# Supplementary material for: Uncovering monitoring gaps and novel persistent and mobile substances (PMs) in groundwater using lyophilisation enrichment and SFC-HRMS smart screening
Source: Anal Bioanal Chem. 2026 May 2;418(13):4025–41. doi: 10.1007/s00216-026-06494-2 (PMC13264564; doi:10.1007/s00216-026-06494-2)
Supplement: Supplementary file 2 — Supplementary file2 (XLSX 1.59 MB) [file 216_2026_6494_MOESM2_ESM.xlsx]

## Sheet: A1_SI2nd_Sample-Spots_Validatio
Sample No	water type	Usage	Selection	Sampling region	Groundwater monitoring network	measuring point code number (MPC#)	measuring point name	Easting (m, UTM 33U, WGS84)	Northing (m, UTM 33U, WGS84)	date of sampling	conductivity / µS/cm	TOC / mg/L
02	groundwater	Validation smart-screen approach & sample enrichment method	high organic matrix constituents	Saxony, Germany	National groundwater monitoring network, LfULG & BfUL	4542T0001	Canitz-Thallwitz,Seewiesen, temp.	338010.416472 m E	5699394.25764 m N	30.03.2020	sample: 747; upper quartile: 993; median: 644 ; lower quartile: 343; n=599	sample 10.0: ; upper quartile: 2.8; median: 1.7 ; lower quartile: 1.1; n=599
39	groundwater	Validation smart-screen approach & sample enrichment method	high inorganic matrix constituents	Saxony, Germany	National groundwater monitoring network, LfULG & BfUL	46390147	Schkeuditz, GWM 3/2016 UP	306983.895754 m E	5697046.29738 m N	12.10.2020	sample: 1420; upper quartile: 993; median: 644 ; lower quartile: 343; n=599	sample: 2.1; upper quartile: 2.8; median: 1.7 ; lower quartile: 1.1; n=599
40	groundwater	Validation smart-screen approach & sample enrichment method	common matrix constituents	Saxony, Germany	KWL drinking water companies	Waterworks Belgershain		330454.779 m E	5682467.453 m N	05.10.2020	sample: 621; upper quartile: 993; median: 644 ; lower quartile: 343; n=599	sample: 1.7; upper quartile: 2.8; median: 1.7 ; lower quartile: 1.1; n=599

## Sheet: A2_SI2nd_Sample-Spots_SmartScre
Sampling site description and sample details												Anthropogenic influence by chemical tracers																					Anthropogenic influence by land-use
Sample No	water type	Usage	Selection of sampling spot	Sampling region	Groundwater monitoring network	measuring point code number (MPC#)	measuring point name	Easting (m, UTM 33U, WGS84)	Northing (m, UTM 33U, WGS84)	date of sampling	main anthropogenic influence by tracer and land-use	Tracer treated WW: mean acesulfam ng/L	Tracer treated WW: acesulfam group	Tracer treated WW: mean benzotriazole ng/L	Tracer treated WW: benzotriazole group	Tracer treated WW: mean carbamazepin ng/L	Tracer treated WW: carbamazepin group	Tracer treated WW: mean melamine ng/L	Tracer treated WW: melamine group	Tracer untreated WW: mean caffeine ng/L	Tracer untreated WW: caffeine group	Tracer untreated WW: mean ibuprofen ng/L	Tracer untreated WW: ibuprofen group	Tracer industry: mean tri- and tetrachloroethene µg/L	Tracer industry: tri- and tetrachloroethene group	Tracer industry: mean cadmium µg/L	Tracer industry: cadmium group	Tracer agriculture: mean NO3 mg/L	Tracer agriculture: NO3 group	summary: municpality factor (1-10)	summary: agriculture factor (1-10)	summary: industry factor (1-10)	Agricultural land %	Forest %	Woody vegetation %	Unvegetated barren land %	Facility or structure for sports, recreation and leisure %	Recreational area %	Industrial and commercial area %	Facility or structure for industry and commerce %	Area of special functional character %	Railway infrastructure facility %	Railway transport %	Cemetery %	Residential area %	Flowing water %	Standing water %	Swamp %	Mixed-use area %
01	groundwater	Suspect Screening	smart-screen	Saxony, Germany	National groundwater monitoring network, LfULG & BfUL	44440008	Arzberg, WGT-Objekt Kathewitz, BIII/94	368990.140161 m E	5710241.92544 m N	2020-10-13	municipal	4966.67	5	822.667	3			0	0			0	0					36.3333	2	6.66667	5	0	81.1386		17.2533				0.931795										1.60797
02	groundwater	Suspect Screening	smart-screen	Saxony, Germany	National groundwater monitoring network, LfULG & BfUL	4542T0001	Canitz-Thallwitz,Seewiesen, temp.	338010.416472 m E	5699394.25764 m N	2020-06-03	agriculture	59.3333	2	186.667	2			23.5	2			22.5	2			2.86667	3	5.5	1	6.66667	2.5	10	71.4392	25.0157													1.31722	1.29581
03	groundwater	Suspect Screening	smart-screen	Saxony, Germany	National groundwater monitoring network, LfULG & BfUL	46390147	Schkeuditz, GWM 3/2016 OP	306983.895754 m E	5697046.29738 m N	2020-10-12	industry													3510	5	0.03	0	0.2214	0	0	0	8.33333	14.8264	19.765		2.08209	0.315114	1.4031	5.63748	0.0808476	7.86252			3.62572	13.588	3.66188			27.0967
04	groundwater	Suspect Screening	smart-screen	Saxony, Germany	National groundwater monitoring network, LfULG & BfUL	4640E0733	Leipzig, Hauptbahnhof, Mitteleingang, TH10E/07	317586.118883 m E	5691370.76934 m N	2020-09-15	industry					0	0			0	0			7.75	3			7.4	1	0	2.5	10					5.31913	4.02419	1.13379		6.10888	24.3449	23.5159		4.41662	0.00698972	0.335664		34.0309
05	groundwater	Suspect Screening	smart-screen	Saxony, Germany	National groundwater monitoring network, LfULG & BfUL	47410B11	Pomßen, Feldweg, B 11/94	334866.832935 m E	5677509.58981 m N	2020-09-23	agriculture	0	0	0	0	0	0	0	0	0	0	0	0			0.433333	1	136.667	4	0	10	3.33333	91.5833	8.4165
06	groundwater	Suspect Screening	smart-screen	Saxony, Germany	National groundwater monitoring network, LfULG & BfUL	45420012	Canitz-Thallwitz,P 126/89	337827.66893 m E	5701418.72014 m N	2020-06-03	municipal	156.667	3	1600	4	0	0	0	0	0	0	0	0			0.156667	0	2.8	1	3.88889	2.5	0	36.4	26.9	4											32.7
07	groundwater	Suspect Screening	smart-screen	Saxony, Germany	National groundwater monitoring network, LfULG & BfUL	44430053	Torgau, Mockritz-Elsnig,HySpiz5/98	357364.72756 m E	5712290.39855 m N	2021-05-19	agriculture			7900	5	22	2	12.5	2					0	0			0.9	0	10	0	0	40.4262	39.6225	6.76984	0.295468			4.01506				1.41045		6.57789			0.882289
08	groundwater	Suspect Screening	smart-screen	Saxony, Germany	National groundwater monitoring network, LfULG & BfUL	47422901	Höfgen HyGi 30/84	342670.955278 m E	5675575.08313 m N	2021-05-26	municipal	510	4	3441.33	5	85.3333	3	0	0	0	0	0	0			0.05	0	0.324267	0	6.66667	0	0	45.3601	37.1395	0.479214				1.49726					0.0721269		10.1149			5.01435
09	groundwater	Suspect Screening	smart-screen	Saxony, Germany	National groundwater monitoring network, LfULG & BfUL	48431200	Hy Gersdorf 1/05	356735.92721 m E	5664339.46638 m N	2021-05-26	agriculture	47	1	0	0	0	0	0	0	0	0	0	0			0.0866667	0	15.3333	1	0.555556	2.5	0	78.627	5.65765					5.49398	0.368169					9.77858		0.442532
10	groundwater	Suspect Screening	smart-screen	Saxony, Germany	National groundwater monitoring network, LfULG & BfUL	46400712	Leipzig, Mölkau	321370.631138 m E	5689911.50177 m N	2021-05-19	industry					0	0			0	0			6.85	2	0.05	0	5.9	1	0	2.5	3.33333	2.81475	8.24716	1.45025		0.850237	35.494	3.13267						38.2057				10.272
[truncated: 6 more columns]

## Sheet: A3_SI2nd_Sample-Spots_Applicat
Sample No	Water type	Usage	Selection	Sampling region	Groundwater monitoring network	Measuring point code number (MPC#)	Measuring point name	Easting (m, UTM 33U, WGS84)	Northing (m, UTM 33U, WGS84)	date of water infiltration (determined 2022 by LfULG (Rößling, Ihling, Geyer)	date of sampling
11	groundwater	Application smart-screen selected PMs at test monitoring	random selection	Saxony, Germany	National groundwater monitoring network, LfULG & BfUL	47476025	Naunhof (westl. Radeburg), Br2/91 neu	404544.96 m E	5674534.84 m N	-	2021-09-07
12	groundwater	Application smart-screen selected PMs at test monitoring	random selection	Saxony, Germany	National groundwater monitoring network, LfULG & BfUL	49486616_2	Dresden, HyD3/03 UPSerkowitzer Str. Böschungsfuß	406781.918302 m E	5660240.24944 m N	-	2021-09-07
13	groundwater	Application smart-screen selected PMs at test monitoring	random selection	Saxony, Germany	National groundwater monitoring network, LfULG & BfUL	49486616_1	Dresden, HyD3/03 OPSerkowitzer Str. Böschungsfuß	406782.058249 m E	5660239.06991 m N	-	2021-09-07
14	groundwater	Application smart-screen selected PMs at test monitoring	random selection	Saxony, Germany	National groundwater monitoring network, LfULG & BfUL	4948E6383	Dresden, Albertplatz, Hy DNst 1/2011	412221 m E	5657578 m N	-	2021-10-04
15	groundwater	Application smart-screen selected PMs at test monitoring	random selection	Saxony, Germany	National groundwater monitoring network, LfULG & BfUL	4948E6384	Dresden, Hainstraße, Hy DNst 1/2010	411707.404355 m E	5657624.31009 m N	-	2021-10-04
16	groundwater	Application smart-screen selected PMs at test monitoring	random selection	Saxony, Germany	National groundwater monitoring network, LfULG & BfUL	50486201_2	Dresden, Niedersedlitz, mP, Narzissenweg	417788.457447 m E	5649586.83476 m N	-	2021-10-04
17	groundwater	Application smart-screen selected PMs at test monitoring	random selection	Saxony, Germany	National groundwater monitoring network, LfULG & BfUL	45559001	Klein Priebus, B 13/07	496380.464945 m E	5700252.81496 m N	-	2021-10-11
18	groundwater	Application smart-screen selected PMs at test monitoring	random selection	Saxony, Germany	National groundwater monitoring network, LfULG & BfUL	46460002	Wülknitz, HYWükRi10u/1998	387773.811483 m E	5689948.92172 m N	1988	2021-10-13
19	groundwater	Application smart-screen selected PMs at test monitoring	random selection	Saxony, Germany	National groundwater monitoring network, LfULG & BfUL	46460004	Wülknitz, HYPWükRi 7/1998	391132.814411 m E	5692061.48443 m N	-	2021-10-13
20	groundwater	Application smart-screen selected PMs at test monitoring	random selection	Saxony, Germany	National groundwater monitoring network, LfULG & BfUL	52496001	Geising, OT Lauenstein, GWBR 1/002 am HRB Müglitz	417620.539747 m E	5626224.09073 m N	-	2021-11-09
21	groundwater	Application smart-screen selected PMs at test monitoring	random selection	Saxony, Germany	National groundwater monitoring network, LfULG & BfUL	4955E9002	Kiesdorf, 2014	491367 m E	5653659 m N	1971	2021-10-25
22	groundwater	Application smart-screen selected PMs at test monitoring	random selection	Saxony, Germany	National groundwater monitoring network, LfULG & BfUL	50540001	Großhennersdorf,Hy Grhn 2/02	484300.84103 m E	5647379.43614 m N	-	2021-10-25
23	groundwater	Application smart-screen selected PMs at test monitoring	random selection	Saxony, Germany	National groundwater monitoring network, LfULG & BfUL	51546004	Jonsdorf, Drehe Bohrg.1/77	478547 m E	5633960 m N	-	2021-10-25
24	groundwater	Application smart-screen selected PMs at test monitoring	random selection	Saxony, Germany	National groundwater monitoring network, LfULG & BfUL	50530001	Seifhennersdorf	471075.66 m E	5642678.99 m N	-	2021-10-27
25	groundwater	Application smart-screen selected PMs at test monitoring	random selection	Saxony, Germany	National groundwater monitoring network, LfULG & BfUL	50549001	Eibau Hy 3/05	476898.8098 m E	5648866.85124 m N	-	2021-10-27
26	groundwater	Application smart-screen selected PMs at test monitoring	random selection	Saxony, Germany	National groundwater monitoring network, LfULG & BfUL	48500003	Großröhrsdorf, Vollung	431057.409958 m E	5668470.76993 m N	-	2021-11-02
27	groundwater	Application smart-screen selected PMs at test monitoring	random selection	Saxony, Germany	National groundwater monitoring network, LfULG & BfUL	4646E6001	Wildenhain	391485.146 m E	5685358.69 m N	-	2021-11-24
28	groundwater	Application smart-screen selected PMs at test monitoring	random selection	Saxony, Germany	National groundwater monitoring network, LfULG & BfUL	4746E6022	Diera, B 3/2017	392267.501 m E	5674268.59 m N	-	2021-11-24
29	groundwater	Application smart-screen selected PMs at test monitoring	random selection	Saxony, Germany	National groundwater monitoring network, LfULG & BfUL	47476026	Altleis, B 7/07	400186.631438 m E	5677055.31748 m N	-	2021-11-24
30	groundwater	Application smart-screen selected PMs at test monitoring	random selection	Saxony, Germany	National groundwater monitoring network, LfULG & BfUL	47550001	Zodel, HYZod1/04	499178.067553 m E	5676519.39056 m N	-	2021-11-10
31	groundwater	Application smart-screen selected PMs at test monitoring	random selection	Saxony, Germany	National groundwater monitoring network, LfULG & BfUL	45510012	Spohla	449859.61 m E	5694602.89 m N	-	2021-11-15
32	groundwater	Application smart-screen selected PMs at test monitoring	random selection	Saxony, Germany	National groundwater monitoring network, LfULG & BfUL	45512209	Seidewinkel,Hy Seiw 1z/97	450785.092752 m E	5701178.63157 m N	-	2021-11-15
33	groundwater	Application smart-screen selected PMs at test monitoring	random selection	Saxony, Germany	National groundwater monitoring network, LfULG & BfUL	48486049_1	Dresden, B 2/1/94, oP (MP2)	415542.020131 m E	5663643.74284 m N	-	2021-11-22
34	groundwater	Application smart-screen selected PMs at test monitoring	random selection	Saxony, Germany	National groundwater monitoring network, LfULG & BfUL	49520001	Sohland, OT Ellersdorf, B 8/2007	461981.937154 m E	5656781.72587 m N	-	2021-11-29
35	groundwater	Application smart-screen selected PMs at test monitoring	random selection	Saxony, Germany	National groundwater monitoring network, LfULG & BfUL	52406026	Zwickau, ALT Zw4/1991	322005.86551 m E	5623181.37557 m N	-	2021-09-08
36	groundwater	Application smart-screen selected PMs at test monitoring	random selection	Saxony, Germany	National groundwater monitoring network, LfULG & BfUL	5241Z0001	Zwickau, Ost, GWM 656, BK 4/1997	323447.739624 m E	5621423.52102 m N	-	2021-09-08
37	groundwater	Application smart-screen selected PMs at test monitoring	random selection	Saxony, Germany	National groundwater monitoring network, LfULG & BfUL	50450006	Kleinwaltersdorf, HyKlw 3/2005	381352.150661 m E	5643488.48921 m N	-	2021-11-01
38	groundwater	Application smart-screen selected PMs at test monitoring	random selection	Saxony, Germany	National groundwater monitoring network, LfULG & BfUL	50460035	Oberschaar, Hy OrhaFr 1/2011	389028.782923 m E	5648318.68636 m N	-	2021-11-01

## Sheet: B1_SI2nd_Method-Validation
Name, identifyer, classification and (physico)-chemistry															Quantification: Parameters SFC-HR-MS										Sample preparation method: Lyophilisation													Sample preparation method: Azeotropic enrichment
																									Spiking concentration / µg/L		LOQ / ng/L	LOD / ng/L	Apparent recovery / %			Recovery / %			Matrix effects /%			LOQ / ng/L	LOD / ng/L	Apparent recovery / %			Recovery / %			Matrix effects /%
Accronym	Compound	Molecular formula	Monoisotopic mass / g/mol	SMILES	InChIKey	InChI	PubChem CID	CAS-No	EC-No	ZeroPM ID	Functional Groups List via SMARTS and rdkit	Chemical Group via SMARTS and rdkit	logD (ACD, minimum pH4-9, inorganic PMs via JChem) determined after UBA 19/2023	charge (ACD, pH7, inorganic PMs via JChem)	ESI mode	retention time / min	quantifier m/z	qualifier m/z	spiking concentration IQL / ng/L	spiking concentration IDL / ng/L	IQL / ng/L	IDL / ng/L	validated calibration range / µg/L	R²	low concentration AU 1*E3 30 ng/L median	high concentration AU 1*E5 3µg/L median	for common matrix constituents sample no. 40		high organic matrix constituents sample no. 2	high inorganic matrix constituents sample no. 39	common matrix constituents sample no. 40	high organic matrix constituents sample no. 2	high inorganic matrix constituents sample no. 39	common matrix constituents sample no. 40	high organic matrix constituents sample no. 2	high inorganic matrix constituents sample no. 39	common matrix constituents sample no. 40	for common matrix constituents sample no. 40		high organic matrix constituents sample no. 2	high inorganic matrix constituents sample no. 39	common matrix constituents sample no. 40	high organic matrix constituents sample no. 2	high inorganic matrix constituents sample no. 39	common matrix constituents sample no. 40	high organic matrix constituents sample no. 2	high inorganic matrix constituents sample no. 39	common matrix constituents sample no. 40
MAPMA	N-(3-(Dimethylamino)propyl)methacrylamide	C9H18N2O	170.142	CN(CCCNC(=O)C(=C)C)C	GDFCSMCGLZFNFY-UHFFFAOYSA-N	InChI=1S/C9H18N2O/c1-8(2)9(12)10-6-5-7-11(3)4/h1,5-7H2,2-4H3,(H,10,12)	78882	5205-93-6	226-002-3	10447	Secondary amine, Tertiary amine, Amide, Lactam, Imidazolone, Ketone, Carbonyl, Straight-Chain Alkyls, Alkyl Substituent (General)	Amine-Based PM Compounds	-2.58	1	pos	7.57	171.15	126.091	174.386	87.1931	90.888	58.55	0.174–714	0.99159	16.875	1.6875	2.7 ± 0.2	1.7 ± 0.3	24.7 ± 11.5	19.9 ± 9.7	20.9 ± 3.1	64.5 ± 11.5	61.3 ± 9.7	56.4 ± 3.1	-61.7 ± 1.3	-67.5 ± 1.9	-62.9 ± 1.6	46.1 ± 0.5	29.0 ± 0.8	25.3 ± 2.0	13.9 ± 3.2	12.3 ± 2.2	79.1 ± 2.0	44.7 ± 3.2	34.2 ± 2.2	-68.1 ± 5.5	-68.9 ± 1.6	-64.0 ± 1.4
BETMAC	Benzyltrimethylammonium	C10H16N	150.128	C[N+](Cc1ccccc1)(C)C	YOUGRGFIHBUKRS-UHFFFAOYSA-N	InChI=1S/C10H16N/c1-11(2,3)9-10-7-5-4-6-8-10/h4-8H,9H2,1-3H3/q+1	5964	56-93-9	200-300-3	4308	Quaternary Ammonium, Tetraalkylammonium, Benzene, Generic Aromatic Ring (Any size), Alkyl Substituent (General)	Ionic Liquid & Quaternary Compound	-2.32	1	pos	11.54	150.128	91.0548	457.764	114.441	547.816	64.1788	0.458–938	0.988886	24.6875	2.46875	6.8 ± 0.4	0.8 ± 0.1	59.3 ± 12.3	58.1 ± 4.7	50.5 ± 6.1	57.4 ± 12.3	58.9 ± 4.7	45.6 ± 6.1	3.4 ± 0.5	-1.4 ± 2.2	10.6 ± 0.2	147.1 ± 6.6	17.3 ± 1.7	78.9 ± 1.8	84.5 ± 2.0	23.3 ± 3.1	83.9 ± 1.8	88.6 ± 2.0	25.1 ± 3.1	-6.0 ± 0.8	-4.6 ± 1.9	-7.3 ± 3.7
DIOTOG	1,3-Di-o-tolylguanidine	C15H17N3	239.142	NC(=Nc1ccccc1C)Nc1ccccc1C	OPNUROKCUBTKLF-UHFFFAOYSA-N	InChI=1S/C15H17N3/c1-11-7-3-5-9-13(11)17-15(16)18-14-10-6-4-8-12(14)2/h3-10H,1-2H3,(H3,16,17,18)	7333	97-39-2	202-577-6	5143	Primary amine, Secondary amine, Benzene, Generic Aromatic Ring (Any size), Alkyl Substituent (General)	Amine-Based PM Compounds	1.23	1	pos	6.3	240.15	133.077	13.5634	6.78168	14.7998	3.28073	0.0136–27.8	0.991626	6.125	0.6125	0.1 ± 0.0	0.02 ± 0.01	69.1 ± 5.4	64.5 ± 10.6	74.2 ± 4.4	71.5 ± 5.4	64.2 ± 10.6	69.1 ± 4.4	-3.2 ± 1.8	0.4 ± 4.8	7.5 ± 1.4	1.4 ± 0.0	0.28 ± 0.6	87.9 ± 4.4	91.0 ± 1.9	65.5 ± 1.5	82.6 ± 4.4	95.0 ± 1.9	66.1 ± 1.5	6.4 ± 1.1	-4.2 ± 3.2	-0.9 ± 2.1
TFMSA	Trifluoromethanesulfonic acid	CHF3O3S	149.96	FC(S(=O)(=O)O)(F)F	ITMCEJHCFYSIIV-UHFFFAOYSA-N	InChI=1S/CHF3O3S/c2-1(3,4)8(5,6)7/h(H,5,6,7)	62406	1493-13-6	216-087-5	8658	Sulfonic acid, PFAS, Alkyl Substituent (General)	PFAS	-3.88	-1	neg	6.38	148.952	79.9561	174.386	87.1931	159.748	78.3775	0.174–714	0.990942	9.0625	0.90625	1.1 ± 0.1	0.5 ± 0.1	81.9 ± 2.3	74.7 ± 35.9	87.0 ± 7.7	91.9 ± 2.3	61.0 ± 35.9	80.7 ± 7.7	-10.9 ± 5.4	22.5 ± 1.4	7.8 ± 1.7	61.1 ± 0.4	27.8 ± 0.4	43.2 ± 11.6	36.5 ± 1.5	16.4 ± 1.1	105.4 ± 11.6	83.5 ± 1.5	103.1 ± 1.1	-59.0 ± 2.6	-56.3 ± 3.3	-84.1 ± 5.3
AAMPS	2-Acrylamido-2-methyl-1-propanesulfonic acid	C7H13NO4S	207.057	C=CC(=O)NC(CS(=O)(=O)O)(C)C	XHZPRMZZQOIPDS-UHFFFAOYSA-N	InChI=1S/C7H13NO4S/c1-4-6(9)8-7(2,3)5-13(10,11)12/h4H,1,5H2,2-3H3,(H,8,9)(H,10,11,12)	65360	5165-97-9	225-948-4	10439	Sulfonic acid, Secondary amine, Amide, Lactam, Imidazolone, Ketone, Carbonyl, Straight-Chain Alkyls, Branched Alkyls, Alkyl Substituent (General)	Sulfonic Acid PM Chemicals	-5.4	-1	neg	7.28	206.049	135.011	281.701	281.701	247.383	247.383	0.563–1,154	0.983687	13.125	1.3125	10.5 ± 0.4	10.5 ± 0.4	10.5 ± 5.8	10.4 ± 4.8	14.8 ± 1.7	95.1 ± 5.8	71.9 ± 4.8	83.7 ± 1.7	-88.9 ± 19.9	-85.5 ± 4.3	-82.4 ± 8.4	19.8 ± 0.1	19.8 ± 0.1	62.7 ± 2.2	58.0 ± 2.2	78.2 ± 2.6	75.3 ± 2.2	98.5 ± 2.2	88.3 ± 2.6	-16.7 ± 2.1	-41.2 ± 5.2	-11.5 ± 4.1
DCHSS	Dicyclohexyl sulfosuccinate	C16H26O7S	362.14	O=C(CC(S(=O)(=O)O)C(=O)OC1CCCCC1)OC1CCCCC1	QPSVFNQMURAADJ-UHFFFAOYSA-N	InChI=1S/C16H26O7S/c17-15(22-12-7-3-1-4-8-12)11-14(24(19,20)21)16(18)23-13-9-5-2-6-10-13/h12-14H,1-11H2,(H,19,20,21)	90918	23386-52-9	245-629-3	119135	Sulfonic acid, Ketone, Ester, Ether, Straight-Chain Alkyls, Alkyl Substituent (General), Cyclohexane	Sulfonic Acid PM Chemicals	-1.74	-1	neg	6.29	361.132	80.9634	3310.38	827.595	2948.51	216.576	3.31–1,695	0.982739	55.625	5.5625	70.8 ± 4.4	5.2 ± 0.4	28.9 ± 0.7	76.2 ± 5.5	26.0 ± 9.7	58.3 ± 0.7	67.8 ± 5.5	78.2 ± 9.7	-50.4 ± 25.4	12.2 ± 4.4	-66.7 ± 8.0	390.2 ± 47.4	28.7 ± 4.3	60.5 ± 2.9	71.4 ± 2.9	47.2 ± 3.1	82.0 ± 2.9	80.4 ± 2.9	99.2 ± 3.1	-26.2 ± 2.5	-11.2 ± 2.1	-52.4 ± 3.1
XSA	3,4-dimethylbenzenesulfonic Acid	C8H10O3S	186.035	Cc1ccc(cc1C)S(=O)(=O)O	WYCOJIVDCGJKDB-UHFFFAOYSA-N	InChI=1S/C8H10O3S/c1-6-3-4-8(5-7(6)2)12(9,10)11/h3-5H,1-2H3,(H,9,10,11)	14756	1300-72-7	-	292	Sulfonic acid, Benzene, Generic Aromatic Ring (Any size), Alkyl Substituent (General)	Sulfonic Acid PM Chemicals	-3.03	-1	neg	6.67	185.027	121.065	2343.75	585.938	1223.13	1049.86	2.34–2,400	0.986103	50.625	5.0625	7.7 ± 0.2	6.6 ± 3.2	-	131.1 ± 8.9	99.2 ± 6.5	-	97.1 ± 8.9	80.4 ± 6.5	-	35.0 ± 1.6	23.3 ± 3.0	126.0 ± 4.3	108.0 ± 68.8	-	48.1 ± 1.7	60.7 ± 2.7	-	72.3 ± 1.7	101.6 ± 2.7	-	-33.5 ± 1.2	-40.3 ± 4.6
MPSA	2-Methylprop-2-ene-1-sulfonic acid	C4H8O3S	136.019	CC(=C)CS(=O)(=O)O	XEEYSDHEOQHCDA-UHFFFAOYSA-N	InChI=1S/C4H8O3S/c1-4(2)3-8(5,6)7/h1,3H2,2H3,(H,5,6,7)	73800	1561-92-8	216-341-5	23878	Sulfonic acid, Alkyl Substituent (General)	Sulfonic Acid PM Chemicals	-4.38	-1	neg	6.48	135.012	79.955	7361.02	3680.51	4864.84	2719.53	7.36–15,075	0.990193	210.938	21.0938	195.0 ± 10.2	109.0 ± 21.5	20.5 ± 3.8	19.2 ± 5.7	15.6 ± 5.0	103.5 ± 3.8	80.9 ± 5.7	68.5 ± 5.0	-80.2 ± 11.4	-76.2 ± 1.1	-77.2 ± 1.9	465.7 ± 25.2	260.3 ± 53.1	60.5 ± 0.5	49.3 ± 1.5	65.3 ± 1.2	83.0 ± 0.5	90.2 ± 1.5	90.2 ± 1.2	-27.0 ± 1.1	-45.3 ± 2.1	-27.6 ± 3.2
ASA	3-Aminobenzenesulfonic acid	C6H7NO3S	173.015	Nc1cccc(c1)S(=O)(=O)O	ZAJAQTYSTDTMCU-UHFFFAOYSA-N	InChI=1S/C6H7NO3S/c7-5-2-1-3-6(4-5)11(8,9)10/h1-4H,7H2,(H,8,9,10)	8474	121-47-1	204-473-6	156	Sulfonic acid, Primary amine, Benzene, Generic Aromatic Ring (Any size)	Sulfonic Acid PM Chemicals	-4.29	-1	neg	8.28	172.007	108.043	5121.83	2560.92	1716.25	1489.29	2.56–10,490	0.989626	74.375	7.4375	-	-	2.6 ± 10.8	3.1 ± 36.5	-	26.5 ± 10.8	22.0 ± 36.5	-	-90.2 ± 3.6	-86.0 ± 2.9	-	-	-	14.0 ± 5.3	18.7 ± 2.7	-	25.1 ± 5.3	32.1 ± 2.7	-	-44.1 ± 4.6	-41.7 ± 2.6	-
PTSS	p-Toluenesulfonic acid	C7H8O3S	172.019	Cc1ccc(cc1)S(=O)(=O)O	JOXIMZWYDAKGHI-UHFFFAOYSA-N	InChI=1S/C7H8O3S/c1-6-2-4-7(5-3-6)11(8,9)10/h2-5H,1H3,(H,8,9,10)	6101	104-15-4	203-180-0	2975	Sulfonic acid, Benzene, Generic Aromatic Ring (Any size), Alkyl Substituent (General)	Sulfonic Acid PM Chemicals	-3.35	-1	neg	6.78	171.012	107.048	939.002	469.501	662.794	382.664	0.939–1,923	0.987124	29.375	2.9375	7.7 ± 0.2	4.4 ± 1.0	-	81.7 ± 15.0	53.7 ± 4.0	-	100.7 ± 15.0	80.5 ± 4.0	-	-18.9 ± 3.5	-33.4 ± 2.3	78.7 ± 1.8	45.0 ± 9.0	-	35.3 ± 0.3	52.6 ± 2.9	-	93.9 ± 0.3	99.2 ± 2.9	-	-62.4 ± 6.4	-47.0 ± 5.6
CG	Cyanoguanidine	C2H4N4	84.0436	N#CN=C(N)N	QGBSISYHAICWAH-UHFFFAOYSA-N	InChI=1S/C2H4N4/c3-1-6-2(4)5/h(H4,4,5,6)	10005	461-58-5	207-312-8	6803	Primary amine, Cyano/Nitrile	Amine-Based PM Compounds	-1.03	0	pos	7	85.0514	-	211.492	211.492	180.958	180.958	0.211-432	0.982158	2812.5	281.25	1.3 ± 0.1	1.3 ± 0.1	75.9 ± 1.6	74.0 ± 2.8	87.0 ± 1.0	97.3 ± 1.6	98.2 ± 2.8	93.7 ± 1.0	-22.0 ± 4.2	-24.6 ± 2.6	-7.1 ± 0.4	11.1 ± 3.1	11.1 ± 3.1	101.2 ± 1.8	101.4 ± 1.7	97.5 ± 1.8	98.5 ± 1.8	99.5 ± 1.7	95.5 ± 1.8	2.7 ± 1.3	1.9 ± 2.1	2.1 ± 1.0
ATA	Amantadine	C10H17N	151.136	NC12CC3CC(C2)CC(C1)C3	DKNWSYNQZKUICI-UHFFFAOYSA-N	InChI=1S/C10H17N/c11-10-4-7-1-8(5-10)3-9(2-7)6-10/h7-9H,1-6,11H2	2130	768-94-5	211-560-2	7870	Primary amine, Straight-Chain Alkyls, Branched Alkyls, Alkyl Substituent (General), Cyclohexane	Amine-Based PM Compounds	-0.56	1	pos	6.5	152.144	135.118	1831.05	457.764	622.406	443.388	1.83–938	0.969641	18.75	1.875	6.3 ± 0.4	4.5 ± 1.2	43.5 ± 3.4	64.3 ± 4.6	62.0 ± 5.6	59.3 ± 3.4	66.3 ± 4.6	56.4 ± 5.6	-26.7 ± 8.9	-3.0 ± 1.9	9.9 ± 0.5	80.8 ± 0.4	57.7 ± 1.2	51.7 ± 4.2	78.5 ± 1.8	48.1 ± 0.6	65.0 ± 4.2	84.8 ± 1.8	48.5 ± 0.6	-20.5 ± 3.4	-7.4 ± 2.1	-0.8 ± 2.9
DPG	1,3-Diphenylguanidine	C13H13N3	211.111	NC(=Nc1ccccc1)Nc1ccccc1	OWRCNXZUPFZXOS-UHFFFAOYSA-N	InChI=1S/C13H13N3/c14-13(15-11-7-3-1-4-8-11)16-12-9-5-2-6-10-12/h1-10H,(H3,14,15,16)	7594	102-06-7	203-002-1	1323	Primary amine, Secondary amine, Benzene, Generic Aromatic Ring (Any size)	Amine-Based PM Compounds	0.33	1	pos	6.48	212.119	195.093	937.5	234.375	335.135	133.917	0.938–60.0	0.9868	8.375	0.8375	4.4 ± 0.2	1.8 ± 0.3	-	38.7 ± 8.9	47.3 ± 4.2	-	44.2 ± 8.9	47.7 ± 4.2	-	-12.4 ± 0.8	-0.9 ± 1.5	50.5 ± 0.7	20.7 ± 1.1	-	93.0 ± 2.2	41.4 ± 2.6	-	90.3 ± 2.2	43.8 ± 2.6	-	3.0 ± 2.7	-5.4 ± 2.5
MEL	Melamine	C3H6N6	126.065	Nc1nc(N)nc(n1)N	JDSHMPZPIAZGSV-UHFFFAOYSA-N	InChI=1S/C3H6N6/c4-1-7-2(5)9-3(6)8-1/h(H6,4,5,6,7,8,9)	7955	108-78-1	203-615-4	5770	Primary amine, Generic Aromatic Ring (Any size)	Amine-Based PM Compounds	-2.69	0	pos	6.47	127.073	85.0512	813.802	101.725	364.131	46.9995	0.407–417	0.954578	14.0625	1.40625	6.0 ± 0.3	0.8 ± 0.1	-	19.9 ± 2.8	37.7 ± 2.6	-	82.6 ± 2.8	84.6 ± 2.6	-	-75.9 ± 1.5	-55.4 ± 1.5	34.1 ± 0.1	4.5 ± 0.03	-	58.1 ± 2.7	66.7 ± 0.5	-	89.9 ± 2.7	84.2 ± 0.5	-	-35.4 ± 2.2	-20.8 ± 3.8
TCPP	Tris(1-chloro-2-propyl) phosphate	C9H18Cl3O4P	326.001	ClCC(OP(=O)(OC(CCl)C)OC(CCl)C)C	KVMPUXDNESXNOH-UHFFFAOYSA-N	InChI=1S/C9H18Cl3O4P/c1-7(4-10)14-17(13,15-8(2)5-11)16-9(3)6-12/h7-9H,4-6H2,1-3H3	26176	13674-84-5	237-158-7	3667	Phosphate diester, Phosphine oxide, Chlorinated halide, Straight-Chain Alkyls, Alkyl Substituent (General)	Organophosphates	2.31	0	pos	2.41	327.009	251.001	648.161	324.08	530.303	328.674	0.648–2,655	0.982474	41.25	4.125	9.0 ± 0.5	5.6 ± 1.5	51.8 ± 14.0	59.3 ± 8.5	36.8 ± 12.7	88.3 ± 14.0	75.1 ± 8.5	33.2 ± 12.7	-41.4 ± 14.6	-21.0 ± 4.5	10.7 ± 9.7	74.1 ± 2.4	46.1 ± 7.2	64.0 ± 11.1	53.8 ± 13.4	44.7 ± 4.3	57.1 ± 11.1	34.0 ± 13.4	45.9 ± 4.3	12.1 ± 2.9	58.4 ± 8.3	-2.6 ± 19.9
SAC	Saccharin	C7H5NO3S	182.999	O=C1NS(=O)(=O)c2c1cccc2	CVHZOJJKTDOEJC-UHFFFAOYSA-N	InChI=1S/C7H5NO3S/c9-7-5-3-1-2-4-6(5)12(10,11)8-7/h1-4H,(H,8,9)	5143	81-07-2	201-321-0	4610	Sulfonamide, Secondary amine, Amide, Lactam, Imidazolone, Ketone, Carbonyl, Benzene, Generic Aromatic Ring (Any size)	Amine-Based PM Compounds	-1.3	-1	neg	6.83	181.991	105.959	3756.01	939.002	1703.26	1325.42	3.76–3,846	0.989283	84.6875	8.46875	12.1 ± 0.3	9.4 ± 3.5	-	124.0 ± 8.3	87.9 ± 7.6	-	98.9 ± 8.3	81.1 ± 7.6	-	25.4 ± 0.4	8.4 ± 2.3	179.6 ± 15.2	139.5 ± 177.3	-	42.5 ± 2.8	59.3 ± 4.7	-	95.4 ± 2.8	99.2 ± 4.7	-	-55.5 ± 9.0	-40.3 ± 3.9
BPS	4,4'-Sulfonyldiphenol	C12H10O4S	250.03	Oc1ccc(cc1)S(=O)(=O)c1ccc(cc1)O	VPWNQTHUCYMVMZ-UHFFFAOYSA-N	InChI=1S/C12H10O4S/c13-9-1-5-11(6-2-9)17(15,16)12-7-3-10(14)4-8-12/h1-8,13-14H	6626	80-09-1	201-250-5	3652	Aromatic sulfone, Phenol, Benzene, Generic Aromatic Ring (Any size)	Carboxyl & Organic Acid PM Chemicals	-0.33	0	pos	5.46	251.038	156.996	1331.68	1331.68	256.106	256.106	0.333–170	0.992647	30.625	3.0625	2.1 ± 0.2	2.1 ± 0.2	70.7 ± 2.1	69.9 ± 9.3	77.7 ± 0.4	82.9 ± 2.1	77.8 ± 9.3	75.5 ± 0.4	-14.7 ± 6.1	-10.2 ± 2.9	3.0 ± 1.0	18.5 ± 0.1	18.5 ± 0.1	93.9 ± 2.0	90.6 ± 3.6	86.4 ± 2.1	83.4 ± 2.0	87.0 ± 3.6	88.9 ± 2.1	12.6 ± 1.6	4.2 ± 2.5	-2.8 ± 4.2
NSA	1-Naphthalenesulfonic acid	C10H8O3S	208.019	OS(=O)(=O)c1cccc2c1cccc2	PSZYNBSKGUBXEH-UHFFFAOYSA-N	InChI=1S/C10H8O3S/c11-14(12,13)10-7-3-5-8-4-1-2-6-9(8)10/h1-7H,(H,11,12,13)	6812	85-47-2	-	14263	Sulfonic acid, Benzene, Generic Aromatic Ring (Any size), Naphthalene, Generic Poylicyclic Aromatic System	Sulfonic Acid PM Chemicals	-2.69	-1	neg	7.09	207.012	143.05	1723.35	1723.35	320.511	320.511	1.72–1,765	0.991448	33.75	3.375	3.4 ± 0.1	3.4 ± 0.1	-	48.1 ± 37.9	59.4 ± 2.8	-	54.7 ± 37.9	46.2 ± 2.8	-	-12.0 ± 2.5	28.5 ± 1.3	16.2 ± 0.2	16.2 ± 0.2	-	119.0 ± 5.1	123.9 ± 9.0	-	49.4 ± 5.1	93.5 ± 9.0	-	141.0 ± 28.0	32.6 ± 8.2
ACE	Acesulfame	C4H5NO4S	162.994	CC1=CC(=O)N=S(=O)(O1)O	YGCFIWIQZPHFLU-UHFFFAOYSA-N	InChI=1S/C4H5NO4S/c1-3-2-4(6)5-10(7,8)9-3/h2H,1H3,(H,5,6)	36573	55589-62-3	251-622-6	16932	Ketone, Carbonyl, Alkyl Substituent (General)	Oxygen-Rich PM Compounds	-1.21	0	neg	6.63	161.986	82.0285	3329.19	1664.6	3852.24	2153.47	1.66–6,818	0.989509	104.062	10.4062	36.1 ± 2.2	20.2 ± 7.0	-	110.8 ± 6.2	66.8 ± 5.8	-	91.8 ± 6.2	80.5 ± 5.8	-	20.7 ± 0.8	-17.1 ± 2.3	334.6 ± 23.8	187.2 ± 75.7	-	75.7 ± 0.1	72.0 ± 2.1	-	90.5 ± 0.1	98.8 ± 2.1	-	-16.3 ± 1.0	-27.1 ± 2.7

## Sheet: __JChemStructureSheet
Hash	StructureStringLength	StructureStringFormat	StructureString
2C8EDD49D62E203E6BDDCB09A3EF50AF	1	mrv	JChemExcelrwUAAB+LCAAAAAAABACFVE2PmzAQve+vGPnUSgVjk4QkAlar7KXSpoduD71VDjiJJbAjICHpr+8YyAebLQGSMTPzZjxvBofPxzyDgyxKZXREmOsRkDoxqdKbiNRKp6YuHcbHnDzHYYK+6K/LiGyrajentK5rN9nKXByNdhOTk9Y+P5aq51P7rik2lHseo7+Xb+8NxlG6rIROJKJKNS8b5ZtJRNVs5j8paC6Kg9K0dad5cWij/eGefTz3WKbkWtICbS8IhbXKJKxNkYsKDtxz8fG+wUZqWYhKprA6oZq5PlIQP4XLV5Psc6mrOFzaECoR2XtV7BNU5CaTyR6jVarKJLLmfPGdxTYzhdltpT5lX52d2mHYv0pjbej+/TUiOSNxKCqTv…
A691F1D939BFFCB5F91DA6A235521840	1	mrv	JChemExcelkgYAAB+LCAAAAAAABACFVclu2zAQvecrBjy1QEWJ1BYHsoMgQYECSQ9NDr0VjETHBCTSoOStX9+hLC+KXcmSPeTMvNlJZ/fbqoS1tLUyekoYDQhInZtC6Y8p2ShdmE3tMR5zcj/LctRFfV1PyaJplne+v9lsaL6QldgaTXNTkb38blurns4mpMZ++DwImP/75fm1xXhK143QuURUre7qlvlsctG0wfzHhV8Ju1ba36v7lV3vrf3hgXsDuq0LckrpEWUPCIW5KiXMja1EA2seUHyDb/AhtbSikQW875DNaIglmN1kL08mX1VSN7PsxZlQuShfG7vKkVGZUuYrtNaoppRYNe9L6L1ZNS9XxppKNotduVxIvSu/eku1RPt/lcYkEffja…
73E4F567871F1BCC54248B8E01D1A809	1	mrv	JChemExcelUgQAAB+LCAAAAAAABAB9VE1v2zAMvfdXEDonki3bsR3YLor0MqDZgLWH3QZFVlIBtlTIztd+/agkbWJkMySDEslH6pGSi8dD28BOuU5bU5KQBgSUkbbWZlOSvTa13XfTkCecPFaFRF/0N11J3vv+Y87Yfr+n8l214mANlbYlZ/v80OmBzz6i1m0YD4KQ/Vq+vJ4wU226XhipENXpeXdSvlgp+tNh/pOCtcLttGFnd9a63Tnabx74GdBDV5MrpQXanhAKa90oWFvXih52PKA4gwlslFFO9KqG1RHVIY2wBNVDsXy2ctsq01fF0ofQUjSvvdtKVLS2UXKL0XrdNwqrNuGTePrmtPiDFhBS9Vqi0HgO9P32XJI2JFUhets+OSeO4FdeL…
F4BDA8829E272CB2CC79EB7446898A41	1	mrv	JChemExcelEwQAAB+LCAAAAAAABACFk01v2zAMhu/9FYTOtb4cfyxwXBTJZUCzAesOuw2KrSQCbKmwlTjZrx/ltmmCdBkgWzLFh9RLysXDoW1gr7veODsjgnIC2lauNnYzI4OxtRv6SMhEkoeyqNAX/W0/I1vvX6aMDcNAq61u1cFZWrmWvO5PD7258Bli6roNk5wL9mv59DwykbG9V7bSSPVm2o/GJ1cpPx7mHylYq7q9sezVnbXd/jXab8nD4PTQ1+RD0hz3HhGFtWk0rF3XKg97ySkOfg8bbXWnvK5hdUSzoDGWoLwrlgtX7VptfVksQwhTqebZd7sKDa1rdLXDaN74RmPV7uNoYVrtt8cmkpFpTa3+uMZgEZ1Fcej/dTEjrSBlobxrH7tOH…
B6F9C3F369817FC72CA6E6D033566DBE	1	mrv	JChemExcelUg0AAB+LCAAAAAAABACdV01vozAQvfdXWJwXY4/NV5Wk6raHXalVpe1Ku7eVS9wWKUAFtGn+/Y6BpMXQWIpCNGC/NzO2H2OzuHgvNuRN101elUuPU+YRXWbVOi+flt42L9fVtvE5hOBdrBYZYhFfNkvvuW1fzoNgu93S7FkX6r0qaVYVXt9//t7kI8xW0Kp+CoAxHvy9vbnvOH5eNq0qM42sJj9vusabKlNtl8wXIYJC1W95GfTwoKjfem//gJmL0fdm7X0M6Qr7LpFKHvONJo9VXaiWvAGjeLFv5EmXulatXpOHHTZzKnAKVmeL2+sqey102a4Wt8ZFnqnNfVu/ZthQVBudvaK3Nm83Gmct8b/rVvlPm122q+tn3eZlnhGV5ZgIg…
C672BD49BCC76954FC304E25463306A8	1	mrv	JChemExcelowUAAB+LCAAAAAAABACFlEuT2jAMgO/7KzQ+F78SwmMCO1v20pmlh24PvXVMYljPJDaTBAL76yuHZ2AbICBH0ifbkuz4eZdnsNVFaZydEEE5AW0Tlxq7mpDa2NTVZU/IviTP0zhBX/S35YR8VNV6zFhd1zT50LnaOUsTl5ODfbwrTcunDqgrVkxyLtif+dt7w/SMLStlE41UacZlo3xziaqaxfxnCparYmssO7izvNgeov2V3D+c7sqUXLY0Q9sLorA0mYalK3JVwVZyig//BittdaEqncJij2pBA0zB9Cmev7pkk2tbTeO5D2ESlb1XxSZBRe4ynWwwWmWqTGPWet+1/dxna7PGWJ/G4obQ58frhOSCTGNVufylKNQe/MirlQAlQ…
E11A194E8EA1E49E188446D18933B557	1	mrv	JChemExcel0gQAAB+LCAAAAAAABACFVE1v2zAMvfdXEDrPH5Ls2A4cF0V62IBmA9YddhsUW0kN2FIhK3HcXz8qSdN42TxYAEWKjxQfKef3h7aBvTRdrdWCUD8kIFWpq1ptF6SvVaX7zqMsZuS+yEv0RX/VLciLta/zIOj73i9fZCsOWvmlbsnpfH7o6pFPz31ttgELQxr8XD09HzFerTorVCkR1dXz7mh80qWwx8v8I0XQCrOvVXByD1qzP0X7xUK3Qv/QVeSjpCWePSAUNnUjYaNNKyzsWejjCj/BVipphJUVrAc0U58jBcVdvnrU5a6Vyhb5yoWoS9E8W7Mr0dDqRpY7jGZr20hkzfs8VEYfBm8t1Zu2phZv6EIAHb88LkhLSZELq9sHY8QAb…
FB6A9C4FCFF110CB331ACA256EA6C1C8	1	mrv	JChemExcel9QUAAB+LCAAAAAAABACFVEuP2jAQvu+vGPlcnNgJ4aGQ1Yq9VFpaqdtDb5VxDFhKYpQYAv++47DZJYSGPDT2eL75xjNjx8+nPIOjKittigVh1CegCmlSXWwXpNZFaupqxPiYk+cklmiL9kW1IDtr93PPq+uayp3KxckUVJqcXNbnp0p3bOqAmnLrcd9n3p/V23uDGemisqKQClGVnleN8s1IYZtg/kPh5aI86sK7mHt5ebx4+8t99/n0VKXka0tLXHtBKGx0pmBjylxYOHKf4ud/g60qVCmsSmF9RjWjAaYgeYpXr0YeclXYJF45F1qK7N2WB4mK3GRKHtCb1TZTmLXRD7Hf2d05E1JZLUFIjSGg2ffXBckZSWJhTf5SluIMbuTUg…
D0D04F80DACA2B073AF4E3B1DB5D1B4F	1	mrv	JChemExcelggcAAB+LCAAAAAAABACdVd1u2yAUvu9TIK5rzI8NuLJTVa2qTWpXad3F7iZik9ZSbCrbaZK7vcZeb0+yQ6w2cdzFUuUfOPB93wHOAdLLTbVEr7ZpS1dnmBGKka1zV5T1U4bXZV24dRswHnN8OUtzwAK+bjP83HUvF2G4Xq9J/mwrs3E1yV2F+/6LTVsOMGtBXPMUckpZ+PP+7nHHCcq67UydW2C15UW7a7xzuel2g/mPi7AyzWtZhz08rJrXXu0Xp/6lZNMWeD+la+i7AipalEuLFq6pTIdeOSXw0nP0ZGvbmM4WaL6FZkYELMHsLL2/cfmqsnU3S++9RJmb5WPXrHJoqNzS5itQ68puaTPM//7+c+5/wU25WK5c44KdVVi32a6aE…
F88109A2B2B5CD655AC6BAFD6BA6AEC2	1	mrv	JChemExcel4QQAAB+LCAAAAAAABAB9VE2PmzAQve+vGPm8wdhASCJgtUoulTaq1O2ht8oxTmIJ7BWQkPTXdxzoJpQWbDRm5r35sk3ycikLOKuq1takhHk+AWWkzbU5pKTVJrdtPWM84uQlSyRiEW/qlByb5mNFadu2njyqUlys8aQtSWdfXWo9wLSBZ6sD5b7P6I/t2/uNM9OmboSRClm1XtU35ZuVorkl858QtBTVWRvawWlZnTtvP7nvpu9d6pzcS1qj7RWpsNeFgr2tStHAmfseTv8ZDsqoSjQqh90V1cwLsAXZU7LdWHkqlWmyZOtcaCmK96Y6SVSUtlDyhN4a3RQqJfw5nG20PBa2sjtlflktQUiNWSDyyyYlJSNZIhpbvlaVuIJbObVgI…
988F577A5800C56DEE3F7522DE95D4F8	1	mrv	JChemExceleQUAAB+LCAAAAAAABACFVEtv4jAQvvdXjHwuSey8ACWpKris1Gql7R72tjKOAUuJjZJA4N/vOFBICpsSo7Fm5ptvXnLyciwLOMiqVkanhDoeAamFyZXepKRVOjdtPaEsZOQlSwT6or+uU7Jtmt3cddu2dcRWlvxotCNMSc72+bFWA5/Wd0y1cZnnUffP+9tHh5koXTdcC4moWs3rTvlmBG+6ZP5D4Za8Oijtnt3dsjqco/1lnj2ec6xzcitpgbZXhMJaFRLWpip5AwfmOXi8Z9hILSveyBxWJ1RTx8cWZE/J+9KIfSl1kyXvNoQSvPhoqr1ARWkKKfYYrVFNIVPCnoPJUoltYSqz20ptjicuZKMEcKEwF/T/sUxJSUmW8MaUr1XFT…
D888017E62E8AB616173F3351EE1DC1E	1	mrv	JChemExcel5AQAAB+LCAAAAAAABAB9VE1vozAQvfdXjHxubGwIJBFQVcllpWZX2vawt5UDTmIJ7AhICP9+x/loQtMFjMYavzfPM2MTvxzLAg6qqrU1CeHUI6BMZnNtNglptcltW4+4GAvyksYZYhFv6oRsm2Y3Y6xtW5ptVSmP1tDMluS8PjvWuodpfWqrDROex9mf5dv7iTPSpm6kyRSyaj2rT843m8nmtJn/SLBSVgdt2BnOyupwjvZXeG549Fjn5JbSHNdekQprXShY26qUDRyER3F4z7BRRlWyUTmsOnRz6mMJ0qd4ubDZvlSmSeOlC6EzWbw31T5DR2kLle0xWqObQiVEPAejhS5Vs+2K3VaZrjjrlDrH1BD9Y5GQkpM0lo0tX6tKduBmz…
8FB3538C6DD994858F894F03F37A9A2F	1	mrv	JChemExcel3QQAAB+LCAAAAAAABAB9lFGPmzAMgN/vV1h5PggECm0FnE7ty6TrJu32sLcphbSNBMkp0NLu188p9FrGBqRycPzZsZ00eTlXJZyEqaVWKfFdj4BQuS6k2qeklarQbe34bMbIS5bkaIv2qk7JoWk+lpS2bevmB1Hxs1ZurivSrS/PtRzYtIGrzZ4yz/Ppz83b+5VxpKobrnKBVC2X9VX5pnPeXDfznxC04uYkFe3MaWVOnbdfzLPDc891Qe4prXDtFVHYyVLATpuKN3BinovDe4a9UMLwRhSwvaDadwMsQfaUbNY6P1ZCNVmysS5kzsv3xhxzVFS6FPkRvTWyKUVK2HPkrGV+KLXZCvWbV7LAlNDqyzollU+yhDe6ejWGX8DOrJr7w…
E3804736EFE739D5FD919E02D51B65A8	1	mrv	JChemExcel6QQAAB+LCAAAAAAABACFlF+PmzAMwN/vU1h5PggECm0FnKrey6S7m7Tbw96mFNI2EkkqSP/w7ee0XFvUjVVESWz/7Nhxmr2cVA0H0bTS6JyEfkBA6NJUUm9ycpS6MsfWC9mEkZciK9EW7XWbk621uzmlx+PRL7dC8ZPRfmkUuejnp1YObI6Rb5oNZUEQ0l/vb59nxpO6tVyXAqlWztuz8M2U3J4P848QVPHmIDW9mFPVHC7efrPAfYF/aityS2mJugWisJa1gLVpFLdwYIGPX/AMG6FFw62oYNWhOPQjLEHxlL2/mnKvhLZF9u5cyJLXn7bZlyhQphblHr1ZaWuRE+YtlNTGi58Tr5JK2K05dbuukUpiHTE7BL695kSFpMi4NWrRN…
B245E2613E5FE88A2B15C630D481C28C	1	mrv	JChemExcelrQQAAB+LCAAAAAAABAB9lE2PmzAQhu/7K0Y+hy8DIRsBqyh7qbRppe4eeqsccBJL2F6BE0J/fccJ+WDTEhF5GM/j8Ttjk74cZQUHXjdCq4wErk+Aq0KXQm0z0gpV6rZxAhpT8pKnBcZivGoysjPmc+55bdu6xY5LdtTKLbQk5/n5sRGDmDZ0db31qO8H3q/V2/uJcYRqDFMFR6oR8+bkfNMFM6fN/CeFJ1l9EMo7h3uyPpxX+019+/jusSnJTdIS5xaIwkZUHDa6lszAgfouPv4EtlzxmhlewrpDd+CGWIL8KV296mIvuTJ5urJLiIJV76beF+iQuuLFHlczwlQ8I9RZSKG0EzmSm50+ds70ZHWVE0zCSQymFuyPUKgT0W+vGZEBy…
F5E9F4C25AF5ADD8B1404433FEF2DB75	1	mrv	JChemExcelzwQAAB+LCAAAAAAABACFVEtvozAQvvdXjHxeMDYQIAKqqL2s1PSw7WFvKwec1BK2KyAh6a/fcdKkYbPLCiN7Ht98zMPk93vdwE62nbKmIMwPCEhT2VqZTUEGZWo7dB7jMSf3ZV6hL/qbriBvff8+p3QYBr96k1rsrfErq8nJPt93auQzhL5tN5QHAaM/l08vR4ynTNcLU0lEdWreHZVPthL98WP+QUG1aHfK0JM71e3uFO0XD9wK/H1Xk6+UHtC2QCisVSNhbVstetjxwMcVfIONNLIVvaxhdUA180MsQXmXLx9ttdXS9GW+dCFUJZqXvt1WqNC2kdUWo/Wqb2RBuLfQytiVNB9Kq1p8oJ0Aen1/LIhmpMxFb/WibcUB3MmpBQPBQ…
44058B9CA4463E7E980C96D70A645854	1	mrv	JChemExceloAQAAB+LCAAAAAAABAB9VE2PmzAQve+vGPkcMJgASQSsVtlLpU0rdffQW+WAk1gCOzIkJP++40BJIlrA0ng+3gxvxiZ5vVQlnIWppVYp8V2PgFC5LqTap6SVqtBt7fgsZOQ1S3KMxXhVp+TQNMcVpW3buvlBVPyilZvrinT+1aWWTzFt4Gqzp8zzfPpr8/F5wzhS1Q1XuUBULVf1zfihc97cPuY/JWjFzVkq2oXTypy7bL+ZZ5fnXuqC3Cmt0feGUNjJUsBOm4o3cGaei8ubwV4oYXgjCthe0ey7AbYge0k27zo/VUI1WbKxKWTOy8/GnHI0VLoU+QmzNbIpRUqCWTiLnC8j80OpjXaYc7waiS3UJQEM/vaeksonWcIbXb0Zw69gd…
9067A463C594345B86E5A875D39ADF61	1	mrv	JChemExcelNAUAAB+LCAAAAAAABAB9VEtvozAQvvdXjHwuDxsISQRU3eSyUqtK2z3sbeWAk1gCuzIkhP31O05oEpYu2Gjsmfnm5bGTp1NVwlGYWmqVEur6BITKdSHVLiWtVIVua4eyiJGnLMlRF/VVnZJ903wsPa9tWzffi4qftHJzXZGLfHmq5UCnDVxtdh7zfer9en15P2McqeqGq1wgqpbL+sx80TlvzsH8x4VXcXOUyruoe5U5Xqz9Zr6dvnuqC3JLaYWyZ4TCVpYCttpUvIEj812c/iPshBKGN6KATYds6gZYguwheV3r/FAJ1WTJqzUhc16+N+aQI6PSpcgPaK2RTSlSEjxGzlpujK60Ezr7rjD61G2E+qNlDjyXGA5Cvq9TUlGSJbzR1…
32EC152F6E11B452AA41759F6B0ED758	1	mrv	JChemExcelhQYAAB+LCAAAAAAABACFVUtvozAQvvdXjHzeGNsQSCJIVaWXlVrtatvD3lYOOImlYFdAXvvrdwxJCqRLgGjM+Ptmhnk48eMx38JeFaW2JiGcMgLKpDbTZp2QgzaZPZQjLsaCPM7jFLGIN2VCNlX1MfO8w+FA043K5dEamtqcNPuzY6k7mINPbbH2BGPc+/368lZzRtqUlTSpQlapZ2WtfLGprOpg/uPCy2Wx18Zr4F5e7BtrfwRzD6PHMiOfn7TAvSekwkpvFaxskcsK9oJRfNg3WCujClmpDJYnVHPqYwrmD/Hrs013uTLVPH51JnQqt29VsUtRkdutSndordLVViXEH/3cKGOPp6Uyf61OQaYaQ0DY9+eE5JzMY1nZ/Kko5Ancy…
6065997B5320BEF16CB0C4C604A64227	1	mrv	JChemExcelPwYAAB+LCAAAAAAABACFVVGPojAQft9fMenzWWhBUANuNrsvl+zmLrf7cG+XClVJoN0AityvvymIa9VDwHxlOt98ZWZao8dDkcNellWmVUwYdQlIleg0U5uYNJlKdVNNGJ9y8riMEvRFf1XFZFvXnwvHaZqGJltZiINWNNEF6ecXhyqzfBqP6nLjcNdlzu+31/eOM8lUVQuVSGRV2aLqjK86EXW3mP9IOIUo95lyenenKPd9tD/cNY9LD1VKvj7pGeeekArrLJew1mUhathzl+LjfoONVLIUtUxh1aKZUQ9TsHyI3l50siukqpfRmwmRJSJ/r8tdgoZC5zLZYbQ6q3MZE2/ycyuVPrQrqf62OYg80VudE0DH7y8xKRhZRqLWxVNZi…
FB30241DFE9DCF72F9C69A2729B10BA5	1	mrv	JChemExcelGgcAAB+LCAAAAAAABACFVU1vnDAQvedXjDgX4w+MccRuFCWXSkkrNT30VjngJEgLjoDsx7/vGJLswqYgQGOP35ux59kmu9pXG9japi1dvQoYoQHYOndFWT+vgl1ZF27XhoxLHlytsxyxiK/bVfDSda+XUbTb7Uj+YiuzdzXJXRUM45f7thxhdoK45jnilLLoz/3dQ88Jy7rtTJ1bZLXlZds771xuun4y/0kRVabZlnU0wKOq2Q7R/nLqX0r2bREcl3SDY9dIhadyY+HJNZXpYMspwZd+g2db28Z0toDHA7oZEViC9UV2f+vyt8rW3Tq79yHK3GweuuYtR0flNjZ/w2hd2W3sKojD69x2pioLZ+qufD00ZY1rQtj321VQsWCdmc5V1…
AAB70DCE4BF1C5D75CB74C57FAB5BC9E	1	mrv	JChemExcelOAYAAB+LCAAAAAAABACFVUtvozAQvvdXjDgvxg+MoSKpqvayUtuVtj3sbeWA01oKdgU0j3+/Y9I2JekSARqP/X0znhmPKa+2zQrWpu2sd7OIERqBcZWvrXueRRvrar/pYsYlj67mZYVYxLtuFr30/etlkmw2G1K9mEZvvSOVb6L9+uW2syPMRhDfPiecUpb8ub97HDixdV2vXWWQ1dnLbpi885Xuh838x0XS6HZtXbKHJ0273lv7y2l4Kdl2dXQI6QbXrpEKS7sysPRto3tYc0rwpT/g2TjT6t7UsNjhNCMCUzC/KO9vffXWGNfPy/tgwlZ69di3bxVONH5lqje01tt+ZWZRGl831nntevu6a63DeBDy83YWNSyal7r3zXXb6h2EU…
24B444DDB4628FFC1ECE75D96C1F8538	1	mrv	JChemExcel0gYAAB+LCAAAAAAABACFVdtunDAQfe9XjHguxheMIWI3ihJVqpS0UtOHvlUOOIklMBGQvfx9x5BkFzZlBWjw+Jw52Mc2+eWurmBj2s42bhUwQgMwrmhK655Wwda6stl2IeOSB5frvEAs4l23Cp77/uUiirbbLSmeTa13jSNFUwdj/8WusxPMVpCmfYo4pSz6c3d7P3BC67peu8Igq7MX3ZC8bQrdDx/zH4mo1u3GumiER3W7Gav95dTflOy6MjgM6Rr7rpAKj7Yy8Ni0te5hwynBm36FJ+NMq3tTwsMe04wInIL1l/zupilea+P6dX7nS9hCV/d9+1pgom4qU7xitd72lVkFcfgNy+4rXVvXaNfbl31rHY4Kgd9vVkHNgnWu+6a+a…
5E87FFF37CE8D8B0C02AA985B6D0521D	1	mrv	JChemExcel0AQAAB+LCAAAAAAABACFVEtv2zAMvvdXEDrPD8nvwHZRpIcNaDZg3WG3QbGVVIAtFbITx/31o5I0jZfNgwVQpPiR+kjK+f2hbWAvTCe1Kgh1fQJCVbqWaluQQapaD51DWcTIfZlX6Iv+qivIS9+/LjxvGAa3ehEtP2jlVrolp/PFoZMTnyFwtdl6zPep93P19HzEOFJ1PVeVQFQnF93R+KQr3h8v848UXsvNXirv5O61Zn+K9ov5dvnuoavJB6Ulnj0gFDayEbDRpuU97Jnv4vI/wVYoYXgvaliPaKZugCUo7/LVo652rVB9ma9sCFnx5rk3uwoNrW5EtcNovewbUZDQ+TzWRh9GZy3Um+6N5G/oQgAdvzwWpKWkzHmv2wdj+Ah2Z…
58E73590296245B11800E8D721726704	1	mrv	JChemExcellAQAAB+LCAAAAAAABAB9lFFvozAMgN/3K6w8HwQClK4Cpml7mbTew+0e7u2UQtpFgqQKaSn//hxK17LtACQH25+N7YTs4dTUcBSmlVrlJPQDAkKVupJql5NOqkp3rReyhJGHIivRF/1Vm5N3a/crSruu88t30fCTVn6pG3K2r06tnPh0ka/NjrIgCOmf9evbwHhStZarUiDVylU7KF91ye3wMf9JQRtujlLRszttzPEc7S8L3BP4p7Yi15Ke0PaIKGxlLWCrTcMtHFng4xP8gJ1QwnArKtj0qA79CFtQ3GXrZ10eGqFska1dCFny+s2aQ4mKRteiPGA0K20tchJ7L63eG73va65kLRUWhD4vzzlpQlJk3Orm0Rjeg1s5NQ+BM+AR8…
0BEA2930D8C2D467B0A46DDBA4BE4303	1	mrv	JChemExcel4gQAAB+LCAAAAAAABACFlNtuozAQhu/7FCNfLxibBNIIqKpWK63UaKVtL/Zu5YCTWAI7Mk5I3n7HOTShaSkHjRn/34w9tskedk0NW2lbZXROWBgRkLo0ldLLnHRKV6ZrA8bHnDwUWYla1Os2Jyvn1lNKu64Ly5VsxM7osDQNOfZPd63qabo4NHZJeRQx+nf28npgAqVbJ3QpkWrVtD04X0wp3GEwX6SgjbBbpelRThu7PUb7xyP/ROGurchlSk/Y94goLFQtYWFsIxxseRTiE/2ApdTSCicrmO/RzcIYS1DcZbNnU24aqV2RzXwIVYr61dlNiY7G1LLcYDSnXC1zMgrerFrUG2NNI91qXwfrldSmJoDKX885aRgpMuFM82it2INve…
96E05C790647CD4CD7456348D47A2A65	1	mrv	JChemExcelRwQAAB+LCAAAAAAABACFlF9vmzAQwN/7KU5+XmxsQkgioKpaVZrUrtK6h71NjnFSS2BXxgnJt985f9qgdBkYzpzvd+e7A4rbbdvARvvOOFsSThMC2ipXG7sqSW9s7fpuxEUmyG1VKLRFe9uV5C2E9zljfd9T9aZbuXWWKteSw/p825mBTZ9S51dMJAlnv5+fXvfMyNguSKs0Up2Zd3vlk1My7DfzjxCslX5jLDuYs9ZvDt7+iCSOhG67mnymdI9rd4jC0jQals63MsBGJBRH8g1W2movg65hsUM1pymWoLopnh+cWrfahqp4ji6Mks1r8GuFitY1Wq3RWzCh0SXJRo/N2nm39lKZhgCuf38oSctJVcjg2jvv5Q7iLKolBylApiDHI…
3A3F4D368C665AB28DE747E8FBBCEBC2	1	mrv	JChemExcel0gQAAB+LCAAAAAAABAB9VEuP2jAQvu+vGPncxLHzBCVZrdhDKy09dHvorTKJAUuJvUoMgf31HbMskNJGsWTP45vP83Dyx0PbwF52vTK6IMwPCEhdmVrpTUEGpWsz9B7jMSePZV6hL/rrviBba9/mlA7D4Fdb2YqD0X5lWvJhnx96NfIZQt90G8qDgNFfy5fXE8ZTurdCVxJRvZr3J+WLqYQ9XeY/FLQV3V5p+uFO227/Ee03D9wK/ENfk2tKC7Q9IRTWqpGwNl0rLOx54OMKvsBGatkJK2tYHVHN/BBLUD7ky2dT7VqpbZkvXQhViebVdrsKFa1pZLXDaFbZRhYk9pbSbo+Nx756K6nfje2UeEcnAuj67bkgLSNlLqxpn7pOHMGdn…
1F7B3D8AFD8DFD4FDA8155759C5BBEFA	1	mrv	JChemExcel9QYAAB+LCAAAAAAABACFVU1z2yAQvfdX7HCuEaDvjOxMmlw6k/TQ9NBbh0gkYUaCjCR/9dd3MbYTyak0lrSw7OPBvgUX17umho1qO23NknDKCChT2kqblyXZalPZbbfgIhbkelWUGIvxpluS175/uwqC7XZLy1fVyJ01tLQN8eNXu04PYrYhte1LIBjjwe+H+8cDZqFN10tTKkR1+qo7OO9tKfvDYv5DETSy3WgT+PCgaTd+tj+CuYfRXVeR9y3d4tgNQuFZ1wqebdvIHjaCUXzYV3hRRrWyVxU87dHNaYgpWH0pHu5suW6U6VfFg5tCl7J+7Nt1iY7G1qpc42y97mu1JMnimzJ/97VstLFv61Yb3BEGfb9bkoaTVSF729y0rdyDa…
157FCD0845CF4B38C78422E69192B443	1	mrv	JChemExcelpwQAAB+LCAAAAAAABAB9lE2PmzAQhu/7K0Y+N/6CkA8Bqyh7qbRppaaH3ioHnCwS2JEhIfn3HYfsbki2YKOxx/O8xmOb+PlUlXDUri6sSYignIA2mc0Ls0tIW5jctvVIyLEkz2mcYSzGmzohb02znzPWti3N3nSlTtbQzFakG5+f6qIX0wbUuh2TnAv2Z/W6vjCjwtSNMplGqi7m9cX5ajPVXD7mP1OwSrljYVgXzip37NT+Su4rp6c6J59LWuLYAlHYFqWGrXWVauAoOcXKv8FOG+1Uo3PYnNEtaIApSJ/i1YvNDpU2TRqvvESRqXLduEOGjsqWOjugWlM0pU7IIlPV3tkaZQjg4PeXhFSCpLFqbLVwTp3Bt7xbCVASVAAqBDUGF…
EC205B246A7DCAEBAF784D77EC0D55B9	1	mrv	JChemExcelUgoAAB+LCAAAAAAABACFVl1vmzAUfd+vsHhejK+NMa6STFX3MmndpG0Pe5tcQjukABPQpv33O4asDSTD+ZDx9Tn3Xvse26w/PFd79lS0XdnUm4i4iFhR582urB820aGsd82hW5HUMvqwXefAAl93m+h33/+5iuPD4cDz30Xlnpua500VjeNXz105wRwUb9qHWApB8c/bz98Hzqqsu97VeQFWV151g/Fzk7t+SOY/IeLKtU9lHY/wuGqfRm+/pPA/wZ+7XfQ2pRuMXYPK7st9we6btnI9e5KC4yfes4eiLlrXFzt29wIzcYUl2L5b335s8seqqPvt+ta7KHO3/963jzkMVbMv8kd468t+X2yi67yoit7lZR0xjH36uIkqirZr1zfVd…
C687264C897884D464700DD066D78132	1	mrv	JChemExcelBAoAAB+LCAAAAAAABAC1VstO3DAU3fMVV14Xx488UWYQgk0lEFJh0V1lEgORJglNMq+/73XcgYkZ4m6qeTg+Pseve3yd/HJXr2Cju75qmwXhlBHQTdGWVfOyINuqKdttf85FJMjlMi+Qi/ymX5DXYXi7CILtdkuLV12rXdvQoq2Jbb/Y9dWEs5W07V4CwRgPft7dPoya86rpB9UUGlV9ddGP4G1bqGGczBdDBLXqNlUTWHpQdxvb2y/BzJfRXV+SjyVdY9sVSuG5Wml4brtaDbARjOKXfYMX3ehODbqEpz3CnErcguVZfnfTFutaN8MyvzNdVIVaPQzdukCgble6WGNvQzWs9IJcFfr3umraYr8igI3fbxak5mSZq6Gtr7pO7cE8G…
56F492A463290BF567838388B4D5A261	1	mrv	JChemExceljwQAAB+LCAAAAAAABAB9lM1uozAQgO99ipHPjQ02gSQCqqi9VGp2pU0Pe1s54KSWwK4MCcnb7zg/bWhaMML2zHwznrFN+rCvK9gp12hrMhLSgIAyhS212WSk06a0XTMK+ZiThzwt0BbtTZORt7Z9nzHWdR0t3lQt99bQwtbkpJ/tG92z6QS1bsN4EITs7+JleWRG2jStNIVCqtGz5ih8sYVsj4v5IQSrpdtpw07mrHa7k7d/PPBvQPdNST5TekTdHFFY60rB2rpatrDjAcU3uIeNMsrJVpWwOqA4pAJLkN+liydbbGtl2jxdeBe6kNWyddsCBbWtVLFFb61uK5WReaGabbWWNSaCuuenjNQhyVPZ2nrunDyAH3mxDEFykAJkBHIMM…
E4A41982D1D3D527E9F85350BAADC8F4	1	mrv	JChemExcel9AUAAB+LCAAAAAAABACFlF+PojAQwN/3U0z6fBbKXzXAxrgvl+zuw+093NulQnWbADVQRb/9TRFF1EOFTJmZ30yZGRq9Hooc9qKqpSpjwqhNQJSpymS5iUkjy0w19YQ5vkNekyhFX/Qv65h8a72dW1bTNDT9FgU/qJKmqiAn+/xQy4FP41JVbSzHtpn15+P9q2Umsqw1L1OBVC3ndat8VynX7Wb+k8IqeLWXpXVyt4pqf4r217HNZdNDnZH+lZZoWyAKa5kLWKuq4Br2jk3xsn/ARpSi4lpksDqimlEXS5C8RB9vKt0VotRJ9GFCyJTnX7rapagoVC7SHUbTUuciJotUaF7IbSUxMRp/vsWkYCSJuFbFoqr4EczKqDkD7gB3gXvAf…
F511491433400A404FE4FFD9E7DB32F3	1	mrv	JChemExcelawUAAB+LCAAAAAAABACFlEtv2zAMgO/9FYTOi6yHn4HtIkgvA5oUWHbYbVBsJTVgW4XtvPbrR7lNEy+ZizimRPIjJYpW/HisStjrpi1MnRBOGQFdZyYv6m1CDkWdm0M74cIT5DGNM/RF/7pNyGvXvU0d53A40OxVV+poapqZirzbp8e2GPgcJDXN1hGMcefX4nnVM5OibjtVZxqptpi2vfLZZKrrF/OfFE6lmn1RO+/uTtXs36P9Fsw+jB7bnFy2NEfbDFHYFKWGjWkq1cFeMIoP+wZbXetGdTqH9QnVnEosQfoQL55Mtqt03aXxwoYoMlWuumaXoaIypc52GK0rulInZJbpTv0xpaqKHPeC5u9PCak4SWPVmWrWNOoEdmTVioMSo…
90E5B11AD5F95871F3ABFE864527F087	1	mrv	JChemExcel3gYAAB+LCAAAAAAABACFVU2PmzAQve+vGPncGNt8JgJWUfZSabeVuj30VjngJEiAV0C+/n3HkOwGkoICjO15z2P7jSfh86nI4aCqOtNlRDhlBFSZ6DQrtxE5ZmWqj/WMC1eQ5zhMEIv4so7Irmk+FpZ1PB5pslOFPOmSJrognX9xqrMe5mhTXW0twRi3/ry9vrecWVbWjSwThaw6W9Tt4KtOZNMu5j8hrEJWh6y0OrhVVIdutr+CmYfRU52Sry2t0LdEKmyyXMFGV4Vs4CAYxYd9g60qVSUblcL6jMOc2ngE8VP49qKTfaHKJg7fzBRZIvP3ptonOFDoXCV7nK3JmlxFZJmoRie7XFcE0Pf9JSIFJ3EoG10sq0qewbTMsOQgBUgbp…
D6CA528F9D929463956C9D0C0A90293F	1	mrv	JChemExcelqAUAAB+LCAAAAAAABACFVN+PojAQft+/YtLno9DySw2wMe7LJetdcu7DvV0qVCWBdgMoen/9TRFX0T2W0rQznW++dmba6PlYFnCQVZ1rFRNGHQJSpTrL1TYmba4y3dYW4z4nz0mUoi3aqzomu6Z5n9l227Y03clSHLWiqS7JeX12rPOBTetSXW1t7jjM/r18XXUYK1d1I1QqEVXns7pTvupUNN1m/kNhl6I65Mo+m9tldTh7+8Md8zv0WGfkeqQFrs0RCpu8kLDRVSkaOHCH4u98g61UshKNzGB9QjWjLoYgeYqWLzrdl1I1SbQ0LvJUFKum2qeoKHUh0z16a/KmkDGZp/laqr+6EJW1skrZ7E4FAbT6/hKTkpEkEo0u51UlTmBmR…
59FCD1A8A7C7B7C80F09897A950EF4EF	1	mrv	JChemExcelQAcAAB+LCAAAAAAABACFVU1vozAQvfdXjHzeGMYQSCpIVbWXlfohbfewt5UDToIEdgU0H/9+xxDaQLoQIGOP35uxeWMT3R2LHPaqrDKjY4bcZaB0YtJMb2N2yHRqDtUMxVywu1WUEJbwuorZrq7fbx3ncDjwZKcKeTSaJ6Zg7fjtscp6mIPHTbl1hOui8+f56a3hzDJd1VInilhVdls1zieTyLqZzH9SOIUs95l2WrhTlPs22l/h2tvlxyplX0t6oLF7osImyxVsTFnIGvbC5XS7P2CrtCplrVJYn8iN3KNXsLqJnh9N8lEoXa+iZxsiS2T+VpcfCTkKk6vkg6LVWZ2rmN0nudHZRmkGNPTzMWYFslUka1Pcl6U8gW1Zt0SQAqQH0…
1F8AC60F1B2782C17D4DDC4DE62E4196	1	mrv	JChemExcel+QcAAB+LCAAAAAAABACdVW1vmzAQ/r5fcfLnxfiMeatCqqr9sEntJq2Ttm+TA26LFKACmpd/vzOQNtAUtCWA7fPznM935/Pycp9vYGuqOiuLmCEXDEyRlGlWPMZslxVpuasXKD3JLlfLhLCEL+qYPTXN84Xj7HY7njyZXO/Lgidlzrr5i32dDTA7l5fVoyOFQOf33e19y1lkRd3oIjHEqrOLuhXeloluWmM+WMLJdbXNCqeDO3m17bT9kcI+gu/rlL1t6ZrmrogKD9nGwENZ5bqBrRScHvEZHk1hKt2YFNYHEiN3yQWrT8u7mzJ5yU3RrJZ3VkWW6M19U70kJMjLjUleSFuTNRsTs6vUFGWdFbQPmvp6E7McGeh1fd+YypQxI55hq…
27F18EAC29A149A7F4C1A6DEFFDD28BD	1	mrv	JChemExcel3AYAAB+LCAAAAAAABACFVU2PmzAQve+vGPncGNskQCJgFe1eKm1aqdtDb5UDToIEeAXk6993DGEXSAriY2zPex7jNx7850uWwkkVZaLzgHDKCKg80nGS7wNyTvJYn8sZFwtBnkM/Qizi8zIgh6r6WFnW+Xym0UFl8qJzGumMNP7VpUx6mLNNdbG3BGPc+rN5e685syQvK5lHClllsirrwTcdyapezH9CWJksTkluNXArK07NbH8FMzejlzImX5/0gr41UmGXpAp2ushkBSfBKN7sG+xVrgpZqRi2Vxzm1MYtCJ/8zauOjpnKq9DfmCmSSKbvVXGMcCDTqYqOOFuVVKkKyDqV0SHVBQH0fH8NSMZJ6MtKZ+uikFcwLTMsOUgB0gY5B…
7B775FA60CA20279871E30263F2133B8	1	mrv	JChemExcelKAcAAB+LCAAAAAAABACFlU1vozAQhu/9FSOfN8Y2CYQIUkXtZaVmI2330NvKASdBAlwB+fr3O4bQBsKCAhrb8z4e4xk7/vMlTeCk8iLWWUA4ZQRUFuoozvYBOcdZpM/FhIuZIM9LP0Qt6rMiIIey/FxY1vl8puFBpfKiMxrqlNT+xaWIW5qzTXW+twRj3PpYv71XzCTOilJmoUKqiBdFNfimQ1lWi/lPCCuV+SnOrFpupfmpnu2vYOZh9FJE5PuTXtC3QhR2caJgp/NUlnASjOLDfsBeZSqXpYpge8VhTm3cguWTv37V4TFVWbn012aKOJTJe5kfQxxIdaLCI85WxmWiArJKZHhIdA6bjxUB9P58DUjKydKXpU5XeS6vYFpmWHKQA…
537EF5B050079596835A07ED8A90662D	1	mrv	JChemExceligYAAB+LCAAAAAAABACFlU1vozAQhu/9FSOfNwabryQCqqi9rNRspW0Pe1s54KRIgCtwQvLvdwz5IslCQhg8nsdj83qc8Hlf5LCTVZ2pMiKM2gRkmag0KzcRabIyVU09Ydzj5DkOE4zF+LKOyJfW33PLapqGJl+yEHtV0kQVpOuf7+usF9M4VFUbi9s2s/4s3z5aZpKVtRZlIpGqs3ndOt9UInQ7mf+ksApR7bLS6sKtotp1o/3ltrlsuq9TclnSC/YtEIV1lktYq6oQGnbcpnjZP2AjS1kJLVNYHdDNqIOvIH4Kl68q2Ray1HG4NENkicg/dLVN0FGoXCZbHE1nOpcRWeSrrZaVyglg18/XiBSMxKHQqlhUlTiAeTJuwUBwEA4IF…
EFC1369750FDA79186CCFD02B4B73B85	1	mrv	JChemExcel6gQAAB+LCAAAAAAABACFlN2PmzAMwN/vr7DyPBISPtqrgFPVe5l03aR1D3ubUkh7SJCcAi3tfz+Hctdy3RgfcrD9s8F2SJ5OdQVHZZvS6JRw6hNQOjdFqfcp6UpdmK7xuIgEecqSHH3RXzcpeW3btwVjXdfR/FXV8mQ0zU1NLvbFqSlHPl1Ajd0z4fuc/Vq/bHrGK3XTSp0rpJpy0fTKF5PLtn+Zf6RgtbTHUrOLO6vt8RLtt/Dd5dNTU5DrJ63QtkQUdmWlYGdsLVs4Cp/i5X+BvdLKylYVsD2jmtMAS5A9JOtnkx9qpdssWbsQZS6rTWsPOSpqU6n8gNHasq1USpZVgWa7JYCWr88pqTnJEtmaemmtPINbObXkIAXIAGQIMgIZg…
32E6DA9E1C4805AC7BDC7443CE7E641D	1	mrv	JChemExcelFAoAAB+LCAAAAAAABACFlllvnDAQx9/zKSw/d41t7gg2ipKXSklXavrQt8oBNkHiiIC9+uk7xuwueCneQ77+vxljjz1ED8eyQPusafO6ijEjFKOsSuo0rz5ifMirtD60K8Zdjh/WUQJa0FdtjD+77uvesg6HA0k+s1Ic64okdYnV+P2xzSeag03q5sPilDLr9+vLW8+s8qrtRJVkQLX5fdt3vtSJ6PrJ/MeFVYpmn1eWkltls1fW/nAqf5Qc2xRfH+kJxh4BRdu8yNC2bkrRoT2nBH70G/rIqqwRXZai9xN0M2LDEqzvotfnOtmVWdWto1dpIk9E8dY1uwQ6yrrIkh1Y6/KuyGL8WGx3f+s2rzCCoe/PMS4ZXkeiq8vHphEnJGuyW…
7C32E0B3C275549BC6654E5A42A1DFFF	1	mrv	JChemExcelTw0AAB+LCAAAAAAABACdV11vozgUfZ9fYfE8GH/gD6oko6rzsCtNd6TpPuzbyiW0gyaBEdCm/fd7DKQNhI2lKolM7HPu9bWPry+rLy/7HXkumrasq3XEKYtIUeX1tqwe19GhrLb1oY25UCL6slnlwAJftevoZ9f9vkqSw+FA85/F3r3UFc3rfTSMX7205QRzkLRuHhPBGE/+uf1213Pismo7V+UFWG151fad3+rcdf1k/sdFsnfNc1klAzzZN8+DtX8F819GX9pt9B7SDcauQSUP5a4gD3Wzdx15Foziyz6Tx6IqGtcVW3L/im5OJZZg82l1+7XOn/ZF1W1Wt95EmbvdXdc85ejY17sif4K1rux2xTq63pXtr7Ipqohg6M+v62jPI…
EB03BDB27B41F848560094C6D4281A30	1	mrv	JChemExcelvgQAAB+LCAAAAAAABAB9lF+PojAQwN/3U0z6fPYfIGqAjXFfLlnvktt9uLdLheo2gdYUFP321wq6cutBgGln5jfDTFuS51NVwlHaWhmdIoYpAqlzUyi9S1GrdGHaesJ4xNFzluTO1/nrOkUfTbNfENK2Lc4/ZCVORuPcVKizL061Gvi0ATZ2RziljPxev75dmInSdSN0Lh1Vq0V9Ub6aXDSXj/lPClIJe1SadO6ksscu2h9O/U3xqS7QZ0krZ1s6FLaqlLA1thINHDnF7qbfYCe1tKKRBWzOTs1w4FqQPSXrF5MfKqmbLFn7ECoX5VtjD7lTVKaU+cFFa1RTyhQty9LsD1ZpUyJwxu8vKaoYyhLRmGpprTiDH3m1YCA4iABECCICM…
E63AD1C4252DEDA41106A01235E66676	1	mrv	JChemExcel9wUAAB+LCAAAAAAABACFVEuPmzAQvu+vGPncGGwIeQhYRdlLpd1W6vbQW+WAkyCBHYETkn/fMVl2A6SEh8Yezzef52GHz+cih5Msq0yriDDqEpAq0WmmdhGpM5XqupowPuXkOQ4TtEV7VUVkb8xh6Th1XdNkLwtx1oomuiDX9eW5yjo2tUd1uXO46zLnz9vre4OZZKoyQiUSUVW2rBrlq06EaTbzHwqnEOUpU87V3CnK09XbX+7az6XnKiVfIa1xbYVQ2Ga5hK0uC2HgxF2Kn/sNdlLJUhiZwuaCakY9TEH8FL696ORYSGXi8M26yBKRv5vymKCi0LlMjujNZCaXEVnlh72YKHHYm/0lF4k0oshSjAoNv79EpGAkDoXRxaosxQXsy…
18A573E95F3A9B32CA48CB5A66B509A5	1	mrv	JChemExcelPgUAAB+LCAAAAAAABACFlE1vozAQhu/9FSOfF2Ob7wioovayUrOH7R72tnLASZHAroCE5N/vOGmaUHaJAI0ZzzP2vINJHw9NDXvVdpXRGeGUEVC6MGWltxkZKl2aoXO4CAR5zNMCYzFedxl56/v3hesOw0CLN9XIg9G0MA05zy8OXTWKGTxq2q0rGOPu79XL64lxKt31UhcKqa5adCfniylkf9rMf5ZwG9nuK+2ew92m3Z+z/RHM3oweupJcS3rCuSWisKlqBRvTNrKHvWAUb/YNtkqrVvaqhPUR3Zx6KEH+kK6eTbFrlO7zdGVTVIWsX/t2V6CjMbUqdpitr/paZWTZSN1LlAwLwbnvzxlpOMlT2Ztm2bbyCHZk3ZKDFCA9kD7IA…
B1D3E0BBA91E76498846CED72185A1E1	1	mrv	JChemExcelRwgAAB+LCAAAAAAABACFVttuozAQfe9XjPy8MdhcU0GqKn1ZqdlKmz7s28oFp0UCuwJy+/sdA7lAspAEBnvOGV/mjEn0dChy2MmyyrSKCaM2AakSnWbqMyb7TKV6X80Y9zh5WkQJYhGvqph81fX3o2Xt93uafMlCHLSiiS5I6388VFkPs3eoLj8tbtvM+rN6XTecWaaqWqhEIqvKHqum81Unom4m858hrEKUu0xZLdwqyl0b7S+3zc+mhyollyUt0feMVNhkuYSNLgtRw47bFH/2D/iUSpailil8HLGbUQe3YPEQrV50si2kqhfRyoTIEpGv63KbYEehc5lsMVqd1bmMyXORpbra5pttqRUBdP98iUnByCIStS6ey1IcwTyZbsFAc…
99C6923AE7264F071ECF8E060EDD73B0	1	mrv	JChemExcelIwUAAB+LCAAAAAAABACFlEtv2zAMgO/9FYTOi17Oq4HtImgvA9oNWHvYbVBsJRVgS4HsxMm/HxU7adx0nh+gTPIjJVJy/HAoC9hrXxlnEyIoJ6Bt5nJjNwlpjM1dU42EnEjykMYZ+qK/rRLyXtfbBWNN09DsXZfq4CzNXEla++JQmZ5PE1HnN0xyLtjvl+fXEzMytqqVzTRSlVlUJ+Wzy1R9msw/UrBS+b2xrHVnpd+30f5IHh5OD1VOPpb0iLYlorA2hYa186WqYS85xYd/g4222qta57A6olrQCEuQ3sUvTy7bldrWafwSQphMFa+132WoKF2hsx1Gq01d6IQsS2Pd9uhVYTAzWr8/JaQUJI1V7cql9+oIYRTUSoCSoCJQY1ATU…
380690AA8EAD87A2F8FD313D20DE24B9	1	mrv	JChemExcelyQYAAB+LCAAAAAAABACFlU1P4zAQhu/8ipHPW8dfiROUFCG4rASstHDY28okBiI1NkpCP/79jpu20JRNm0S2x+/jsT32NL9aNwtY2rarvSsIp4yAdaWvavdakFXtKr/qZlzEglzN8xK1qHddQd76/v0yilarFS3fbGPW3tHSN2Tov1x39ZFmJalvXyPBGI/+3N89bplZ7breuNIi1dWX3dZ450vTbyfzHxdRY9pl7aJBHjXtchjtr2DhZXTdVeRzSTfYd40ovNQLCy++bUwPS8EovuwHvFpnW9PbCp43aOZU4hbML/L7W19+NNb18/w+DFGXZvHYtx8lGhq/sOUHjtbX/cIW5LqpnX/ftLXDlWDnz9uCNJzMc9P75rptzQZCLZgNB…
5330D13167CDCEF0A2F5603E4C0332ED	1	mrv	JChemExceljgkAAB+LCAAAAAAABACFVltvmzAUft+vOOJ5GF/BrpJUXapJk9pNWvewt8khtEUKUAG5/fsdQ9oEQkGQ+HK+75xj+7PN7PaQbWCXlFVa5HOPEepBksfFOs1f5t4+zdfFvvIZV9y7XcxixCI+r+bea12/3QTBfr8n8WuS2UORk7jIvNZ+c6jSDmYvSFG+BJxSFvx9fHhqOH6aV7XN4wRZVXpTNZ0PRWzrJplPQgSZLXdpHrTwICt3rbd/nLqXkkO19s5DWqLtDqnwnG4SeC7KzNaw45TgS7/CS5Inpa2TNayO2M2IwClYfJk93hfxNkvyejF7dC7S2G6e6nIbY0dWbJJ4i97qtN4kc+8uS6vtZlW64aPtx/3cy5i3mNm6yO7K0h7B1…
0E35A869D7A5B22BA027B46D01C20D73	1	mrv	JChemExcelDgkAAB+LCAAAAAAABACFlk1vozAQhu/9FRbnjbHHNh9VkqpKLyu1u9J2D3tbuYS2SAEqIF//fl9DkxaaBSWp8fh97BlmbHd+c8g3bJdWdVYWC09y4bG0SMp1VrwsvH1WrMt9PZNkyLtZzhNooS/qhffaNG/Xvr/f73nymub2UBY8KXOvG78+1FlPs1e8rF58EkL6fx7uH1tmlhV1Y4skBVVn13VrvC8T27TO/GcJP7fVLiv8Tu7n1a6b7S8J9xX8UK+9j5BWGLsFyp6zTcqeyyq3DduR4PiKb+wlLdLKNumaPR1hllzhFSyv5g93ZbLN06JZzh/cFFliN49NtU1gyMtNmmwxW5M1m3Th3eZZvd28VdkakWDw+93Cy6W3nNumzG+ry…
86C7D67BEC5833C7F2F3F27F942ED4F7	1	mrv	JChemExcelFggAAB+LCAAAAAAABACNVUtvnDAQvudXjDh3jcfmYUewUZRcKiU9ND30VjlAEiQeEZB9/PuOYTe7sClUy2pg/H0zY8/D0c2uLGCTNW1eV7GDjDuQVUmd5tVr7GzzKq237QqFL5ybdZQQlvBVGztvXfd+7brb7ZYlb1lpdnXFkrp0hvXrXZuPMFvJ6ubVFZyj+/vx4annrPKq7UyVZMRq8+u2Vz7Uien6YP7hwi1Ns8krd4C7ZbMZrP0R3D6c7drUOW3pjtZuiQoveZHBS92UpoON4Iwe/g1esyprTJel8LwnNTJJR7C+ih7v6+SjzKpuHT1aE3liiqeu+UhIUdZFlnyQtS7viix2bsu8a/L3bl/kFe2Flr/fx06JzjoyXV3eNo3Zg…
C63C00C165C797AC01575C0F3C26AF32	1	mrv	JChemExceljQQAAB+LCAAAAAAABAB9lFGPmzAMgN/vV1h5XhMIFHoVcKp6L5Oue9jdw96mFNI2EkkqSEv77+e0vRZ2G4DkyPZnx3ZC9nLSNRxl0yprchLSgIA0pa2U2eakU6ayXTsJ+ZSTlyIr0Rf9TZuTnXP7OWNd19FyJ7U4WUNLq8nVPj+1auDTRdQ2W8aDIGS/Vm/vF2aiTOuEKSVSrZq3F+WbLYW7bOY/KZgWzVEZdnVnujleo/3mgf8Cemor8ihpibYForBRtYSNbbRwcOQBxS/4BltpZCOcrGB9RnVII2xB8ZStXm150NK4Ilv5EKoU9btrDiUqtK1lecBoTrla5mSh9zvphFYGK0Hj99ec6JAUmXBWL5pGnMGvvFqEIDiICEQMYgoiA…
9DF1AC54C3BA85F68117682C5F439922	1	mrv	JChemExcel/QcAAB+LCAAAAAAABACFVdtuozAQfe9XjHjeGI+Nwa6SVFX7sCv1Im1X2n1bOcRtkQJUQHP5+x1Dtg1JCgJk7DlnLp7xeHq1zVewdlWdlcUsQMYDcEVaLrPiZRZssmJZbuoJCiWCq/k0JSzhi3oWvDbN22UYbjYblr663G7LgqVlHnTyy22d9TAbycrqJRScY/jn/u6p5Uyyom5skTpi1dll3S7elaltWme+MBHmtlpnRdjBw7xad9r+Cu5fzrb1MvgM6YZk10SF52zl4LmsctvAWnBGL/8GL65wlW3cEhY7WkYmaQvmF9P72zJ9z13RzKf3XkWW2tVTU72ntJCXK5e+k7Yma1ZuFlzXb7ZqbE5xkOjH7SzIMQC7qJ8aV7lyFhDPB…
D570531727A6EBA3871AFBEF58A72E38	1	mrv	JChemExcel8wUAAB+LCAAAAAAABACFVEuPozAMvs+vsHJeEhLKoxUwqmYuK83MSts57G2VQtpBAjICWtp/vw70RdulLeDI9ufPsZ2Ez7sih62q6kyXEeHUJqDKRKdZuY5Im5WpbmuLC1eQ5zhM0Bf9yzoiX03zPWOsbVuafKlC7nRJE12Q3j7b1dnAp3WortZM2DZnf97fFh3Gysq6kWWiEFVns7pTvulENl0y/6Fghay2Wcl6d1ZU2z7aX2Gbx6a7OiXnLb2gbY5QWGW5gpWuCtnAVtgUH/sHrFWpKtmoFJZ7VHPqYAnip/D9VSebQpVNHL6bEFki80VTbRJUFDpXyQajNVmTq4jM600uceuo//kakYKTOJSNLuZVJfdgVkYtOUgB0gE5AemC9…
7B3E4F555B3EB9FEFF90E9C35150726F	1	mrv	JChemExcelUBEAAB+LCAAAAAAABACdWNlu4zYUfZ+vIPRcU9yXwPYgmHlogVmASYH2rVBsJSPAlgaysvXreygqjk17zLawEynUOXfjEXmZ+fvn7YY81v2u6dpFwSkrSN2uunXT3i+Kp6Zdd0+7GRdaFO+X8xWwwLe7RfF9GH5cleXT0xNdfa+31XPX0lW3LeLzq+ddc4R5krTr70vBGC///PzpZuTMmnY3VO2qBmvXXO3GwU/dqhrGYH7iotxW/WPTlhFebvvHaO0vwcKX0efdunhL6QOeXYNK7ppNTe66flsN5FEwii/7hdzXbd1XQ70mty8Y5lSiBMt3888fu9XDtm6H5fxzMNGsqs3N0D+sMLDtNvXqAdaGZtjUi+J6qP6u2uqx6QuCZ799X…
F7B3934771DB90B605C8817D1D544004	1	mrv	JChemExcelMAcAAB+LCAAAAAAABACFlU1vozAQhu/9FSOfN8Y23xVJFbWXldqutN3D3lYOOCkS2BXQfPz7HUNpAk1BkNjMvI/HZsYmuTuWBexVVedGLwmnjIDSqclyvVuSQ64zc6gXXPiC3K2SFLWo1/WSvDbN263jHA4Hmr6qUh6NpqkpSee/Pdb5QHNwqal2jmCMO3+fHl9aZpHrupE6VUjV+W3dGh9NKpt2Mt+EcEpZ7XPtdHKnrPbdaP8Eszejxzoj5yXdo2+NKGzzQsHWVKVsYC8YxZv9gJ3SqpKNymBzQjOnLr6C1U3y9GDS91LpZpU82SHyVBYvTfWeoqE0hUrfcbQmbwq1JOtGaVOYggB6fj4sScnJKpGNKddVJU9ge9YsOUgB0gXpg…
7A9820FD077EFEF13A79EA5169C3A2AA	1	mrv	JChemExcelWAYAAB+LCAAAAAAABACFVUtvozAQvvdXjHxeHjbvCKii9rJS05W2e9jbygEnRQI7AhKSf79jaB4kKQmgsWe+b8bj8Tjx874qYSfqplAyIdS0CQiZqbyQ64R0hcxV1xiUeYw8p3GGWMTLJiGfbbuZWVbXdWb2KSq+V9LMVEUG+2zfFCNM55iqXlvMtqn1d/H20XOMQjYtl5lAVlPMml75pjLe9ov5JoRV8XpXSGuAW1W9G7z9Y7Z+bXPf5OSc0gva5kiFVVEKWKm64i3smG3ia/+AtZCi5q3IYXlANTUd3IL0KV68qmxbCdmm8UK7KDJefrT1NkNFpUqRbdFbW7SlSMi8FVKVqjRy0RSN2tRqcygJIOzna0IqStKYt6qa1zU/gB5pN…
60A010267B069541A6F7E4ACA7029F4E	1	mrv	JChemExceliwcAAB+LCAAAAAAABACNVW1vmzAQ/t5fcfLnxdjmNRVQVe2XSe0mrZO2b5MDTooUcAU0L/9+Z0yaQDqYAJ199zx3Nnc+x3eHcgs7VTeFrhLCKSOgqkznRbVJyL6ocr1vFlz4gtylcYZYxFdNQl7b9u3Wcfb7Pc1eVSkPuqKZLom13x6aYoDZu1TXG0cwxp3fz08vHWdRVE0rq0whqylum075pDPZdov5RwinlPWuqBwLd8p6Z739Ecy8jB6anJy39IC2e6TCutgqWOu6lC3sBKP4si+wUZWqZatyWB1RzamLvyC9iZ8fdfZeqqpN42fjosjk9qWt3zNUlHqrsnf01hbtViXkvtWlPqi2qHAnaPz6mJCSE5Cr5qVVtdIJQaYiaSwRe…
F8A63DC3D5E6F1A36A903409F2451642	1	mrv	JChemExcelWg4AAB+LCAAAAAAABACdV9tu4zYQfd+vIPRcS7xfAtuLIIuiBTa7QNOHvhWMrWQF2NJCVuLk73tI5SbaFdHCTmiR58yQM4fkaPn5ab8jj3V/aLp2VbCSFqRuN922ae9XxbFpt93xsGBc8eLzerkBFvj2sCp+DMPPi6o6Ho/l5ke9909dW266fTGOXzwdmgnmKMquv684paz66/rrTeQsmvYw+HZTg3VoLg6x82u38UOczL+4qPa+f2zaaoRX+/5xtPY3p+FLy6fDtnhf0hXGLkEld82uJnddv/cDeeS0xJf+Qu7rtu79UG/J7TO6WSkQgvWn5fWXbvOwr9thvbwOJpqN390M/cMGHftuV28eYG1ohl29Ki6Hrn/0WMrQtAXB6O9fV…
68114D1278DC89CAE62B5117322FDB65	1	mrv	JChemExcel9gUAAB+LCAAAAAAABACFlEuPmzAQgO/7K0Y+NxibR7IRsIqyl0qbVur20FvlgJNFAnsFJCT/vmMeCSRbgkBjPPPN2DNjBy+nPIOjLMpUq5AwyyYgVayTVO1DUqcq0XU5Y9zj5CUKYrRFe1WG5KOqPpeU1nVtxR8yFyetrFjnpNUvT2U6sqkdSxd7ym2b0T+bt/eGmaWqrISKJVJluiybyTcdi6pZzH9C0FwUx1TR1pzmxbH19pfb5rWtU5mQ65bWqFshCrs0k7DTRS4qOHLbwtf+BnupZCEqmcD2jNPMcjAF0VOwedXxIZeqioKNcZHGInuvikOME7nOZHxAb1VaZTIkqwo9aEUAFd9fQ5IzEgU4k6+KQpzBjMy0YCA4CAeEC8ID4…
D9023A1759820580B716CCAF7EE26A41	1	mrv	JChemExcelrgUAAB+LCAAAAAAABACFlFFvmzAQgN/7K05+XmxsCKQRUEXpy6R2D+se9jY54KRIYFdAQrJfvzMhTdxkBIHO9t13Z98djp/2VQk7VTeF0Qnh1COgdGbyQm8S0hU6N10z4WIqyFMaZ2iL9rpJyHvbfswZ67qOZu+qknujaWYqctTP903h2HQ+NfWGCc/j7Pfry1vPTArdtFJnCqmmmDf94ovJZNtv5j8hWCXrXaHZ0ZxV9e7o7Y/w7OvRfZOT85GWqFsgCuuiVLA2dSVb2AmP4ut9g43SqpatymF1wGVOfUxB+hC/PptsWyndpvGrdVFksnxr622GC5UpVbZFb23Rliohi7aWfwuNx0DN9+eEVJyksWxNtahreQA7ssuSgxQgfZABy…
3C5E84D9412998A2FD42CBB140879665	1	mrv	JChemExcelLQUAAB+LCAAAAAAABAB9lF9vozAMwN/3Kaw8HwECpX8ETNX2ctK6k257uLdTCmkbCZIppKXcpz+Htmu57iggp7Z/NrEd0sdjXcFBmEZqlZGQBgSEKnQp1TYjrVSlbhsvZBNGHvO0QF/0V01GdtZ+LHy/bVta7ETNj1rRQtfkZF8cGznwaSOqzdZnQRD6v1Yvbz3jSdVYrgqBVCMXTa980QW3/cv8J4Vfc3OQyj+5+7U5nKL9ZoG7A3psSnLd0hPalojCRlYCNtrU3MKBBRTv4BtshRKGW1HCukN1SCMsQf6Qrp51sa+Fsnm6ciFkwas3a/YFKmpdiWKP0ay0lcjI0hr+RyrhlaIRdtdVHvN2XWn0sSOAzt+fM1KHJE+51fXSGN6BW…
6CC1D748F3E7E783B0C9F0E01507A70F	1	mrv	JChemExcelaAgAAB+LCAAAAAAABACdVt9vmzAQft9fcfLzYmxjsKkgVdU+bFK7Seuk7W1ywG2RAq6A5sd/vyOQNkAWpAnIwd333Z2P45z4elesYWOrOndlQjhlBGyZuiwvnxOyzcvMbesFF4Eg18s4RSziyzohL03zeuV52+2Wpi+2MDtX0tQVpLNf7ep8gNn61FXPnmCMe78f7h8PnEVe1o0pU4usOr+qD8p7l5rmkMw/QniFqTZ56XVwr6g2nbc/grUno7s6Ix9LukXbDVLhKV9beHJVYRrYCEbxZJ/h2Za2Mo3NYLVHNac+lmD5KX64c+lbYctmGT+0LvLUrB+b6i1FReHWNn1Db03erG1CbprKveYlLgMtX+8SUnACZlU/NrayLiFIs2QZm…
C29D675A878E3AAED19EA828125ED915	1	mrv	JChemExcelXQcAAB+LCAAAAAAABACFVU1vozAQvfdXjHxejMcGDBVJVaWXldrtaruHva1c4jZIASqg+dhfv+OQtIW0oICGmXnPM+GNTXq1K9awsXWTV+WMIRcMbJlVy7x8nrFtXi6rbeOhDCW7mqcZYQlfNjO2atuXS9/fbrc8W9nC7KqSZ1XBuvzlrsl7mK3iVf3sSyHQ/3N3+3DgeHnZtKbMLLGa/LI5BG+rzLSHZr4o4Rem3uSl38H9ot50q/2Vwl2C75ole/9LC8pdExWe8rWFp6ouTAsbKThd4hs829LWprVLeNxTGLmiVzC/SO9uquy1sGU7T+/cEnlm1g9t/ZpRoKjWNnul1dq8XdsZu/5nCtuu8pdV1TCg7PebGSuQzVPTVsV1XZs9u…
C7C5960D0130C69A2A3B52B3B85F73EE	1	mrv	JChemExcelQhMAAB+LCAAAAAAABAClWNtu4zYUfN+vIPRcy7yLDGwvguxDC+w2wKZA+1YotpIIsKWFrNz69Z1DOdmYVkJUzQVHomaGh4djivTi89Nuyx6qbl+3zTITOc9Y1azbTd3cLrPHutm0j/uZkEZmn1eLNbDAN/tldtf3P87m88fHx3x9V+3Kp7bJ1+0uG56fPe3rI8yjytvudi45F/O/vn29CpxZ3ez7sllXYO3rs31o/Nquyz4k804X813ZPdTNfIDPd93DoPa35PTH86f9Jvs5pAs8OweV3dTbit203a7s2YPkOf74L+y2aqqu7KsNu35Gs8gVSrD6tPj2pV3f76qmXy2+kUS9LrdXfXe/RsOu3Vbre6j1db+tltn5P3V/17W753XdZ…
328782A5323AEEADEB2FA0C229916CF8	1	mrv	JChemExcelwwoAAB+LCAAAAAAABACVVk1vozAQvfdXjHzeGNsQPqIkVZVeVmq30nYPe1s5hLZIAVdA87G/fsc40OCkWCtIbMbv+WFmPOP57aHYwi6r6lyVC8IpI5CVqdrk5euC7PNyo/b1hIupILfLeYpYxJf1grw1zfvM8/b7PU3fskIeVElTVRAzPjvU+QCz96mqXj3BGPd+Pz48t5xJXtaNLNMMWXU+q1vjg0pl077MFxJeIatdXnoG7hXVzsz2RzB9M3qoN+RzSSscu0MqvOTbDF5UVcgGdoJRvNk3eM3KrJJNtoH1Ec2c+vgJljfzx3uVfhRZ2Sznj3qKPJXb56b6SNFQqG2WfuBsTd5sswW5+6sOx7qp1DovCeDo9/sFKThZzmWjiruqk…
C173428618793AE3409C83D1E30C1F3B	1	mrv	JChemExcelfwoAAB+LCAAAAAAABACVVl1vmzAUfe+vuPLzAtgQPqokVdW+TGo3ad3D3iaH0BYpQAU0H/v1O8YhDU6KN5HW5vocX5t7fK9nN7tiTZusbvKqnDPueIyyMq1WefkyZ9u8XFXbZsLFVLCbxSwFFviymbPXtn27dt3tduukr1khd1XppFXB9Pj1rskHmK3vVPWLKzyPu78eH546ziQvm1aWaQZWk183nfGhSmXbLeYTF24h601euhruFvVGz/ZbeOrnObtmxT62dIexW1DpOV9n9FzVhWxpIzwHP+8LvWRlVss2W9FyDzN3fHyCxdXs8b5K34usbBezRzVFnsr1U1u/pzAU1TpL3zFbm7frbM5u/1S7fdPW1TIvSaY53APy9X7OCs4WM…
517403C353612064CF7A08CABBBC88E6	1	mrv	JChemExcelHgkAAB+LCAAAAAAABACNVttuozAQfe9XjPy8MYy5BCpI1W1VaaV2K7X7sG8rB5wWKUAF5Pb3O4aQBMLChkSDZ87x+HLGTnC3T9ewVUWZ5FnIkJsMVBblcZJ9hGyXZHG+K2coHMHuFkFEWMJnZcg+q+rr1jB2ux2PPlUq93nGozxlTfx2XyYdzM7iefFhCNNE4/fL83vNmSVZWcksUsQqk9uydj7nkazqwfwjhZHKYptkRgM30mLb9PZHmPpr8n0Zs/OUHih2T1RYJWsFq7xIZQVbYXL6mt/gQ2WqkJWKYXkgN3KLlmBxE7w85tEmVVm1CF50F0kk1+9VsYnIkeZrFW2otyqp1ipk39VqvVluKpkmlJmiPx5DliJbBLLK0/uikAfQb…
CECFF145950A20A4EE4E325E8E5C25E2	1	mrv	JChemExcelxQgAAB+LCAAAAAAABACFVttO4zAQfecrRn7eOrZzLUqLWHhZCXalZR/2bWUSA5ESGyWhl7/fcdJC7UKipvJlzpmZZo7Hza92TQ0b1XaV0SvCKSOgdGHKSj+vyLbSpdl2Cy5iQa7WeYFYxOtuRV76/vUyCLbbLS1eVCN3RtPCNGS0X+66ysFsQ2ra50AwxoO/93cPA2dR6a6XulDI6qrLbti8M4Xsh2S+CBE0st1UOhjhQdNuRm//BLMPo7uuJB8/6QZt10iFp6pW8GTaRvawEYziw77Bs9Kqlb0q4XGP25yG+ArWF/n9rSneGqX7dX5vXVSFrB/69q3AjcbUqnhDb33V12pFvista7nb1wTQ9ON2RRpO1rnsTXPdtnIPdma3JQcpQ…
67FB15915F0D6CF1354E786A6DCF9E3C	1	mrv	JChemExcelsQgAAB+LCAAAAAAABACdVktv4yAQvvdXIM4bDNjxo7JTddvLSu2u1O5hbytq09ZSDBF28/j3O9hxGtPWSBsnGsx8HzMwD5Jf7Zs12krT1loVmBGKkVSlrmr1UuBdrSq9axeMLzm+WuUlYAGv2gK/dt3mMgh2ux0pX2Uj9lqRUjd40F/u23qC2YVEm5eAU8qCP/d3jz1nUau2E6qUwGrry7afvNOl6HpnvjARNMJsaxUM8KAx22G1v5zaLyX7tsLvW7oB3TVQ0XO9luhZm0Z0aMspgS/9hl6kkkZ0skJPB5hmJIQjWF3k97e6fGuk6lb5vV2iLsX6sTNvJUw0ei3LN1itq7u1LPB3qTZGb6SpFWwFtD9uC9wwvMpFp5trY8QB2ZGdF…
A882751AD50C7F28CD612A882DF41025	1	mrv	JChemExcelegYAAB+LCAAAAAAABACFVU1vozAQvfdXjHzeYGy+0giouullpaaVNnvY28oBJ0UCuwLytb9+x0DSkGQhgGxm3puHPTNO+HQoctjJssq0igizbAJSJTrN1CYi+0ylel9NGPc4eYrDBLGIV1VEPur6c0bpfr+3kg9ZiINWVqIL0vpnhyrrYfaOpcsN5bbN6O/F67LhTDJV1UIlEllVNqsa46tORN18zH8kaCHKXaZoC6dFuWuj/eG2uW3rUKXka0lz9D0jFdZZLmGty0LUsOO2hbf9DTZSyVLUMoXVEc3McnAL4odw8aKTbSFVHYcLEyJLRL6sy22ChkLnMtlitDqrcxmR7wgTf7XCdaDrx0tECkbiUNS6eC5LcQQzM2bBQHAQDggXh…
8B410ECF659CC14887ACB36719A88437	1	mrv	JChemExcelxAkAAB+LCAAAAAAABACdVtuOmzAQfe9XWDw3hjH3VZLVdleVKu22UlOpfasc4t1FAhwBm2z+vseQGyQFtcplzMw5M9g+jJnevucZ26iySnUxs4g7FlNFoldp8TKztmmx0ttqQsIX1u18mgALfFHNrNe6Xt/Y9na75cmryuW7Lniic6uN37xXaQezdbkuX2zhOGT/enpcNJxJWlS1LBIFVpXeVI3zUSeybm7mLyXsXJabtLBbuJ2Xmzbbb+GYr8Pfq5V1mtI9Ynegsuc0U+xZl7ms2UY4HF/nI3tRhSplrVZsuYObuIslmH+YPj3o5C1XRT2fPpkUaSKzRV2+JXDkOlPJG7LVaZ2pmfUJsNdUbmQGVLmcpJVel3q9yywG6JeHmZWTx…
9E9D69AA6B1ACD3B7A9C579A46FD4DE4	1	mrv	JChemExcelkQQAAB+LCAAAAAAABAB9lF9vmzAQwN/7KU5+XjDgAEkEVF37MqnZpGYPe5sccFJLYFfGCck+/c7kD2HpwEhnzve7893ZpI+HuoK9MI3UKiOB5xMQqtClVNuMtFKVum0mQRiF5DFPC7RFe9Vk5N3ajwWlbdt6xbuo+UErr9A1Oa0vDo0c2LTM02ZLQ98P6K/l66pjJlI1lqtCINXIRdMpX3XBbbeZ/4SgNTd7qejJnNZmf/L2O/Td63uHpiR9Ss+49oQobGQlYKNNzS3sQ9/D1/8CW6GE4VaUsD6iOvAYliB/SJcvutjVQtk8XToXsuDVyppdgYpaV6LYoTcrbSUy8lWoP+im2VUbrXgtS0wIbb69ZKQOSJ5yq+snY/gR3MypeQA8B…
11EF3E61D6E6058946FD33D90636D853	1	mrv	JChemExcelfwQAAB+LCAAAAAAABACFVE1v4yAQvfdXjDhvjI2/I9tVN72s1Oxh28PeVsQmKZINFSZx0l+/Q9KksdL1CiSYj/fGbwAX9/uuhZ0wvdSqJIHnExCq1o1Um5IMUjV66GcBixm5r4oaczFf9SV5tfZtTukwDF79Kjq+18qrdUdO8fm+l6OcIfS02VDm+wH9vXx6PmJmUvWWq1ogqpfz/uh80jW3x4/5RwnacbOTip7SaWd2J7Y/zHfT9/Z9Qz4lLTD2gFBYy1bAWpuOW9gx38Ppf4ONUMJwKxpYHdAdeCG2oLorlo+63nZC2apYOgpZ8/bZmm2Njk63ot4im5W2FSX5LtS7tkbydwwQwPCPx5J0AakKbnX3YAw/gNs5Nw+AM+Ah8Ah4D…
BAF3E5EDD7ECE3007AF1431061E8D94B	1	mrv	JChemExcelkAgAAB+LCAAAAAAABACdVt9vmzAQfu9fYfl5MT4bDFQhVdc+bFK7Suse9jY5xE2Rgl0BzY/99TuHNA3QBakK6Ljz992d7fM506ttuSJrU9WFsxkFxikxNneLwi4zuinswm3qCYhI0KvZNEcs4m2d0eemebkMgs1mw/JnU+qtsyx3JW3HL7d10cFsJHPVMhCcQ/D7/u5xz5kUtm60zQ2y6uKy3hvvXK6bfTL/CRGUuloXNmjhQVmtW29/BPcPZ9t6Qd+ndINj10glT8XKkCdXlboha8EZPvwLWRprKt2YBZnv0AxM4hLMLqb3ty5/LY1tZtN776LI9eqxqV5zNJRuZfJX9NYUzcpk9Kuxf90ObUtnC4uzQcD324yWQIme14+NqYzLK…
96E4A9FD51D600213A9AE3751E6F2A39	1	mrv	JChemExcelVgsAAB+LCAAAAAAABACdVm2P2zYM/t5fIfjzIovU+yFJ0bUYNqBFgd2A7dugc3R3BmK7sH2Xu38/yl7bxHHjLYgDmtTzkJREU1q/fan27Dm2XdnUmwy4yFisi2ZX1g+b7FDWu+bQrQA1Zm+364KwhK+7TfbY919u8vxwOPDiMVbhpal50VTZOH7z0pUnmIPkTfuQoxCQ//Xp4+3AWZV114e6iMTqyptuMH5sitAPyfwgRF6F9rms8xGeV+3z6O1vFOkR/KXbZd+n9J7G3hGV3Zf7yO6btgo9e0bB6RE/sYdYxzb0ccfuXskMXNISbN+sP31oiqcq1v12/Sm5KIuwv+3bp4IMVbOPxRN568t+HzfZz7EPVewfQ9fUNBca/u3DJqsgY…
B0FDA245C084CF6CEEBC1EB6BA9C6EEB	1	mrv	JChemExcelkQkAAB+LCAAAAAAABACFVktvozAQvvdXjHzeGGzeEaTqtpeVWq207WFvKxfcFingCmge/37HQB44KQ5Eg8ffN+Oxx2Ont7tqDRvZtKWqM8KoS0DWuSrK+j0j27Iu1LZdMB5wcrtKc8Qivm4z8tF1n0vH2W63NP+QldipmuaqIkP/cteWE8zWo6p5d7jrMufv0+Nzz1mUdduJOpfIastl2ysfVS66fjDfuHAq0WzK2hngTtVsBmv/uKtfl+7agpxCuse+O6TCW7mW8KaaSnSw4S7F1/0B77KWjehkAa97VDPq4RSsbtKnB5V/VbLuVumTNlHmYv3cNV85Kiq1lvkXWuvKbi0z8lPuRKM6tEQA+349ZKRiZJWKTlV3TSP2oL+0WjAQH…
7B5BD98303D72F186EBD5AE4AB4EBE05	1	mrv	JChemExcelHAkAAB+LCAAAAAAABACVVllvozAQfu+vsPy8MfjgqiBVt31Zqd1K7T7s28oBp0UCXAHNsb9+xxxNIBS0TSLjme+bGTOHG94c8gztVFmluogwJTZGqoh1khavEd6nRaL31Yoyh+GbdRgDFvBFFeG3un6/tqz9fk/iN5XLgy5IrHPc6q8PVTrA7DnR5avFbJtavx8fXhrOKi2qWhaxAlaVXleN8EHHsm6C+cKFlctylxZWC7fyctda+8Ns87XJoUrw6Uh3oLsFKtqmmUJbXeayRjtmE/ja39CrKlQpa5WgzRHElHB4Beur8PFexx+5Kup1+GhMpLHMXuryIwZBrjMVf4C1Oq0zFeHv6q/cphtjBiNQ/riPcE7xOpS1zm/LUh6ReTJiS…
C76A1EB3FAAA140E37FC21573E6CB357	1	mrv	JChemExcelOAoAAB+LCAAAAAAABACFlttuozAQhu/7FJavN8ZjGwxVkqqbqtJK7Vba7sXerVygLVKACsihb79jSNJAWKwcxvb8n8fGY5v5zT5fk21a1VlZLCgwTklaxGWSFW8LusuKpNzVMxC+oDfLeYxa1Bf1gr43zce15+12Oxa/p7nZlwWLy5x2/ut9nfU0O8nK6s0TnIP35/HhuWVmWVE3pohTpOrsum4bH8rYNO1g/hPCy021zQqvk3t5te16+yu4/XK2rxP6NaUV+m4RJa/ZOiWvZZWbhmwFZ/jl38hbWqSVadKEvHxiMzCJj2B5NX+8K+NNnhbNcv5ou8his35uqk2MDXm5TuMN9tZkzTpd0O/WuWlMniU4FfT+uFvQHOhybpoyv60q8…
01E0CC6091AAE814DD36E1EC2C538528	1	mrv	JChemExcelJQgAAB+LCAAAAAAABACFVdtuozAQfe9XjPy8MYwhECJI1U1fVmq30nYf9m3lgpMiAa6A5vL3O+bSBtIFLjrgOWfGMONxeHvKMzioskp1ETHkNgNVxDpJi33EjmmR6GO1QLEU7HYTxsQlflFF7LWu39aWdTweefyqcnnSBY91zlr7+lSlA87R4brcW8K20frz+PDcaBZpUdWyiBWpqnRdNYMPOpZ1M5n/hLByWR7SwmrpVl4eWm9/hW0um5+qhH1+0pZsdySFXZop2OkylzUchM3psr/BXhWqlLVK4OVMw8gd+gWbm/DxXsfvuSrqTfhoXKSxzJ7r8j2mgVxnKn4nb3VaZypi39OdKvQJZJxSZLL+uI9YjmwTylrnd2Upz2CezLBEk…
818D66130ECC8B88442DC0F7A6DDCFFF	1	mrv	JChemExcelQwgAAB+LCAAAAAAABACllk1zmzAQhu/5FRqdayEJMDgDZNLk0pmkmWl66K2jgOwwAygDxB//viskfyC3cKgxCK3eZyWzq8XJ3b6u0Fa2XamaFDNCMZJNroqy2aR4VzaF2nULxkOO77IkBy3omy7F733/cet5u92O5O+yFnvVkFzV2Izf7rtypNn5RLUbj1PKvF/PT68DsyibrhdNLoHqyttuMD6pXPTDYv4xhVeLdls2npF7dbs13n5zqr+U7LsCn3/SA4zdA4rWZSXRWrW16NGWUwJf+gVtZCNb0csCvR3AzIgPjyC7SZ4fVf5Zy6bPkmftosxF9dq3nzkYalXJ/BO89WVfyRR/LTv10apKVRjB2LfHFNcMZ4noVX3ftuKA9J02C…
F53D0733C6839EB4C25A9F64A3182537	1	mrv	JChemExcel1QkAAB+LCAAAAAAABACFVttu2zgQfe9XDPRcU+TwHtgOuikCLNBsge0+9K1gZCURYEmFpMTO3+9Qap1IdiX4QnJ4DmfIORxpfX0s9/CSN21RV5tEMJ5AXmX1rqgeN8mhqHb1oV0J1Jhcb9cZYQlftZvkqet+XqXp4XBg2VNehmNdsawuk2H+6tgWI8xBsrp5TJFzkX6/+/Kt56yKqu1CleXEaourtjd+qbPQ9cH8wUVahualqNIBnpbNy7DaD+Txy9mx3SVvW7qhuU9EhYdin8ND3ZShgxfkjL78IzzmVd6ELt/B/SuZBZN0BNsP67vPdfZc5lW3Xd/FJYos7L91zXNGhrLe59kzrdYV3T7fJH8Vx/CQVwnQxN+fN0kpku06dHX5q…
7D6925856C87E2BF893618D1D97E138E	1	mrv	JChemExcelsAgAAB+LCAAAAAAABACNVk1vozAQvfdXWD5vDDYESARU3fSyUrMrtXvY28oBJ0UCXAEJyb/fMR8tOAlsEjR4/J6f7RmP4z+esxSdRFEmMg8wJSZGIo9knOSHANdJHsu6XFC2ZPgx9CPAAj4vA/xeVR9rw6jrmkTvIuNnmZNIZrjtX5/LZISpLSKLg8FMkxp/ti9vDWeR5GXF80gAq0zWZeN8kRGvmsnckTAyXpyS3GjhRlac2tH+MlP9THIuY/y1pA30PQEV7ZNUoL0sMl6hEzMJ/Mxv6CByUfBKxGh3ATclFmxB+OBvn2V0zERehf5WDZFEPH2rimMEjkymIjrCaFVSpSLA32UJvQmoQs+P5wBnFIc+r2T2VBT8gtSbcnOKOEPcQ…
254E73E2AE4577B1C27B4DE7627AC248	1	mrv	JChemExcelrQUAAB+LCAAAAAAABACFlEtv2zAMgO/9FYTOi2zJrzSwXfRxGdBuwLrDboNiK6kAWypkJ07+/SgnaeIkc/ySRPITJZJW+rCpK1hL2yijM8KoT0DqwpRKLzPSKV2arpkwHnHykKcF2qK9bjLy0bafM8/ruo4WH7IWG6NpYWqy0882jRrYdAE1dulx32fen7fX956ZKN20QhcSqUbNml74agrR9ov5jwuvFnattLcz92q73s32l/vu8emmKclxS8+oe0QUFqqSsDC2Fi2suU/x8b/BUmppRStLmG9RzGiAIcjv0rcXU6xqqds8fXNTqEJU761dFSioTSWLFc7WqraSGXmyphaFqgig5vtLRmpG8lS0pn60VmzB9ZxYMBAcRAAiBBGBi…
3DA70A694949BB3830B17FCB184594AD	1	mrv	JChemExceligwAAB+LCAAAAAAABACNV1tPpDAYffdXNH3eAdpymTEwxsvLJhqT1Yd921RAJQFqAOfy7/crLQ50kKpjvml7Tk8vp19rfHWoSrTLm7YQdYKJ42GU16nIivotwfuizsS+XREaUHy1jVPAAr5uE/zedR+Xrrvf7530Pa/4QdROKiqs2i8PbTHB7JkjmjeXeh5x/z7cP/WcVVG3Ha/THFhtcdn2lfci5V0/mG8k3Io3u6J2Fdytmp3q7R/15MdzDm2GT1O6hbZroKLXoszRq2gq3qEd9Rz4eL/QW17nDe/yDL0coZo4DJZgexE/3In0s8rrbhs/yC6KlJdPXfOZQkUlyjz9hN66oivzBN80ouJZIUpRw1Sg9fddgiuCtzHvRHXdNPyI5…
4662552D96F05074980989BDE4F3DF36	1	mrv	JChemExcelYQcAAB+LCAAAAAAABACFVUtvozAQvvdXjHzegG3eEaTq47JSq0rbPext5YDbIIFdGZrHv98xJG0gWRCgsWe+b2bwjO30dl9XsJWmKbXKCHMoAalyXZTqPSO7UhV61ywYDzi5XaU5YhGvmoxs2vZj6bq73c7JN7IWe62cXNekty/3TTnA7DxHm3eXU8rcP89Prx1nUaqmFSqXyGrKZdMpn3Qu2i6Z/4Rwa2G2pXJ7uFubbe/tL6f2pc6+Kcj3Lz2g7Q6p8FZWEt60qUULW04dfOkPeJdKGtHKAtYHVDPHwyVY3aTPjzr/rKVqV+mzdVHmonptzWeOilpXMv9Eb23ZVjIj90bXOt9U2uiPjVQEEPDzMSM1I6tUtLq+M0YcwI6sWjAQH…
91F22D1B98B46D8A19B20FAC712FEA68	1	mrv	JChemExcel1QQAAB+LCAAAAAAABAB9lE2P2jAQhu/7K0Y+F9txCGFRktV+XCotrdTtobfKJIa1lNgrxxD49x0TWEhpA0Fjj+eZiV+PyR72TQ075VptTU4iygkoU9pKm01OOm0q27WTSCSCPBRZibEYb9qcvHv/sWCs6zpavqtG7q2hpW1Iv77Yt3oQ08XUug0TnEfs1/L17chMtGm9NKVCqtWL9uh8taX0x5f5TwnWSLfThvXhrHG7PttvwcPD6b6tyGVLz7j2iCisda1gbV0jPewEp/jwL7BRRjnpVQWrA7ojGqMExV22fLHltlHGF9kypNClrN+825boaGytyi1m89rXKidPzjZ2fzC6JoBrX19y0kSkyKS3zaNz8gBhFNwyAilAxiCnIBOQM…
C330F1EA41509D39A14A6F8AC918B7D9	1	mrv	JChemExcelzAcAAB+LCAAAAAAABACFVUtv2zAMvu9XEDovsihZllQkKdr0MqDdgHWH3QbVcVsDsV3Yzmu/flSctnnNRuzQIr+PlEhKGl9vigWssrrJq3LCkAsGWZlW87x8mbB1Xs6rdTNCqSW7no5TwhK+bCbstW3frqJovV7z9DUr/KYqeVoVrLNfbZr8CLNWvKpfIikERr8f7h93nFFeNq0v04xYTX7V7JT3Verb3WT+EyIqfL3Ky6iDR0W96rz9kSI8gm+aOftc0oxsN0SF53yRwXNVF76FlRScHvEVXrIyq32bzeFpS2rkilIw/TJ+uKvSZZGV7XT8EFzkqV88tvUyJUVRLbJ0Sd7avF1kE3ZbV8UyrUr/lwwMyPztbsIKZNOxb6vipq79F…
2B2F6A66793A2BB2734F3C8C11206642	1	mrv	JChemExcelEgQAAB+LCAAAAAAABAB9k0tv4jAQgO/9FSOfF9txSAIoSdXHZaWyldo97G1lEkMtJTZyDIF/v2NIKYgueY09nm/GM57k97u2ga1ynbamIBHlBJSpbK3NqiC9NrXtu1EkEkHuy7xCW7Q3XUE+vF/PGOv7nlYfqpU7a2hlW3Jcn+06fWHTx9S6FROcR+zP/OX9wIy06bw0lUKq07PuoHyxlfSHzfwnBGul22rDjuasddujt7+Ch4fTXVeTr5SecO0BUVjqRsHSulZ62ApO8eE/YKWMctKrGhZ7VEc0xhKUd/n82VabVhlf5vPgQleyefduU6GitY2qNujNa9+ogjw6a+zaNgRw5edzQdqIlLn0tn1wTu4hjIJaRiAFyBjkGGQCMgWZg…
93F69A7E3CEFD3B53DBE07585D81F7FA	1	mrv	JChemExcelSwYAAB+LCAAAAAAABACVVU2PmzAQve+vGPncYGy+QgSsttlLpU1X6vbQW+WAk0UCewUkJP++YyibkKREDSDbb+Z5bL8ZJ3o8lAXsZVXnWsWEWTYBqVKd5WobkzZXmW7rGeMeJ49JlKIv+qs6Ju9N87GgtG1bK32XpThoZaW6JL19cajzkU/rWLraUm7bjP5avbx1nFmu6kaoVCKrzhd1B77oVDTdYv4Rgpai2ueK9u60rPb9bL+5bV7bOtQZOW1pibYnpMImLyRsdFWKBvbctvC1v8BWKlmJRmawPiLMLAePIHmIVs863ZVSNUm0MlPkqSjemmqXIlDqQqY7nK3Jm0LG5OtuIw+iFCkBNH17jknJSBKJRpdPVSWOYHoGFgwEB+GAc…
BE733CF2BFE8CB2C3ED9B10C8ABD4C83	1	mrv	JChemExcelqwcAAB+LCAAAAAAABACFVUtvnDAQvudXjHzuGmzeERClyaVS0kjdHnqrvOBNLC04Avb17zsG9gGbwi5mzPj7xmPPeBw/HIoN7GRVK10mhFGbgCwznavyPSF7VeZ6Xy8Y9zh5SOMMsYgv64R8NM3nvWXt93uafchCHHRJM12Qbvz+UKsBZu9QXb1b3LaZ9ef1ZdlyFqqsG1FmElm1uq9b5YvORNM6858prEJUO1VaHdwqql1n7S+3zWPTQ52Ty5KecOwRqbBWGwlrXRWigR23KT72N3iXpaxEI3NYHVHNqINbkN7Fr8862xaybNL41ZhQmdgsm2qboaLQG5lt0Vqjmo1MyPftp6oU2sWF4NiP54QUjKSxaHTxWFXiCKZn1IKB4CAcE…
B7B7F88EF259DEB096D96FF0F89A268A	1	mrv	JChemExcel7QcAAB+LCAAAAAAABACNlVtvmzAUx9/7KSw/L4ANgSQCqi59mdRsUruHvU0OOKklsCMgt2+/4xia4KawQHTA/v984VwcP57KAh14VQslE0wcDyMuM5ULuU3wUchcHesJoVOKH9M4Ay3oZZ3g96bZLVz3eDw62Tsv2UlJJ1MlNv2LUy16mqPvqGrrUs8j7p/Vy9uFmQhZN0xmHKhaLOpL44vKWHNZzBdTuCWrDkK6Ru6W1cGM9pd6+vacU53j65aW0PcEKNqIgqONqkrWoAP1HLi9b2jLJa9Yw3O0PkMzcXz4BOlDvHpW2b7ksknjlR5CZKx4a6p9Bg2lKni2h9Ea0RQ8wd/3O3FgGRMSdgKdP54TXBKcxqxR5VNVsTPST7qZEcQoY…
D3E14F02B18DF36DDEA1E6A19DD764D9	1	mrv	JChemExcel7QcAAB+LCAAAAAAABACFVUtvozAQvvdXjHzeADYEkwhSddvLSm1Xavewt5UDTosU7ArIa3/9juOQBqcLPDT2zPd5bM94nN7uqzVsZd2UWmWEegEBqXJdlOotI7tSFXrXTCibMnK7SHPEIl41GXlv24+57+92Oy9/l5XYa+XluiLWPt83ZQ+zCz1dv/ksCKj/++nx9ciZlKpphcolsppy3hyVjzoX7XEy/3HhV6Lelsq3cL+qt3a0PywwX+Dtm4J8LukebXdIhVW5lrDSdSVa2LLAwy/4Bm9SyVq0soDlAdXUC3ELFjfp04PON5VU7SJ9MkOUuVi/tvUmR0Wl1zLf4Ght2a5lRr5vPmq9kn9LRQBtPx4yUlGySEWrq7u6FgcwLaMWF…
09561922A8035499DED3D0EC90E9C860	1	mrv	JChemExcelQwYAAB+LCAAAAAAABACFlV+PojAQwN/3U0z6fBZapKgBNnvsyyXrXbJ7D/d2qVBdEmgN4L9vf1NwVdRDxUyZmV+n0+nU8HlfFrBVVZ0bHRFGXQJKpybL9Soiu1xnZlePGPc5eY7DFH3RX9cR+Wya9cxxdrsdTT9VKfdG09SUpLPP9nXe89l51FQrh7suc/7M3z5aZpTrupE6VUjV+axulW8mlU27mP+EcEpZbXPtdO5OWW272f5y1z4u3dcZOaeUoO0FUVjmhYKlqUrZwJa7FB/3G6yUVpVsVAaLA6oZ9XAL4qdw/mrSTal0E4dzO0WeyuKjqTYpKkpTqHSDszV5U6iIfN+sK7PGaATQ9OM1IiUjcSgbU75UlTyAHVm1ZCA5SA/kG…
886404AA99CB65F041FB3CEF53C383C5	1	mrv	JChemExcel4AUAAB+LCAAAAAAABACFlEtvozAQgO/9FSOfF2Mb80hEqKrtZaV2K233sLeVA06KBHYF5PXvd0ySJpQuSUDYM/PN2DNjp/f7uoKtbtrSmgXhlBHQJrdFadYLsitNYXetx0UoyH2W5miL9qZdkLeue5/7/m63o/mbrtXeGprbmhz1831bDmx2AbXN2heMcf/P89Nrz3ilaTtlco1UW87bXvhkc9X1i/lPCL9WzbY0/tHcr5vt0dtfwdzD6L4tyGVL31H3gCisykrDyja16mArGMWHfYO1NrpRnS5geUAxpwGmILtLnx9tvqm16bL02bkoc1W9ds0mR0FtK51v0FtXdpXGEGq10qXBbaDmx+OC1Jxkqeps/dA06gBu5MSKgxKgAlASV…
E4055C1E4B576FB1CF04866AF1F1EDB3	1	mrv	JChemExcelAAwAAB+LCAAAAAAABACFVk1v2zgQvfdXEDqvKX5KZGC7KNLLAk0LbPewtwUjK6kASyokJU7+/c6QSmwxXhG2MSb5HmdIPg5n+/mlPZLnehibvttlnLKM1F3VH5rucZedmu7Qn8YNF1pkn/fbCrCA78Zd9muaft/k+el0otWvunUvfUervs3C+M3L2CwwJ0n74TEXjPH8n7tvPz1n03Tj5LqqBtbY3Iy+81tfuckH8z8u8tYNz02XB3jeDs9htn8Fwy+jL+MhOy/pFsa+AJU8NMeaPPRD6ybyLBiFL/uDPNZdPbipPpD7V+jmVMIW7D9t77721VNbd9N+e4dTNJU7/pyGpwo62v5YV08w29RMxxpcuO5Qj26AtWQEBv/8ustanu23b…
C3C5841AD9FFFB2529D43C72FCB5319C	1	mrv	JChemExcelrwkAAB+LCAAAAAAABACdVm1vmzAQ/t5fceLzYjgbjKlIqqrVtEltJ62Ttm+TQ9wWKUAFNC//fmdI0kBSUKdAMHfPcz5zjw/iq022hJUpq7TIpw4yzwGTJ8UizZ+nzjrNF8W6miAPuHM1ixPCEj6vps5LXb9euu56vWbJi8n0pshZUmRO67/cVGkHsxasKJ9d7nno/rm/e2w4kzSvap0nhlhVelk1xrsi0XWTzAdTuJkuV2nutnA3K1dttL/cs4fHNtXCeV/SDfmuiQpP6dLAU1FmuoYV9xgd3hd4NrkpdW0WMN+SGZmgRzC7iO9vi+QtM3k9i+9tiDTRy8e6fEvIkBVLk7xRtDqtl4am0K8mSWs9T3NaCnm/306dDB3Q8+qxNqUpp…
181D230881E3DE1677AAD0A59CB1B3D4	1	mrv	JChemExcelPgcAAB+LCAAAAAAABACFVU1vozAQvfdXjHzeGH9gsCuSqmovK7W70nYPe1s54LZIASqg+dhfv2NIW6ApUUiM7ffmGd7MJLnaFxvYurrJq3JJOGUEXJlWWV4+LckuL7Nq1yy4UIJcrZIUsYgvmyV5btuXyyDY7XY0fXaF3VclTauC9PuX+yYfYXaSVvVTIBjjwZ/7u4eOs8jLprVl6pDV5JdNt3hXpbbtDvOFRFDYepuXQQ8PinrbR/srmL8Y3TcZ+XikG9y7Rio85hsHj1Vd2Ba2glG82Dd4cqWrbesyWB9wmVOJr2B1kdzfVulr4cp2ldz7EHlqNw9t/ZriQlFtXPqK0dq83TiUsPXaFvafe8lLfBbc/n67JAUnq8S2VXFd1/YA/…
E0DDD1B3DB254DDF972229BCFE61ACA7	1	mrv	JChemExcelyQcAAB+LCAAAAAAABACFVdtuozAQfe9XjHguxmNzc0VSVe3LSu1W2u7Dvq0ccFukABHQXPbrdwxpE2gLysWMfc4cm7k4ud4Xa9iausmrcuEg4w6YMq2yvHxZOLu8zKpd46IIhHO9TFLCEr5sFs5r226uPG+327H01RR6X5UsrQqnX7/aN/kAs5Osql88wTl6fx7unzqOm5dNq8vUEKvJr5pu8r5Kddtt5hsJr9D1Ni+9Hu4V9bb39ldw++Vs32TO6Ui3tHZDVHjO1waeq7rQLWwFZ/Tll/BiSlPr1mSwOtA0MkmvYHmRPNxV6VthynaZPFgXearXT239ltJEUa1N+kbe2rxdG5LQ9UoX+p/Z5KVxkV8iumZT7fOMTkbgH3cLp0Bnm…
8D8708329CF2624B2FA4BF28A4E8A00A	1	mrv	JChemExcel7QUAAB+LCAAAAAAABACFVMlu2zAQvecrBjzXFBethuwgaC4F4hRocuitoCXaEWCRgSRv/foOJW+yUxkWPeRwHh85b8j0cVeuYKOrurBmQjhlBLTJbF6Y5YRsC5PbbT3iIhDkcZpmGIvxpp6Qj6b5HHvedrul2Ycu1c4amtmSdPPjXV30YraS2mrpCca493v28tZiRoWpG2Uyjai6GNet88Vmqmk38x8Kr1TVpjBeF+6V1aZb7Y9g7mN0V+fkfKTvOPeEUFgUKw0LW5WqgY1gFD/2DZba6Eo1Oof5Ht2cSkzB9CGdPdtsXWrTTNOZW6LI1OqtqdYZOkq70tkaV2uKZqWRQlVzbXL1t8Dz4+SP5wkpOZmmqrHlU1WpPbiecysOSoCSo…
8ED7551CA15684461C670449AE50F383	1	mrv	JChemExcel0QYAAB+LCAAAAAAABACFVdtuozAQfe9XjPy8Mba5pgKqqn1Zqd1K20q7bysHnBQp4Mq4ufz9jkPSBJISBbCZOWdm8FyS3m3qJayUaSvdZIRTRkA1hS6rZpGRddWUet1OuAgFucvTArGIb9qMvFv7cet56/WaFu+qlhvd0ELXpNPfbtqqh1n7VJuFJxjj3t/np9cdZ1I1rZVNoZDVVrftTvikC2l3wXzjwqulWVWN18G92qw6a/8Ecxejm7Ykx096QN09UmFeLRXMtamlhZVgFC/2AxaqUUZaVcJsi2JOfTyC/CZ9ftTFZ60am6fPzkRVyOWrNZ8FCmq9VMUnWrOVXSp0Ic1MWVlXJX4JKn8+ZqTmBOSsfbXKKJ0RZCqSp9Lq+t4Yu…
81B55D43B4B33634E0B3B65D56DD9638	1	mrv	JChemExcelcAYAAB+LCAAAAAAABACFlUtv2zAMgO/9FYTOqyzJDzmFk6JILwOaDVh32G1QbKU1EEuF7Lz+/Si7eTj1nNgGJZKfaJOUkj3uqzVstatLa6aEU0ZAm9wWpXmbkl1pCrur77mIBXmcZTn6or+pp+S9aT4egmC329H8XVdqbw3NbUU6+8O+Lns+u5Ba9xYIxnjwZ/Hy2jL3pakbZXKNVF0+1K3yxeaqaV/mPyGCSrltaYLOPajctlvtr2D+ZnRfF+T8SXO0PSEKq3KtYWVdpRrYCkbxZt/gTRvtVKMLWB5QzWmIKZjdZYtnm28qbZpZtvBLlLlavzZuk6Oismudb3C1pmzWGkMot7SrjVOGANq+P09JxcksU42tnpxTB/Ajr1YclAAVg…
BC605067ABEF7B9962E7564813FC15A9	1	mrv	JChemExceldwYAAB+LCAAAAAAABACFVVGPojAQft9fMenzWdqCgAbdbHZfLtm9S857uLdLheqSQLsBFP33NxVRQQ8COO3M9820M50aPR/yDPaqKFOjF4RTRkDp2CSp3i5InerE1OWEi6kgz8soRizidbkgn1X1NXecuq5p/KlyeTCaxiYnjX1+KNMOpnapKbaOYIw7fz7eVyfOJNVlJXWskFWm8/KkfDexrE6L+U8IJ5fFPtVOA3fyYt94+yuYfRk9lAm5bukVbS9IhU2aKdiYIpcV7AWj+LJvsFVaFbJSCayPqObUxRQsn6KPNxPvcqWrZfRhXaSxzFZVsYtRkZtMxTv0VqVVpjCELNbmkGoCaPn+tiA5J8tIViZ/KQp5BDuyaslBCpAuSA/kF…
4963BA9F3D72E71B0C8B37DFFFBF4C73	1	mrv	JChemExceldAkAAB+LCAAAAAAABACNVt9vmzAQfu9fceJ5AduADVWSqkpVaVK7Sese9ja5xGmRAlRA82N//T5D0gaSwUSSI3ff57vjzmemN7tsTRtTVmmRzxzuModMnhTLNH+ZOds0XxbbasJFKJyb+TQBFvi8mjmvdf127Xnb7dZNXk2md0XuJkXmtPbrXZV2MFvfLcoXTzDGvV+PD08NZ5LmVa3zxIBVpddVo3woEl03wfzDhZfpcpPmXgv3snLTrvZbMPth7q5aOp8pLWC7BZVW6drQqigzXdNGMBcf9oVeTG5KXZslPe+h5q6PRzC/mj7eFcl7ZvJ6Pn20S6SJXj/V5XsCRVasTfKO1eq0Xhu40OUKyFL/KXIzMfXrfu0QQF/vZk7GnflU1…
A3B9ED41AA7A6A3717C3D5824E230546	1	mrv	JChemExceloQYAAB+LCAAAAAAABACFlUtv2zAMgO/9FYTOsyzKDyWFk6JYLwPaDlh32G1QbbU1YFuF7Obx70fZedRp5iRWaJH8KEqUlOxmU1ewMq4tbbNgyAUD0+S2KJvXBVuXTWHXbYAykexmmeXkS/5Nu2BvXfd+HYbr9Zrnb6bWG9vw3NZssF9v2nLks464da+hFALDPw/3Tz0TlE3b6SY3RLXlddsr722uuz6Z/wwR1tqtyiYc3MParYZof6Xwj+CbtmDHKX0n2y2h8FJWBl6sq3UHKyk4PeIbvJrGON2ZAp63pEYe0RIsr7KHO5t/1KbpltmDD1Hmunrq3EdOitpWJv+gaF3ZVYaG0K5s7buzha0YkPXH3YLVyJaZ7mx965zegn/zao2gJ…
097D96E563C99F1EBC783DCCF23A5793	1	mrv	JChemExcelFgUAAB+LCAAAAAAABACdVFFvmzAQfu+vOPl5MRgIpBFQVenLpGaTlkrb2+SAk1gCuzJOSP79ziFNwuh4GGCdfXfffb7zmfTpWFdwEKaRWmWEUZ+AUIUupdpmpJWq1G0zYcE0IE95WqAv+qsmIztr3+ee17YtLXai5ketaKFr0tnnx0b2fNqQarP1At9n3q/l6+qMmUjVWK4KgahGzpuz8lUX3J438w8Kr+bmIJXXuXu1OXTRfge++3x6bEpyS2mBtmeEwkZWAjba1NzCIfApfv4X2AolDLeihPUJ1YyGWIL8IV2+6GJfC2XzdOlCyIJXK2v2BSpqXYlij9GstJVACm53UmEWaPj6kpGaEeDrZmWFETojiBIkT7nV9bMx/ARu5vw4A…
7D5B5F5826C19D6591558E8CE4954412	1	mrv	JChemExcelSwkAAB+LCAAAAAAABACdVltvmzAUft+vOPLzYnzB2FRJqmp92KR2lZZJ29vkEKdFClABzeXf7xjSJJA0TBOg48v3nXNsfxwY326zFaxdWaVFPiGcMgIuT4pFmj9PyCbNF8WmGnGhBLmdjhPEIj6vJuSlrl9vgmCz2dDkxWV2W+Q0KTLSzt9sq7SD2UhalM+BYIwHvx8fZg1nlOZVbfPEIatKb6pm8KFIbN0k80GIILPlOs2DFh5k5br19kcwfzO6rRbkuKQvOHeHVFimKwfLosxsDWvBKN7sMzy73JW2dguY73CYU4lbMP00frwvkrfM5fV0/OhdpIldzeryLcGBrFi55A291Wm9chjCLe3KbdOcAE59u5+QjBOw82pWu9IVE4I8R…
A51BBECB8C2A871672A9AFBE9BA3AFE3	1	mrv	JChemExceldwkAAB+LCAAAAAAABACFVttuozAQfe9XjPy8MdiAgShJVbUvK7W70nYf9m3lErdF4lIBzeXv9xiaCyQLuY2ZOcdjPMcTFre7PKONqeq0LJZMcJeRKZJynRZvS7ZNi3W5rWdCBpLdrhYJsMAX9ZK9N83H3HG22y1P3k2ud2XBkzJnXXy+q9MeZuvxsnpzpOsK58/T43PLmaVF3egiMWDV6bxunY9lopt2Mf9J4eS62qSF08GdvNp0s/2Vrv24fFev2emW7hG7A5Ve08zQa1nluqGNdDk+7jd6M4WpdGPW9LKHW3APW7C6WTw9lMlnbopmtXiyU6SJzp6b6jOBIy8zk3xitiZtMoMUJks/qjIrM0aIfX9Yslyw1UI3ZX5XVXpPdmTdW…
20B05D8068E5DD093DED7923CED8A423	1	mrv	JChemExcelJgoAAB+LCAAAAAAABACFVttuozAQfe9XWDxvDB5jG6okVbd9WantStt92LeVS2iLxKUCmsvf7xhDUkgWt0GDx+fM+HLsYXmzL3KyTesmq8qVx2jgkbRMqk1Wvq28XVZuql2zYCDAu1kvE8QivmxW3nvbflz7/m63o8l7Wuh9VdKkKjzbf71vshFmx2lVv/kQBMz/8/jw3HEWWdm0ukxSZDXZddM5H6pEt91g/pPCL3S9zUrfwv2i3tpofyEwv4Dum413mtId9t0ilbxmeUpeq7rQLdlCQPEXfCNvaZnWuk035OWAbkY5LsH6avl4XyWfRVq26+WjCZElOn9u688EHUWVp8knRmuzNk9Niryqddnik+XZR43dHkHQj/uVVzBvvdRtV…
F6B560E8F444CDD346A2E67C89EE6C42	1	mrv	JChemExcelawcAAB+LCAAAAAAABACFVUuPmzAQvu+vGPncGGwIJBHJapW9VNpoq24PvVUOOAkS2BGQ17/vGGh4JIUIGGf8fZ4Zz3gcvF7TBM4yy2OtloRRm4BUoY5itV+SS6wifcknjE85eV0FIWIRr/IlORTFcWFZl8uFhgeZiqtWNNQpqeYX1zzuYC4O1dne4rbNrN+bj6+SM4lVXggVSmTl8SIvlR86FEXpzH9MWKnIzrGyKriVZudqtT/cNo9Nr3lEmpDWOPeGVNjFiYSdzlJRwJnbFB/7G+ylkpkoZATbG6oZdXALVi/B5l2Hp1SqYhVszBJxKJKvIjuFqEh1IsMTrlbERSKNiURnO6nQq+NB5wQQ8P19SVJGVoEodPqWZeIGZmTUgoHgI…
45C115C70C06DF934BBEBC2DA72DBCAD	1	mrv	JChemExcelOAYAAB+LCAAAAAAABACFVU1vozAQvfdXjHzeGGy+QkSoqvayUtOVtnvY28oBJ0UCuwISkv31O4YkBZIlQBh7/J7fMGM70eOhyGEvyyrTakkYtQlIleg0U9slaTKV6qaaMe5x8hhHCWIRr6ol+ajrz4VlNU1Dkw9ZiINWNNEF6cYXhyobYBqH6nJrcdtm1u/V63vLmWWqqoVKJLKqbFG1zlediLoN5j8SViHKfaasDm4V5b6b7Q+3zWPTQ5WSr096xrEnpMImyyVsdFmIGvbcpvjY32ArlSxFLVNYH9HNqIMpiB+i1YtOdoVUdRytzBRZIvL3utwl6Ch0LpMdzlZndS6NRK7LLBV/tSKAg99flqRgJI5ErYunshRHMC3jFgwEB+GAc…
64377FA65F9B55FB1BBC9374AA6B24D2	1	mrv	JChemExceltAUAAB+LCAAAAAAABACFlFGPojAQgN/3V0z6fLYUENQAm437csl6l9zew71dKlQlAWoKiv77mwIroh4CzZTOfJ12Ztrg9ZRncJS6TFUREk4tArKIVZIW25DUaZGoupxwe2qT1yiI0RbtizIku6raLxir65rGO5mLkyporHLS6henMh3Y1A5Vestsy+Lsz+rjs2EmaVFWooglUmW6KJvBDxWLqlnMf1ywXOhjWrDWnOX62M7217bMZ9FTmZB+S0vUvSEKmzSTsFE6FxUcbYviZ32DrSykFpVMYH3GYU4dDEH0EqzeVXzIZVFFwcpMkcYi+6z0IcaBXGUyPuBsVVpl0rjIlN5rtd8JDABqv7+HJOckCkSl8jetxRlMzwwLDsIG4YBwQ…
3F3B944533C6553FFD96B9F601689AB8	1	mrv	JChemExcel1wYAAB+LCAAAAAAABACFVduOmzAQfd+vGPm5MdjcQkSyWmVfKm3aatOHvlUOOFkkwJEht7/vGMiFJIWIcKyZc2bGHttEr8c8g73UZaqKKWHUJiCLWCVpsZmSQ1ok6lCOGPc4eZ1FMXKRX5RT8lVV24llHQ4HGn/JXBxVQWOVk8Y/OZZph3NwqNIbi9s2s/4sPpa1ZpQWZSWKWKKqTCdlbfxQsajqYv6TwsqF3qeF1dCtXO+baH+5bR6bHsuEXKc0R98bSmGdZhLWSueigj23KT72N9jIQmpRyQRWJzQz6uASzF6ixbuKd7ksqlm0MCHSWGTLSu9iNOQqk/EOo1VplUmTIlN6e9LpWpUE0Pv9fUpyRmaRqFT+prU4gRkZs2AgOAgHh…
9E09D40B6C4BA7E209A3CA35CE77BB6B	1	mrv	JChemExcelTAYAAB+LCAAAAAAABACFlU2P2jAQhu/7K0Y+Fye28wEoYbViL5V222rpobfKJAYiJTFywte/7zgJLIFtQEnGGr/PjO2xTfR8LHLYK1NluowJoy4BVSY6zcp1TA5ZmepDNWLc5+R5FiWoRX1ZxWRT19up4xwOB5psVCGPuqSJLkjbPz1WWU9zEFSbtcNdlzl/3t8WDTPKyqqWZaKQqrJp1TjfdCLrZjD/SeEU0uyz0mnlTmH2bbS/3LWPS49VSj6nNMe+F0RhleUKVtoUsoY9dyk+7jdYq1IZWasUlid0MypwCWZP0furTnaFKutZ9G5DZInMF7XZJegodK6SHUarszpXNkWuzfZkspWuRoWqN6ecAIq+v8akYGQWyVoXL8bIE9iWd…
E943B79B2D228B3CE0E244E38D8F58DC	1	mrv	JChemExcelcAgAAB+LCAAAAAAABACFVttuozAQfe9XjPy8MbaxMVRJqqp9WakXaduHfVu5QFskwBXQXP5+x5AbJAVBGDw+xzO2j4fMbzZFDqu0qjNbLginjEBaxjbJyo8FWWdlYtf1jAslyM1yHiMW8WW9IJ9N83Xteev1msafaWE2tqSxLUjXf72psx5m7VNbfXiCMe79fXx4aTmzrKwbU8Ypsursum6dDzY2TZvMDyG8wlSrrPQ6uFdUq260f4K5m9FNnZDjlO6w7xap8J7lKbzbqjANrASjeLNf8JGWaWWaNIG3Lbo59XEJllfzx3sbfxdp2Sznj26ILDb5S1N9x+gobJ7G3zhakzV56kLktmo+TZ4ltsTJYP/v+wUpOFnOTWOL26oyW3Bvz…
E4634834C630F2246026A9D6B0015704	1	mrv	JChemExcelswUAAB+LCAAAAAAABACFlEuPmzAQgO/7K0Y+NzYGQh4CVqvspdKmlbo99FY54GSRwF4ZJyT/vmPYPEhSEojGnpnPY88Mjp/3VQk7aepCq4Rw6hGQKtN5oTYJaQqV66YecX/sk+c0ztAX/VWdkA9rP+eMNU1Dsw9Zib1WNNMV6ezzfV30fJqAarNhvudx9mf59t4yo0LVVqhMIlUX87pVvulM2HYz/wnBKmF2hWKdO6vMrlvtr++516P7OifnIy3Q9oIorItSwlqbSljY+R7F1/sGG6mkEVbmsDqgmtMAU5A+xctXnW0rqWwaL90SRSbKd2u2GSoqXcpsi6vZwpbShSi1sbrcGq0IoPX7a0IqTtJYWF29GCMO4EZOLTgIH0QAIgQxB…
9BC7A6B35647C916FD6DB9A3D97491D0	1	mrv	JChemExcel3AgAAB+LCAAAAAAABACdVk1vozAQvfdXWD5vjG0MgSpQVdvDrtQPqdnD3lYOcVukABXQfPz7fYakCZAGqQrB9vi98Uz8PM7sZputyNqUVVrkERWMU2LypFim+WtEN2m+LDbVREhP0pt4lgALfF5F9K2u368dZ7PZsOTNZHpb5CwpMtrOX2+rtIPZuKwoXx3JuXD+PtzPG84kzata54kBq0qvq8Z4XyS6boL5Ygkn0+U6zZ0W7mTluvX2T3L7cLatlvSY0k/M3YJKXtKVIS9FmemarCVnePgP8mpyU+raLMliB7NgLn6C+Gr2cFckH5nJ63j2YF2kiV7N6/IjgSErVib5gLc6rVcGS6QrjUTqNKcEc7/vIpoJSvSimtemNEVEQTQ0n…
1A09EA281E17CBC212B55230293AD0A5	1	mrv	JChemExcelKwkAAB+LCAAAAAAABACFVttuozAQfe9XjPy8BdsQLhFJVbVaaaVepO0+7NvKBadFAlwBzeXvd8wlDU6Kk5CB8TkzY894THKzLwvYyrrJVbUizKEEZJWqLK/eVmSXV5naNdeMLzi5WScpYhFfNSvy3rYfS9fd7XZO+i5LsVeVk6qS9OPLfZNPMDvPUfWbyyll7t/Hh5eOc51XTSuqVCKryZdNp3xQqWi7YL5x4Zai3uaV28Pdst721v5xqn/U2TcZ+ZrSHY7dIhU2eSFho+pStLDl1MEf/QFvspK1aGUGrwdUM8fDJVhfJY/3Kv0sZdWuk0dtIk9F8dLWnykqSlXI9BOttXlbSHSRf9RqU6i9SPOKAA7/ul+RkpF1IlpV3ta1OIC+0…
0BFDFD6161C9BE1D2EBD152B1C6CC700	1	mrv	JChemExcel8QgAAB+LCAAAAAAABACFVt9vmzAQfu9fceJ5Mb6zwVAlqapWkya1m7TuYW+TS2iLFKACmh///c6wJoFkoJDYnL/P5/N9Pmd+s8vXsEmrOiuLhYdCepAWSbnKiteFt82KVbmtZ0gBeTfLecJYxhf1wntrmvdr399utyJ5S3O7KwuRlLnXjV/v6qyH2SpRVq8+SYn+78eHp5Yzy4q6sUWSMqvOruvW+FAmtmkX8x8Xfm6rTVb4HdzPq0032x+S7pFiV6+8Y0h3PHbLVHjJ1im8lFVuG9iQFPzIL/CaFmllm3QFz3s2o1C8Bcur+eN9mXzkadEs549uiiyx66em+kjYkJfrNPng2ZqsWafsImvsunyvLIfPY9/uF16O3nJumzK/rSq7B…
51DE704DAFC4E7047F2BDB702012C52F	1	mrv	JChemExcelSRMAAB+LCAAAAAAABAClWF1vozgUfZ9fYfG8Mf7ko0oyGnUedqXpVpqutPu2cgltkQKMCG2af7/XxpBgSCyxbdOL7XOu7euTa5v1189yjz7y5lDU1SagmAQor7J6V1Svm+BYVLv6eFhRJlnwdbvOAAv46rAJ3tr2110YHo9HnL3lpfqsK5zVZdC1330eihHmyHHdvIaMEBr+8/DjyXBWRXVoVZXlwDoUdwdT+aPOVGsGc6WLsFTNR1GFHTwsm4/O27+M6D+CPw+74Dyle2j7BlT0Uuxz9FI3pWrRByMY/shv6DWv8ka1+Q49n6CaYg4h2H5ZP3yvs/cyr9rt+kG7KDK1f2qb9wwqynqfZ+/grS3afQ5d7FVTtG9NXZ6yogoQtP/xf…
5206519F1AE18B731F4E082BD1FCAA35	1	mrv	JChemExcelVQgAAB+LCAAAAAAABACFVktvozAQvvdXjHzeGGxeoSKpqvSyUrMrbXvY28oBp0UCXAF5/fsd46QNDoWEyGbm+8Zjz8NJHo5lAXtZN7mqFoRRl4CsUpXl1duCHPIqU4dmxnjAycMySRGL+KpZkPe2/bh3nMPhQNN3WYqjqmiqSmL098cm72EOHlX1m8Ndlzl/188vHWeWV00rqlQiq8nvm074rFLRds58s4RTinqfV46BO2W9N9b+cVc/Lj02Gfna0gp1j0iFbV5I2Kq6FC3suUvxcX/Am6xkLVqZweaEYkY9PILlXbJ+UumulFW7TNbaRJ6K4qWtdykKSlXIdIfW2rwtJC5RyPYdjwx3j6qfTwtSMrJMRKvKx7oWJ9AzLRYMBAfhg…
630701FECE6A6091F262E8C35C10A032	1	mrv	JChemExcelmAcAAB+LCAAAAAAABACFVclu2zAQvecrBjzXFIfaA9lB0FwKJC3Q9NBbQUu0I0BLICle+vUdSvIiOZUg2SPOvMch+YZk9HDIM9jpqk7LYsmQCwa6iMskLbZLtk+LpNzXC5SuZA+rKCYs4Yt6yd6a5v3esvb7PY/fdK4OZcHjMmdd/P5QpwPM3uZltbWkEGj9fnl+bTmLtKgbVcSaWHV6X7fO5zJWTTuY/6SwclXt0sLq4FZe7bre/khhXsEPdcIuU/pKsUeiwibNNGzKKlcN7KTg9IovsNWFrlSjE1gfyY3cpiVY3UUvT2X8keuiWUUvpos0VtlrU33E5MjLTMcf1FuTNpmmFFmar9Vf8jKg2LenJcuRrSLVlPljVakjmC/jVghKg…
9FBEB7186E3153D7224FDA2F941A2F6C	1	mrv	JChemExcelaQoAAB+LCAAAAAAABACdVslu2zAQvecrCJ5rihwtlALbQZAcWiBpgbpAeytomUkEaAkkxcvfdyjaji0pJhpYBkXOe6OZ4eMyvdkWOVnrusmqckYF45ToMq1WWfk8o5usXFWbZiIgBHozn6aIRXzZzOhL275ee95ms2Hpiy7UtipZWhXU2q+3TXaG2fisqp894Fx4fx4fFh1nkpVNq8pUI6vJrptu8KFKVdsF88EnvELV66z0LNwr6rX19he4eTjbNiv6ntId2m6RSp6yXJOnqi5US9bAGT78C3nWpa5Vq1dkucNhwXwswfxq+nhfpW+FLtv59NG4yFKVL9r6LcWBosp1+obe2qzNNX4ixzqpYpdmJSVo/HY/o4WgRC2bRatrXc0oM…
A3C893EFAD8A32D158D43DCCF751E3C3	1	mrv	JChemExcel9AgAAB+LCAAAAAAABACFVslu2zAQvecrCJ5riovWQHYQJChaIGmBpofeClqmHQGSaFCKl7/v0JRsS04lW8ZQw/dmhuQj6fThUBZop0yd62qOGaEYqSrTq7zazPE+r1Z6X88YDzh+WKQZYAFf1XP83jTbe8/b7/cke1elPOiKZLrErv/+UOc9zF4QbTYep5R5f15f3k6cWV7VjawyBaw6v69PzhedyeZUzH9SeKU0u7zyHNwrzc5F+8upfSg51Ct8GdIT9D0CFa3zQqG1NqVs0I5TAg/9gjaqUkY2aoWWR3AzImAKFnfp67POPkpVNYv01YbIM1m8NeYjA0epC5V9QLQmbwoFKQo7X3Ktt7Ot0VtpNscCI0B9f57jkmEkl/Vbo4zSc…
56C3F64ED562AADB1FAC3917B720EF44	1	mrv	JChemExcel5QcAAB+LCAAAAAAABACNVcGSojAQvc9XpHJeExIQ1EKmpmYuWzWzh5057G0rQnRSBckUoOh+/XZAFNCFFbWh815eJ91pwsdjlqKDzAtl9Boz4mAkdWwSpXdrXCmdmKqYMT7n+DEKY8ACXhdr/FmWXytKq6oi8afMxNFoEpsMN+OrY6F6mMolJt9R7jiM/np7fa85M6WLUuhYAqtQq6J2vppYlHUw/5CgmcgPStMGTrP80Mz2mzv265BjkeDrkp5h7AmoaKtSibYmz0SJDtwh8HW+oZ3UMhelTNDmBG5GXNiC6CF8ezHxPpO6jMI3O4WKRfpe5vsYHJlJZbyH2UpVphIkUrMFpPyjNCwFRr+/rHHGcBSK0mRPeS5OyN5Zt2BIcCRcJ…
4453A1593EBA0B87D2290B4AE836C78E	1	mrv	JChemExcelrgUAAB+LCAAAAAAABACFlEtvozAQgO/9FSOfNza2eYQIqKr2slKjStse9rZywEktAa6AvP79jsmTTZYC0ZiZ+WbMzMTJ464qYaOb1tg6JZx6BHSd28LUq5RsTV3YbTvhIhDkMUty9EX/uk3JZ9d9zRjbbrc0/9SV2tma5rYiB/ts15qBz1ZS26yY8DzOfs9f33tmYuq2U3WukWrNrO2VrzZXXb+Z/6RglWo2pmYHd1Y1m0O0P8Jzj0d3bUEun/SMtidEYWlKDUvbVKqDjfAoPt4PWOlaN6rTBSz2qOZUYgmyh2T+YvN1pesuS+YuhMlV+d416xwVlS11vsZonelKjSlKuzSLxuSgcoO50f7zJSUVJ1miOls9NY3ag1s5teKgBCgJy…
73E643C68DBFCF691840AB55077693A5	1	mrv	JChemExcelewYAAB+LCAAAAAAABACFlU1vnDAQhu/5FSOfi/EnhojdKEoulZJWanrorXLASZAAR0D2o7++YzbJLrstK1hhj99nxvaMvfnVpqlh5bq+8u2CcMoIuLbwZdU+L8i6aku/7iMutCBXy7xALerbfkFehuH1Mo7X6zUtXlxjN76lhW/Ibvxy01cTzVpS3z3HgjEe/7q/exiZqGr7wbaFQ6qvLvvReOcLO4yT+U+IuLHdqmrjnTxuutXO22/Bwsvopi/Jfkk3OHaNKDxVtYMn3zV2gJVgFF/2BZ5d6zo7uBIet2jmVOIWLC/y+1tfvDWuHZb5fXBRFbZ+GLq3Ag2Nr13xht6Gaqgdhqh9Y//4FteBQ19vF6ThZJnbwTfXXWe3EFrBbDlYA…
FAD1C6BE10F8D38140F7AFCF75106891	1	mrv	JChemExcel0gcAAB+LCAAAAAAABACFVUtvozAQvvdXjHzeGts8AhVJVbWXldpdabOHva0c46aWAFdA8/j3OwbSBNIFgTW25/s8tufh9P5Q5LDTVW1suSScMgK6VDYz5XZJ9qbM7L6+5SIU5H6VKsQivqyX5K1p3u88b7/fU/WmC3mwJVW2IJ3+7lCbAWbvU1ttPcEY9/68PK9bzq0p60aWSiOrNnd1O/lslWzazfzHhFfIamdKr4N7RbXrVvsrmPsZPdQZOR/pEXUPSIVXk2t4tVUhG9gJRvFn32CrS13JRmewOeI0pz5eweomfXmy6qPQZbNKX9wSRsl83VQfCicKm2v1gas1psk1msjtu8nsttI5KFlt7OGYGwVSGdwIgr8/LUnBySqVjS0eq…
49C981B11A3209B5B7909968A92E34CB	1	mrv	JChemExcel1gQAAB+LCAAAAAAABAB9lFFv2jAQx9/7KU5+HnbsBEJRkqqiL5PKJq172NtkEkMtJTZyAoFvv3NIKYEuKI6d8/3ub5/PJE/HqoSDcrW2JiWcBgSUyW2hzTYlrTaFbesJF1NBnrIkR1/0N3VK3ptmt2CsbVuav6tKHq2hua3IeX5xrPXApw2pdVsmgoCzP6vXt46ZaFM30uQKqVov6s74anPZdIv5jwSrpDtow87urHKHc7S/IvBPQI91QT63tMS5Z0Rho0sFG+sq2cBBBBSf4BtslVFONqqA9QnNnIaYguwhWb3YfF8p02TJyofQuSzfGrfP0VDZUuV7jNboplQoUdrdyclSoy7OfX9JScVJlsjGVs/OyRP4kTdLDlKADEFGIKcgZ…
61E7FD267D61B88D82D75161FACA33E7	1	mrv	JChemExcelhAgAAB+LCAAAAAAABACNVk1vnDAQvedXjHzuGtt8R+xGUXKplLRSk0NvlQPOBgnsFNivf98xZJeFbKACZDPznsd4nsckN/uygK2q6tzoJeGUEVA6NVmu10uyy3VmdvWCC1+Qm1WSIhbxul6St6Z5v3ac3W5H0zdVyr3RNDUl6fzX+zofYHYuNdXaEYxx5/fjw1PLWeS6bqROFbLq/LpujQ8mlU07mS9COKWstrl2OrhTVttutD+C2ZvRfZ2R/pPu0HeLVHjNCwWvpiplA1vBKN7sG6yVVpVsVAYvBzRz6uISrK6Sx3uTbkqlm1XyaIfIU1k8NdUmRUNpCpVucLQmbwqFIQrzd5PrxqSqWZRqfygIIOb7/ZKUnKwS2ZjytqrkAWzPm…
6FB0C60049313E93F9F33B11A733EC22	1	mrv	JChemExcelIwYAAB+LCAAAAAAABACFlEtv4yAQx+/9FCPOGww4+FE5qar2slIf0mYPe1tRmyRINlS2m8e338FO0rrJOoqjwcz8ZoD/mOxuV5Ww0XVjnJ0RThkBbXNXGLuaka2xhds2Ey6kIHfzLMdYjLfNjKzb9v02CLbbLc3XulI7Z2nuKtL7b3eNGcRsQ+rqVSAY48Gf56dFx0yMbVplc41UY26bbvLJ5artFvOfEkGl6o2xQR8eVPWmz/ZXMP8wumsK8rmlB/TdIwpLU2pYurpSLWwEo/iwH7DSVteq1QW87XGa0xCPYH6TPT+6/KPStp1nzz6FyVW5aOuPHCcqV+r8A7O1pi01lihduzbKGjw1Auj9+TgjFSfzTLWuuq9rtQc/8tOKgxKgQ…
D7A4CA0D4843606DC8F9F7959022951C	1	mrv	JChemExceldQkAAB+LCAAAAAAABACFVktvnDAQvudXWJy7xg8MbMRuFCWXSkkPTQ+9VQ44CRLgCMg++us7xuwD7xYLdgfs7/M39ozHZHe7ukIb1XalblYBxSRAqsl1UTbvq2BbNoXedgvKBAvu1lkOWMA33Sr46PvP2zDcbrc4/1C13OkG57oObP/trisnmC3Hun0PGSE0/P389DJwFmXT9bLJFbC68rYbGp90LvvBmf9IhLVsN2UTWnhYtxs72h9GzE3wriuC05QeoO8eqOitrBR6020te7RhBMNNvqF31ahW9qpAr3toppjDEqxvsudHnX/VqunX2bMZosxl9dK3Xzk01LpS+ReM1pd9pUCi0n1b1vIvtAcIer8/roKaButM9rq+b1u5R+bJN…
3ACB94A2961D776B3786DC988EB75AFD	1	mrv	JChemExcel1ggAAB+LCAAAAAAABACFVktvozAQvvdXjDhvjMcvTJWkqtrLSu0etnvY28oltEXiUQHNY3/9jmHTFNKCQmIYf9/MmPk8zvJqX+SwTesmq8pVgIwHkJZJtcnK51Wwy8pNtWsWKLQIrtbLhLCEL5tV8NK2r5dhuNvtWPKSFm5flSypiqCfv9w32QCzk6yqn0PBOYa/7+8eOs4iK5vWlUlKrCa7bDrjXZW4tkvmixBh4eptVoY9PCzqbe/tj+D+4mzfbILTkm5o7pqo8JTlKTxVdeFa2ArO6OLf4Dkt09q16QYeD2RGJukVrC+W97dV8lakZbte3nsXWeLyh7Z+S8hQVHmavJG3NmvzlELk1V/3mpW0Dpr6frsKCgzWS9dWxXVduwP4O…
D036396AAE83FA5953ED50624EA2288C	1	mrv	JChemExcelzggAAB+LCAAAAAAABAClVttu2zAMfd9XEH5eZFEXX4okRdG+DGg3YB2wvQ2Ko7YGYruw3Vz+flTsJrGdOUOH2JBFnUNK1BGV6fU2W8HallVa5DMPGffA5kmxTPPnmbdJ82WxqSYotPCu59OEsITPq5n3UtevV76/2WxY8mIzsy1ylhSZ14xfbau0g9lIVpTPvuAc/V8P9497ziTNq9rkiSVWlV5Ve+N9kZh6P5m/hPAzU67T3G/gflauG2+/BXcPZ9tq6R2XdEtjN0SFp3Rl4akoM1PDWnBGD/8Mzza3pantEhY7MiOTlIL5p+nDXZG8ZTav59MH5yJNzOqxLt8SMmTFyiZv5K1O65WlEDTlNKdV0MCXu5mXoQdmUT3WtrTFzCOW9…
972948F7CF06F4A9B48B81A0E13736DE	1	mrv	JChemExcelRwkAAB+LCAAAAAAABACdll1vmzAUhu/3KyyuF2Mff1Ilqar2YpPaVVonbXeTA26LFKACmqT/fsfQL0gatCpEBvt9jo/tF5v56a5Yk42vm7wqFxGnLCK+TKssL+8W0TYvs2rbzDgoiE6X8xS1qC+bRXTftg8ncbzdbml67wu3q0qaVkXUt5/smnyg2Qpa1XcxMMbjP1eXNx0zy8umdWXqkWryk6arvKxS13bJfNBFXLh6k5dxL4+LetNH+wssXIzumix6G9I5tp0hSm7ztSe3VV24lmyAUbzYV3LnS1+71mdk9YTVnAqcguWX+dVFlT4WvmyX86sQIk/d+qatH1OsKKq1Tx8xWpu3a49dVJnPSxwFNny/WEQFj4hbNTetr321iJDy0…
F559FB5FB72AD1BEC2E4554ABA0B2E60	1	mrv	JChemExcelRwoAAB+LCAAAAAAABACdVttu2zgQfe9XEHquKXJ4VWC7KNqHXaBBgc0Cu28FIyupAEsqJCVO/n4PpU1rS64FGJYx4vCcuYjDIdcfXqo9ey7armzqTSK5SFhR582urB83yaGsd82hW0kylHzYrnNgga+7TfK973/cpOnhcOD596IKL03N86ZKxvmbl648wRwUb9rHlISQ6b+3X+4Gzqqsuz7UeQFWV950g/JLk4d+COY3LtIqtM9lnY7wtGqfR2vfSMRH8Jdul/xK6RPmPoLKHsp9wR6atgo9eybB8Yj37LGoizb0xY7dv0ItucIn2L5b335u8qeqqPvt+jaaKPOwv+vbpxyKqtkX+ROs9WW/L+Ciafsyb7q+aJsayWD+z8+bpJIJC…
2AC864C1C297334071393F278D3047F8	1	mrv	JChemExceliwoAAB+LCAAAAAAABACdVl2P0zoQfedXWHmmjj3+zKotQvDAlVghsUjwhrxpdonUJCjJbnf//T1OBDRpacSqqSYenzMzjo8/1m+eqj17LNqubOpNIrlIWFHnza6s7zfJoax3zaFbSTKUvNmuc2CBr7tN8qPvf16l6eFw4PmPogpPTc3zpkrG/qunrpxgDoo37X1KQsj02/XHm4GzKuuuD3VegNWVV93g/NjkoR+K+UuKtArtY1mnIzyt2scx2ncS8RH8qdslf4b0Dn1vQWV35b5gd01bhZ49kuB4xGt2X9RFG/pix26f4ZZc4RNsX62v3zf5Q1XU/XZ9HUOUedjf9O1DDkfV7Iv8AdH6st8XSNG0fdk1NcaBrv/eb5JKJizcdjd90…
634C20ACCF39F82074BDE076E387785C	1	mrv	JChemExcel9QUAAB+LCAAAAAAABACFVEtv2zAMvvdXEDovsuVnEtguivQyoN2AdYfdBsVWUgG2VMjK69+PstM2jjvHD0gi+fGjSErZ/bGpYS9MK7XKCaM+AaFKXUm1zclBqkof2hkL4oDcF1mJtmiv2py8Wvu29LzD4UDLV9Hwo1a01A3p9ctjKwc2h5Bqs/UC32fen+enlw4zk6q1XJUCUa1ctp3wSZfcdsH8h8JruNlL5fXmXmP2vbe/ge8+nx7binxuaYW6B4TCRtYCNto03MI+8Cl+/jfYCiUMt6KC9QnFjIaYguIue37U5a4RyhbZs3MhS16/WLMrUdDoWpQ79GalrQVSGG15I61WBFD3/TEnDSNFxq1uHozhJ3AzJ+YMeAA8BB4Bj4Enw…
5F14301B6EE3951F98902A3A2417675B	1	mrv	JChemExcelBwYAAB+LCAAAAAAABACFVE1v4jAQvfdXWD5v7dj5ApSkqraXldpdadvD3lYmMRApsSvHEPj3O05CIcAGETTOzHszzryxk6d9XaGdNE2pVYoZ8TCSKtdFqdYpbktV6LZ5ZDzk+ClLcsACXjUp3lj7uaC0bVuSb2Qt9lqRXNe4jy/2TTnCtD7RZk255zH65+31veM8lqqxQuUSWE25aDrnq86F7TbznxK0FmZXKtrDaW12fba/3HOPR/ZNgU+f9B1iz0BFq7KSaKVNLSzacY/A431Da6mkEVYWaHkANyM+tCB7SN5edL6tpbJZ8uZSlLmo3q3Z5uCodSXzLWSzpa0klDDabqTdiLos4Fsg/OMlxTXDWSKsrp+NEQfkVs4tGBIcCR+JA…
77BE453559CBC23A0CB545524324A52B	1	mrv	JChemExcel7wcAAB+LCAAAAAAABACFVd9vmzAQft9fceJ5GPuMbaiSVFX7MqntpHUPe5tcQlqkABXQ/NhfvzNkTYAOAsT2+ft8d77zeXF9yLewS6s6K4ulJxj3IC2Scp0VL0tvnxXrcl/7AhV616tFQljCF/XSe22at6sg2O/3LHlNc3soC5aUudfNXx3qrIfZS1ZWLwFyLoJfD/dPLcfPirqxRZISq86u6lZ4Xya2aY35j4ogt9UuK4IOHuTVrlvtN3L3cnao197ZpVuauyEqbLJtCpuyym0DO+SMXv4VXtIirWyTruH5SGLBJG3B6svi4a5M3vO0aFaLB7dEltjtU1O9JyTIy22avNNqTdZsU1JxtH/Kjc0z0ktz3+6WXi681cI2ZX5TVfYIr…
BDA4F7AF847DDDF4A695B9E59AC1246B	1	mrv	JChemExcel7QQAAB+LCAAAAAAABAB9lN1vozAMwN/3V1h5viYQvtoKmKbt5aT1Jl0n3b2dUkg7JEimQEv7359T6AfHDqBysP2zY+M0fjxWJRykqQutEuJSh4BUmc4LtUtIW6hct/XM5QEnj2mcoS/6qzohH03zuWSsbVuafchKHLWima5IZ18e62Lg03pUmx3jjuOy36vX9ZmZFapuhMokUnWxrM/KV52J5ryZ/6RglTCHQrHOnVXm0EX7wx37OPRY5+RW0jPanhCFbVFK2GpTiQYO3KH4ON9gJ5U0opE5bE6odqmHLUgf4tWLzvaVVE0ar2yIIhPlujH7DBWVLmW2x2hN0ZQSU5yyUmBYrANN318SUrkkjUWjqydjxAnsyqqFC4KD8ED4IAIQI…
6A68D883315B8ADF491F1CF5D7583EFD	1	mrv	JChemExcelvQUAAB+LCAAAAAAABACFlEtv2zAMgO/9FYTOi6yHn4HtomgvA9p1WHfYbVBsJTFgW4HtvP79KKd5OOkcxDFlkp8okZTix11VwkY3bWHqhHDKCOg6M3lRLxKyLercbNsJF54gj2mcoS/6121Cll23mjrOdrul2VJXamdqmpmKHOzTXVsMfLaSmmbhCMa48+ft9aNnJkXddqrONFJtMW175avJVNcv5j8hnEo1m6J2Du5O1WwOs/0VzD6M7tqcnLf0jLYnRGFelBrmpqlUBxvBKD7sGyx0rRvV6Rxme1RzKjEF6UP89mKydaXrLo3f7BRFpsqPrllnqKhMqbM1ztYVXakxxD4rzWpp2tVSVUWO20GP7y8JqThJY9WZ6qlp1B7syKoVB…
F6844688B6EE3A0AEF371B9583C9C2D2	1	mrv	JChemExcelNggAAB+LCAAAAAAABACFVk1vozAQvfdXjHzeGGwgJBFQVe1lpXZX2vSwt5UDTooEuALy9e93DDQBJ4WEyPbMe+MZz3hI8HjKMzjIskpVERJGbQKyiFWSFruQHNMiUcdqxrjHyWMUxIhFfFGF5KOuP1eWdTweafwhc3FSBY1VTlr96lSlA8zRoarcWdy2mfX37XXdcGZpUdWiiCWyqnRVNcJXFYu6ceabLaxclIe0sFq4lZeH1to/buvHpqcqIdeQnlH3hFTYppmErSpzUcOB2xQf+wfsZCFLUcsENmcUM+rgEUQPwduLive5LOooeNMm0lhk67rcxyjIVSbjPVqr0zqTuMU5ztTpnKQYPup+voQkZyQKRK3yp7IUZ9AzLRYMBAfhg…
D96BCE6CCA2C02ABEA56D0FD03443AA0	1	mrv	JChemExcelqwUAAB+LCAAAAAAABACFlN1vozAMwN/3V1h5voYkfLYCpml7OWm7k273cG+nFNIOCZIJaGn/+3Mo/aDdUUHlOPbPpraT+HFXlbBVdVMYnRBOGQGlM5MXep2QrtC56ZoZF74gj2mcoS/66yYhH237uXCcruto9qEquTOaZqYiB/ti1xQjn86lpl47gjHu/Hl7fe+ZWaGbVupMIdUUi6bffDWZbPuP+U8Kp5L1ttDOwd2p6u0h2l/B7MvorsnJ+S89o+0JUVgVpYKVqSvZwlYwii/7BmulVS1blcNyj9uculiC9CF+ezHZplK6TeM3G6LIZPne1psMNypTqmyD0dqiLRWm2GflpjaaAFq+vySk4iSNZWuqp7qWe7Aruy05SAHSBemB9…
61D212073536F0959F727D8C617395BC	1	mrv	JChemExcelbQoAAB+LCAAAAAAABACFVttuozAQfe9XWDwvxh5zrZJUVatKK7W70nYf9m3lEqdFClABSZq/3zEOSXCyWIAGxufM2MzFnt19lWuyVU1b1NXc45R5RFV5vSyq97m3K6plvWt9DhF4d4tZjljEV+3c++i6z9sg2O12NP9QpfyqK5rXpWfGb7/aYoTZCVo37wEwxoM/L8+vPccvqraTVa6Q1Ra3ba98rnPZ9ZP5j4uglM22qAIDD8pma6z9BaZvRr/apXda0gOO3SOVrIq1Iqu6KWVHtsAo3uwbeVeVamSnluRtj2pOBf6Cxc3s5bHON6WqusXsRZsocrl+7ZpNjoqyXqt8g9a6olsrdLFfrTcrVcmyQM84+v1x7pXcW8xkV5f3TSP3R…
0259A95C79690662D3B1CFDFC1D92AE7	1	mrv	JChemExceleAUAAB+LCAAAAAAABACNlF9vmzAQwN/7KU5+Xm1s/kdAVbUvk9pNWvewt8kBJ7UEdgUkJN9+Z5I0odnoJODsu/v5zN3Z2d2uqWGr2k5bkxNOPQLKlLbSZp2TQZvKDt0tF6Egd0VWoi/6my4nr33/tmBsGAZavqpG7qyhpW3Iwb7YdXriM/jUtmsmPI+zX89PLyNzq03XS1MqpDq96Eblky1lP27mHyFYI9utNuzgzpp2e1jtt/Dc49FdV5HzLz2g7R5RWOlawcq2jexhKzyKj/cF1sqoVvaqguUe1Zz6mILiJnt+tOWmUaYvsme3hC5l/dK3mxIVja1VucHVet3XCkPsG7uTRtcE0PT1MScNJ0Ume9vct63cgxs5teQgBUgfZAAyB…
324CDE093780E5BE5BD8BF2F4AF02BBA	1	mrv	JChemExcel2QcAAB+LCAAAAAAABACFVUtv2zAMvvdXEDovskS/CydFsV4GtBuw7rDboNpqayC2CtvNY79+lJUmsdPZ8IM2+X0iJVJUdrOr1rDRTVuaeskkFwx0nZuirF+WbFvWhdm2C4khsptVlhOW8HW7ZK9d93btedvtluevulI7U/PcVMzZr3dtOcBsfW6aFw+FkN7vh/vHnrMo67ZTda6J1ZbXba+8N7nq+mD+48KrVLMpa8/BvarZuNH+oLC34Lu2YKcpfSXbLVHhuVxreDZNpTrYoOB0iy/womvdqE4X8LQnteQ+LcHqKnu4M/l7petulT3YIcpcrR+75j0nRWXWOn+n0bqyW2tysX9rTG5q9ZcMDMj87W7JKslWmepMdds0ag/2y6qVB…
D0E754E8D06FF617E6A1B0DBD106B33A	1	mrv	JChemExcel8QYAAB+LCAAAAAAABACFVU2PmzAQve+vsHxuDLb5SCJgtepeKm166PbQW+WAk7UEOAISkn/fMR8JJCkE0NieeX6234wTvJ6zFJ1kUSqdh5gSGyOZxzpR+T7EtcoTXZcLylyGX6MghliIz8sQf1XVYW1ZdV2T+Etm4qxzEusMt/71uVSjmJoTXewtZtvU+rP5+GwwC5WXlchjCahSrctm8EPHomoW8x8KKxPFSeVWG25lxamd7S+zzWuTc5ng25a+g+8NoGinUol2ushEhU7MJvDa39Be5rIQlUzQ9gLDlHA4gugl2Lzr+JjJvIqCjZlCxSL9rIpjDAOZTmV8hNkqVaUSKC6HwpyYSjEC34/3EGcUR4GodPZWFOKCTMsMC4oEQ4Ij4…
D398854B3298FE352B45D482493B07AE	1	mrv	JChemExcelVwUAAB+LCAAAAAAABACFlMlu2zAQhu95CoLnmps2y5AUBM6lQJJD00NvBS3RDgGJDCh569N3KMeLalcGJPwUZ74Zcjhi9rhrarRRrtXW5JgThpEypa20WeV4q01lt+2Ei0jgxyIrwRf8TZvjj677nFG63W5J+aEaubOGlLbBB/ts1+qBzzYg1q2oYIzTX68v7z0z0abtpCkVUK2etf3kiy1l1y/mPyloI91GG3pwp43bHKL9Fsw/jOzaCp+3NAfbE6BoqWuFltY1skMbwQg87BtaKaOc7FSFFnuY5iSAEhQP2euzLdeNMl2RvfoQupT1e+fWJUw0tlblGqJ1uqsVpNg728g/2sBGwPb9OccNx0UmO9s8OSf3yI/8tORICiQDJEMkI…
390E7F535E5002987F460B0A2C960E0D	1	mrv	JChemExcelMAcAAB+LCAAAAAAABACdVdtu2zAMfe9XEHpeZEm+F46Lon3YgHYD1gHb26DYamsglgpZzeXvRzlJGyeps82wTZk6h6RISi6uVu0cFsp2jdFTwikjoHRl6kY/Tcmy0bVZdhMuYkGuyqJCLOJ1NyXPzr1cBsFyuaTVs2rlymhamZZs5i9XXTPALENq7FMgGOPBr/u7h54zaXTnpK4UsrrmsuuVd6aSrg/mAxdBK+2i0cEGHrR2sbH2WzB/M7rqavK+pBucu0YqPDZzBY/GttLBQjCKN/sET0orK52qYbZGNachpqC8KO5vTfXaKu3K4t6baCo5f3D2tUJFa+aqekVrrnFzhS7WTlo5azQuBOe+3E5JywnIWffglFVmSpCoSFlIZ9pra…
99B6A407FFB5999419867FB87071BB3C	1	mrv	JChemExcelxA0AAB+LCAAAAAAABACdV9tu2zgQfe9XEHpeU7zpFtguiuRhF2haoFlg923ByEoqwJIKSbGTv99D0VYsWhGBwk5GJs+Z4ZCHQ2r9+bXak0PRdmVTbwJOWUCKOm92Zf28CY5lvWuO3YqLSASft+scWODrbhP87PtfN2F4PB5p/rOo9GtT07ypAtt/89qVE8xR0qZ9DgVjPPz3/uvDwFmVddfrOi/A6sqbbmj82uS6HwbzQYiw0u2hrEMLD6v2YL39J5j5Mvra7YL3lG7R9wVU8lTuC/LUtJXuyUEwii/7gzwXddHqvtiRxzc0cyoxBdtP6/u7Jn+pirrfru+NizLX+4e+fcnRUDX7In+Bt77s98UmuNPtS60PZRsQdP11twkqHhD92…
44B43F363EFAA3E57F0916571BEA7404	1	mrv	JChemExcelUQoAAB+LCAAAAAAABACFVl1vmzAUfe+vsHhejD8whipJVbUvk9pNWvewt8kltEUKUAFt0n+/Y9w0xelwCDK2z/G1fY/v9fJiX2/Ja9n1VdusIk5ZRMqmaDdV87iKdlWzaXf9ggsloov1sgAW+KZfRU/D8Hwex7vdjhZPZW32bUOLto5c//m+ryaYnaRt9xgLxnj85/bmbuQsqqYfTFOUYPXVeT823rSFGcbJ/MdEXJvutWpiB4/r7tWN9lcw+2d032+i45Ku0HcJKnmotiV5aLvaDORVMIo/+0Yey6bszFBuyP0bmjmV2IL12fL2ui1e6rIZ1stbO0RVmO3d0L0UaKjbbVm8YLShGrblKrouHzBGX3XtPiLo/H69imoerZdmaOvLr…
EE5CA440A231353B28AABA3A4E343344	1	mrv	JChemExcelNggAAB+LCAAAAAAABACNVk1vozAQvfdXjHzeGNsQSCJIVaWXlZpdadvD3lYOOC1SwBWQr3+/YwxpIFnYABoYvzdjPM9DwsdTtoODKspU5xHhlBFQeayTNH+PyDHNE30sJ1xMBXlchjFiEZ+XEfmoqs+F4xyPRxp/qEyedE5jnRE7vjiVaQdzdKku3h3BGHd+r19ea84kzctK5rFCVpkuytr5omNZ1ZP5Rwonk8UhzR0Ld7LiYKP9EcycjJ7KhHy90grHnpAK23SnYKuLTFZwEIziyb7Bu8pVISuVwOaMbk5dXILlQ7h+1vE+U3m1DNcmRBrL3WtV7GN0ZHqn4j1Gq9JqpyLyrMpMJennh8T3x8HvzxHJOFmGstLZU1HIM5g745Ycp…
CC4508563B60AAA84FAFF1C6FB92EA5D	1	mrv	JChemExcelVgsAAB+LCAAAAAAABACdVm1v2zgM/r5fIfjzRRap9yLJMKw43AErBlwPuPs2qI7bGojtwXab9N8fZe8ldrz4EMQBTel5SIqiKa3fH8s9e82btqirTQJcJCyvsnpXVE+b5FBUu/rQrgA1Ju+364ywhK/aTfLcdV9v0vRwOPDsOS/Dsa54VpfJMH9zbIsR5iB53TylKASk/959uu85q6Jqu1BlObHa4qbtBz/VWej6YH7hIi1D81pU6QBPy+Z1sPYFRXwEP7a75OeSPtLcB6Kyx2Kfs8e6KUPHXlFwesRv7Cmv8iZ0+Y49vNEwcEkp2L5b393W2UuZV912fRdNFFnY33fNS0YDZb3Psxey1hXdPt8kt/kxlHn3HNq6orXQ9J+3m6SEh…
908AA982A7DE76A10CF7483DBACCE995	1	mrv	JChemExcelPQwAAB+LCAAAAAAABACdV11v4zYQfL9fQei5psjld2D7cLigaIELDmgKtG8FIyuJAEs6yEqc/PsOJdydLbtWYcQ2teTM7nI1WjHLj2/1lr2W3a5qm1UmuchY2RTtpmqeVtm+ajbtfreQZCj7uF4WwALf7FbZc99/u8nz/X7Pi+eyjm9tw4u2zsb1m7dddYTZK952TzkJIfO/777cD5xF1ez62BQlWLvqZjdMfmmL2A/J/EeIvI7da9XkIzyvu9fR2z8k0kfwt90m+7mlz1j7BCp7rLYle2y7OvbslQTHR/zCnsqm7GJfbtjDO6YlVyjB+sPy7rYtXuqy6dfLu+SiKuL2vu9eCkzU7bYsXuCtr/ptucpuy7dYl/1z3LVNyUguYlH28…
445BEEF2942490C1D98111CDBAF66DFA	1	mrv	JChemExcelWwgAAB+LCAAAAAAABACVll1vmzAUhu/3K458vRh/gl2FVFV7sUntJq2TtrvJIW6DFKACmqT/fsfQtYW0oCmJDPb7+PjjPXaW58diB3tfN3lVpoRTRsCXWbXJy/uUHPJyUx2aBRdakPPVMkMt6ssmJdu2fTiLosPhQLOtL9yxKmlWFaRvPzs2+UBzkLSq7yPBGI9+31zfdswiL5vWlZlHqsnPmq7yuspc2w3mgxBR4ep9Xka9PCrqfd/bH8HCl9FjsyGvU7rEtgtE4S7febir6sK1sBeM4pd9hntf+tq1fgPrJ6zmVOISrD4tb66q7LHwZbta3oQu8sztbtv6McOKotr57BF7a/N251Ny5Y9tXRW+3Vb1w9aVBFDx9SolBSfg1s1t6…
28AD56BC1D2DC28E332FF6F0BE8B6DCE	1	mrv	JChemExcelyQcAAB+LCAAAAAAABACFVU1vnDAQvfdXjHzuGtvYZolgo2hzqZS0UtNDb5UDToLERwRkP/rrO15IWNgUdkE24/f8PJ7xOLo+FDnsbN1kVRkTThkBWyZVmpXPMdlnZVrtmxUXSpDrTZQgFvFlE5OXtn298rz9fk+TF1uYQ1XSpCpIN351aLIRZu/Tqn72BGPc+31/93DirLKyaU2ZWGQ12VVzMt5ViWlPi/mPhFeYepeVXgf3inrXzfZHMPcwemhSMri0xbEbpMJTllt4qurCtLATjOLDvsKzLW1tWpvC4xHNnPq4BZsv0f1tlbwVtmw30b2bIktM/tDWbwkaiiq3yRvO1mZtbmNym5m/9tWg8zjy7TYmBSebyLRVcVPX5giu58yGg…
CEA1F08BED8C8392800F3B238643ADFE	1	mrv	JChemExcelFgcAAB+LCAAAAAAABACFVUtzmzAQvudX7OjcCD14GA84k3EunUnaTt1Dbx0FlIQZI2WA+NFf3xVgx9guGPCK3e/TrrUPJ3e7cg0bXdWFNSnhlBHQJrN5YV5Tsi1Mbrf1LReBIHeLJEMs4k2dkremeZ973na7pdmbLtXOGprZknT2+a4uBpitpLZ69QRj3Pv99LhqObeFqRtlMo2supjXrfLRZqppg/mPC69U1aYwXgf3ymrT7fZHMHczuqtz8vmTlmi7Ryq8FGsNL7YqVQMbwSje7Au8aqMr1egcnveo5lTiESxukqcHm32U2jSL5MltUWRqvWqqjwwVpV3r7AN3a4pmrVPyUKi/hbGGAFq+PqSk5GSRqMaW91Wl9uBWTq04KAFKg…
076394D615093E6D65E1ABEF5B329549	1	mrv	JChemExcelFgcAAB+LCAAAAAAABACFVUtvm0AQvudXjPbcLPvgYSwgipxLpaSpkh56q9awTpAMGwHxo7++s4AdY7tgQLPMfN/OeOdBdLcr1rDRVZ2bMiacMgK6TE2Wl28x2eZlZrb1LReeIHdJlCIW8WUdk/em+Zg7zna7pem7LtTOlDQ1Bens812dDzBbSU315gjGuPP76fG15dzmZd2oMtXIqvN53SofTaqaNpj/uHAKVW3y0ungTlFtut3+CGZvRnd1Rr7+0gJt90iFVb7WsDJVoRrYCEbxZt/gTZe6Uo3OYLlHNacSjyC5iZ4eTPpZ6LJJoie7RZ6q9WtTfaaoKMxap5+4W5M3ax2Th1z9NeiCAFq+P8Sk4CSJVGOK+6pSe7Arq1YclAAlQ…
44FDF34D9B4C142150D02CE65F583E02	1	mrv	JChemExcelCQkAAB+LCAAAAAAABACFVttuozAQfe9XWH7eGI+5poJUVfuyUruVtvuwbysH3NZSwBWQ29/vGHIpJMWCaLB9zszAHHuS3u3KFdmoutGmyigwTomqclPo6j2jW10VZtvMQISC3i3SHLGIr5qMfrTt563nbbdbln+oUu5MxXJT0n79dtfoAWbrM1O/e4Jz8P4+P712nJmumlZWuUJWo2+bbvLJ5LLtkvkmhFfKeqMrr4d7Zb3pvf0T3N6c7ZqCnl/pAdfukUre9EqRN1OXsiUbwRne/Ad5V5WqZasKstzjNDAfP8HiJn1+NPm6VFW7SJ+tC53L1Wtbr3OcKM1K5Wv01up2pTL6qJfrXOoK3wOXfj5mtAS6SGVryvu6lntin+y0BCIFk…
935412A4590DAB71FF6D6C8B7A6582DE	1	mrv	JChemExcelZgUAAB+LCAAAAAAABACFlF9vozAMwN/3Kaw8r4QQCl0FTFP7MmlVpds93NsphbRDgmQKtLTf/hzoP9oea0FJbP/sxDaJXvdlATtpqlyrmDDHJSBVqrNcbWLS5CrTTTVi3tgjr0mUoi3aqyomX3X9PaW0aRon/ZKl2GvlpLoknX66r/KeTcMdbTbUc11G/yw+PltmlKuqFiqVSFX5tGqFHzoVdbuZ/4SgpTC7XNHOnJZm13n767n2cZ19lZHLkWaoe0MU1nkhYa1NKWrYea6Dj/sMG6mkEbXMYHVAMXM4piB5ihZznW5LqeokWlgXeSqKz9psUxSUupDpFr3VeV3ImMxRWa4EAVS8z2NSMpJEotblmzHiAHZmxYKB8EBwED6IMYgAR…
7FDD8EB4D389210341E66F06875D4749	1	mrv	JChemExcelsQUAAB+LCAAAAAAABACFlN2PojAQwN/3r5j0+WxpQfwIsNnoyyVrTG7v4d4uFaqSADUFRf/7myKroh7ykSmd+c20M0OD92OewUGZMtVFSDh1CKgi1klabEJSp0Wi63LAxVCQ9yiI0RbtizIk26raTRmr65rGW5XLoy5orHNy1k+PZdqxqV2qzYYJx+Hsz+Lzq2EGaVFWsogVUmU6LZvJTx3LqlnMf0KwXJpDWrCzOcvN4eztr3Ds49BjmZDrlmao+0AU1mmmYK1NLis4CIfi4/yAjSqUkZVKYHXCaU5dTEH0FizmOt7nqqiiYGFdpLHMviqzj3Ei15mK9+itSqtMhWSexttMm53ROwKo/DkPSc5JFMhK5x/GyBPYkZ2WHKQA6YL0Q…
D12BD0E1CF89239A551F547DE680FD2D	1	mrv	JChemExcelogQAAB+LCAAAAAAABAB9lE2PmzAQhu/7K0Y+NzY2AZIIWK2SS6WNtur20FvlgJNYAntlSEj+fcf52IRmC9ga45lnBr/YpM+HuoK9co22JiOcBgSUKWypzSYjnTal7ZoRF5Egz3laYCzGmyYj27b9mDHWdR0ttqqWB2toYWty9s8Oje7FdCG1bsNEEHD2e/n6fmJG2jStNIVCqtGz5jT5agvZnl7mPyVYLd1eG3YOZ7Xbn7P9EYFvAT00JbktaY6+F0RhrSsFa+tq2cJeBBRb8A02yignW1XC6ojTnIYoQf6ULhe22NXKtHm69Cl0Iav31u0KnKhtpYodZmt1W6mMLHSxrazb24YA+r4vMlJzkqeytfWLc/IIfuSnJQcpQIYgxyAjk…
CAA8D174EBE2EFEF56EB782C253E692C	1	mrv	JChemExcelWQcAAB+LCAAAAAAABACFVU1vozAQvfdXjHzegG0ggQqoquayUrsrbfewt5ULTooEdgXk69/vOA4p0CwI0MDMex6bNx7HD8eqhL2sm0KrhDCHEpAq03mhtgk5FCrXh2bBeMDJQxpniEW8ahLy3rYf9657OByc7F1W4qiVk+mK2Pj9sSkGmIPn6HrrckqZ++fl+fXMWRSqaYXKJLKa4r45O591JtrzZP6Twq1EvS+Ua+FuVe/taH85NTd1jk1OPpf0hLFHpMKmKCVsdF2JFvacOnjTb7CVStailTm8ndDNHA9/QXoXv6x1tqukatP4xQxRZKJ8betdho5KlzLb4Wht0ZYyIesiK/VGKpERwNj3dUIqRtJYtLp6rGtxAvNm3IKB4CA8E…
D49A987B6C901A9ECC7D992FADEC2DCE	1	mrv	JChemExcelPAcAAB+LCAAAAAAABACdVUtvozAQvvdXjHzeGD94mAqoqvawK/Uhbfewt5UDbosUcAU0j3+/Y2jSBLpBWoUwHs/3zYzt8ZBcbasVrE3TlrZOCaeMgKlzW5T1S0o2ZV3YTbvgIhDkKktyxCK+blPy2nVvl5632Wxo/moqvbU1zW1FBvvlti1PMBtJbfPiCca49/v+7qnnLMq67XSdG2S15WXbT97ZXHd9Mv8I4VW6WZe1N8C9qlkP3v4I5h5Gt21BPpd0g7ZrpMJzuTLwbJtKd7AWjOLDvsGLqU2jO1PAcofTnErcguwiub+1+Xtl6i5L7p2LMterp655z3GisiuTv6O3ruxWJiW3ZaFr25Y1LgRtP25TUnECetk+daYxNiVINCRLd…
BEEAFDEB2DC15BBE550F4DC046D94FAB	1	mrv	JChemExceldAkAAB+LCAAAAAAABACdVk1v2zgQvfdXDHReU/wSSQW2i6I5bIGmBTYL7N4WjMykAiypkJQ4+fd9lJrGkhNrUVjGiOR7M0PyccT1+8dqTw+h7cqm3iSC8YRCXTS7sr7bJIey3jWHbiVkJpP323UBLPB1t0m+9f33izQ9HA6s+BYq/9jUrGiqZBy/eOzKCeagWNPepZJzkf579fl64KzKuut9XQSwuvKiGzo/N4Xvh2TeCJFWvn0o63SEp1X7MHr7T/L4cPbY7ZKXKX3E2AdQ6bbcB7pt2sr39CA5w8P/oLtQh9b3YUc3T+gWTGEJtu/WV5dNcV+Fut+ur6KLsvD76769L9BRNftQ3MNbX/b7sEkuy1A3d6HrE8LQp8tNUomE/E133…
E1718EF10E61B2C70004C45D644DF43C	1	mrv	JChemExcelJAcAAB+LCAAAAAAABACFlVGPojAQx9/3U0z6fBQKCGKAzUZfLtm9S27v4d4uFaqSAN0Ain77mwIqoAeKaZn+f522Mx3913OWwkkUZSLzgDBqEBB5JOMk3wekTvJY1qXGzIVJXkM/Qi3q8zIgh6r6Wul6Xdc0OoiMn2VOI5mRdnx1LpOBpraoLPa6aRhM//Px/tkwWpKXFc8jgVSZrMrG+C4jXjWL+Y8LPePFKcn1Vq5nxamd7a9pqMeg5zIm9y2tcewNUdglqYCdLDJewck0KD7GN9iLXBS8EjFsL2hm1MIjCF/8j42MjpnIq9D/UFMkEU8/q+IYoSGTqYiOOFuVVKkIyCYR1UHu8Nx4sSWAw983AckYCX1eyeytKPgFVE+ZOQNuA…
F69AA26E24C92A7702285509D50685E6	1	mrv	JChemExcel8gcAAB+LCAAAAAAABACNVd9vmzAQfu9fcfLzArYhQCpIVTWaNKndpHUPe5sccFIksCsgv/bX7xyHNJAUFghn7r7Pd/jO5/hhXxawlVWda5UQ5lACUqU6y9U6IbtcZXpXTxifcvIwj1PEIl7VCXlrmvd7193tdk76Jkux18pJdUms/X5f5x3MznN0tXY5pcz9/fL8euRMclU3QqUSWXV+Xx+VzzoVzTGYT1y4pai2uXIt3C2rrZ3tD6fmps6+zsjHJz2h7RGpsMoLCStdlaKBLacO3vQLrKWSlWhkBssDqpnj4RLM7+KXhU43pVTNPH4xU+SpKF6bapOiotSFTDc4W5M3hUzIIl8Vm6VUfzeVVgTQ/G2RkJKReSwaXT5WlTiAGRm1Y…
8B8E9566A52B72D9B70D5AE2AEA72F85	1	mrv	JChemExcelPAoAAB+LCAAAAAAABAClVslu2zAQvecrCJ5rShxtlmE5CBIEKJC0QNNDbwUj04kALYEkb3/fISk7lqyIh1oWuL3HGXIeh1reHoqc7GTdZFWZUM5cSmSZVuusfEvoPivX1b6ZcQiA3q6WKWIRXzYJfW/bj4Xj7Pd7lr7LQhyqkqVVQc344tBkPczeY1X95oDrcufP89OL5syysmlFmUpkNdmi0Z1PVSpa7cwXJpxC1LusdAzcKeqdme0vuOrvskOzpp9LusexO6SSTZZLsqnqQrRkBy7Dv/uNvMlS1qKVa/J6xG7OPNyC1c3y+aFKt4Us29XyWU2RpSJ/aettih1Flct0i7O1WZvLhD5km3y7kSViSkpw9PtDQgtOV0vRVsVdXYsjU…
1FCEA18DA54698E0BE63A1D79BFF7F1A	1	mrv	JChemExcelTgkAAB+LCAAAAAAABACdll1vmzAUhu/7KyyuF2Mf29hUIVWVXmxSu0rrpO1ucsBtkQJUQPPx73cM/YK0YatCZLDf5/jYfrGZn+2KNdm4usmrMgk4ZQFxZVpleXmXBNu8zKptM+OgIDhbzFPUor5skuC+bR9Ow3C73dL03hV2V5U0rYqgbz/dNflAsxW0qu9CYIyHv68ubzpmlpdNa8vUIdXkp01XeVmltu2S+aCLsLD1Ji/DXh4W9aaP9geYvxjdNVnwOqQltp0jSm7ztSO3VV3YlmyAUbzYF3LnSlfb1mVktcdqTgVOweJkfnVRpY+FK9vF/MqHyFO7vmnrxxQrimrt0keM1ubt2iXBRX6/z+oKZ83lJQ4G279dJEHBA2JXzU3ra…
BFA6B756E22C9D82AA8886E33614CC94	1	mrv	JChemExcellAoAAB+LCAAAAAAABACdVk1v2zgQvfdXDHReU+SQIsXAdlEkhy3QtECzh70tGJlJBVhSISlx0l/foehNLNkrAQt/jEi+xxmOHodcf3yp9vDs265s6k0iGE/A10WzK+vHTXIo611z6FYCM0w+btcFYQlfd5vkR9//vErTw+HAih++ci9NzYqmSuL41UtXjjAHyZr2MUXORfr37Ze7gbMq6653deGJ1ZVX3dD5pSlcPwTzHy7SyrXPZZ1GeFq1z3G2f5CHL2cv3S55X9I1jX0iKjyUew8PTVu5Hp6RM/ryP+DR1751vd/B/St1CyYpBdsP69ubpniqfN1v17dhirJw+7u+fSqoo2r2vnii2fqy3/tNclPu+9L98rR6Gvp8s0kqkYC77…
948A6E7936875A1979AF933B5C3824A1	1	mrv	JChemExcelcAgAAB+LCAAAAAAABACFVllvozAQfu+vGPl5a2xjrgpSVenLSj2k7T7s28oFp0XiqIBc/37HJkkDyUIMGmPPN4fncOL7XVnARjdtXlcJ4ZQR0FVaZ3n1kZBtXmX1tr3lwhPkfhGnyIv8VZuQz677unOc7XZL009dql1d0bQuSb9/t2vzAc/WpXXz4QjGuPPn+enNYm7zqu1UlWpEtfldaxef6lR11pj/qHBK1WzyyunZnbLZ9NL+CmYeRndtRr5dWuLeA0JhlRcaVnVTqg42glF82A/40JVuVKczeN/jMqcuHsHiJn5+rNN1qatuET8bEXmqireuWae4UNaFTtcorcu7QifkMS/1at3UFQHc+vmYkJKTRay6unxoGrUHMzPLioMSo…
0E09D12E5CD4C736FE0AD6A0F0517A74	1	mrv	JChemExcellwYAAB+LCAAAAAAABACFVU2PmzAQve+vGPncGNt8JgJWq+RSabeVuj30VjngJEiAV0C+/n3HkOwGkoIgGnvmPY/xG0/C51ORw0FVdabLiHDKCKgy0WlWbiNyzMpUH+sZF64gz3GYIBbxZR2RXdN8LCzreDzSZKcKedIlTXRBuvjiVGc9zNGmutpagjFu/Xl7fW85s6ysG1kmCll1tqhb56tOZNNu5j8prEJWh6y0OrhVVIdutb+CmZfRU52Sr09aYuwFqbDJcgUbXRWygYNgFF/2DbaqVJVsVArrM7o5tfEI4qfwbaWTfaHKJg7fzBJZIvP3pton6Ch0rpI9rtZkTa4issoK1exksst1RQCj31cRKTiJQ9no4qWq5BnMyLglBylA2…
25CEAA6CB04768DEEECFBEB3FA707D2E	1	mrv	JChemExcelcQcAAB+LCAAAAAAABACFVU1vozAQvfdXjHzeGI/5jkiqqt3DSu1W2uxhbysX3AYp4ApoPv79jgNpA8mCILE9857H+I3Hye2+2MBWV3VuygVDLhjoMjVZXr4t2C4vM7OrZyh9yW6XSUpYwpf1gq2b5n3uOLvdjqdrXai9KXlqCtb65/s672F2LjfVmyOFQOfP0+PqyJnlZd2oMtXEqvN5fTQ+mlQ1x8X8J4RTqGqbl04Ld4pq2872Vwr7Cr6vM/b1SffkuyMqvOYbDa+mKlQDWyk4veIbvOlSV6rRGbwcyIzcpS1Y3iRPDyb9KHTZLJMnO0Weqs2qqT5SMhRmo9MPmq3Jm41esIe80M1apeuNqeD76o4BIX48LFiBbJmoxhR3VaUOY…
41D25C6CE24AB68C25687BFDA7189F31	1	mrv	JChemExcel4gYAAB+LCAAAAAAABACNVU1v4jAQvfdXjHxeHNv5BAUqBJeVylba9tDbyiQGIiVxlYSvf79jQloS2GSVoLFn3vM4fuMhfD5lKRxUUSY6nxJOGQGVRzpO8u2UHJM81sdyxIUryPMsjBCL+Lyckl1VfU4s63g80minMnnSOY10Rur45FQmLczRprrYWoIxbn2sXt4unFGSl5XMI4WsMpmUF+eLjmR12cw/UliZLA5JbtVwKysO9Wp/BDMvo6cyJt+ftMDYHKmwSVIFG11ksoKDYBRf9gO2KleFrFQM6zO6ObXxCGZP4Wqpo32m8moWrswSSSTTt6rYR+jIdKqiPa5WJVWqpmSZZKrayWiX6gJeP+YEEPFzOSUZJ7NQVjqbF4U8gxkZt…
099F3D3E0C850377A9604B2DC8BE6C6A	1	mrv	JChemExcelkgYAAB+LCAAAAAAABACNlUtP4zAQx+98ipHPW8ePPFFahOCyEuxKWw57W5nEgKXERkno49vvOCmUpGy6aqpxZ+bnif23p/nVrq5go5vWOLsknDIC2hauNPZ5SbbGlm7bLriIBLla5QXmYr5tl+Sl614vg2C73dLiRddq5ywtXE2G+OWuNaOcraSueQ4EYzz4fX+37pmFsW2nbKGRas1l2zvvXKG6/mX+USKoVbMxNhjSg7rZDLP9Ecw/jO7akhyXdIOxa0ThyVQanlxTqw42glF82Dd41lY3qtMlPO7RzanELVhd5Pe3rnirte1W+b2fwhSqWnfNW4GO2lW6eMPZOtNVekluTa27F21VbbAyRr/fLknNySpXnauvm0btwY+8W3FQA…
F937753AF8514AD84000EC193710279C	1	mrv	JChemExcel2gYAAB+LCAAAAAAABACFlUtvozAQx+/9FCOfN8Y2r1BBqqq9rNRupe0eels54LSWgl0BzePb7xhCG0gXFKKxZ/4/P5ixSW8O5RZ2qqq1NRnhlBFQJreFNq8Z2WtT2H294CIU5GaV5qhFvakz8tY079eet9/vaf6mSnmwhua2JF38+lDrgWbvU1u9eoIx7r08Pjy3zEKbupEmV0jV+rpunQ82l027mP9M4ZWy2mnjdXKvrHbdaH8Fcw+jh7ogX1u6w9gtorDRWwUbW5WygZ1gFB/2A16VUZVsVAHrI7o59fEVrK7Sx3ubf5TKNKv00Q2hc7l9bqqPHB2l3ar8A0drdLNVGbnXpWrelJGlLuDp5ZYAKn7eZ6TkZJXKxpa3VSWP4FrOL…
29F2D4C4F3F64F48908D5E004F4FC7FB	1	mrv	JChemExcel5QQAAB+LCAAAAAAABACFlE2P2jAQhu/7K0Y+F3/lC1CS1QoulZZuVXrorTKJgUiJvUoCgX/fcWB3ydKmKJbtmXneIeNx4sdTVcJR101hTUIE5QS0yWxemF1CusLktmsmQgaSPKZxhrEYb5qE7Nv2dc5Y13U02+tKnayhma3IxT8/NcUgpvOorXdMci7Yr9XzumcmhWlaZTKNVFPMm974bDPV9n/mHylYpepjYdglnFX18aL2W3L3cHpqcvLxSgv0PSEK26LUsLV1pVo4Sk7x4V9gp42uVatz2JzRLKiHJUgf4tXSZodKmzaNV06iyFS5butDhobKljo7oFpbtKVOyLKodLu3qEIAfV+XCakESWPV2uqprtUZ3MqZlQAlQXmgfFABq…
B82DD204CAAD8E6FE392B01939FF7C56	1	mrv	JChemExcel8AkAAB+LCAAAAAAABACNVttu4yAQfe9XIJ432OBbUtmpqvZlpXYrbfdh31bUJokl21S2m8vf72BCEtPUNDfIcM4MMIfB6d2+rtBWtF0pmwxT4mMkmlwWZbPO8K5sCrnrZpRFDN8t0xywgG+6DG/6/v3W83a7Hck3ouZ72ZBc1liP3+67coTZBUS2a4/5PvX+Pj+9DpxZ2XQ9b3IBrK687Qbjk8x5P0zmixBezdtt2Xga7tXtVnv7x3z18cm+K/B5SQ8wdg9UtCorgVayrXmPtswn8PF/oLVoRMt7UaC3A5gpCWALljfp86PMP2rR9Mv0Wbkoc1699u1HDoZaViL/AG992Vciw49lLfqNrGX7vsEIRn8+ZrimeJnyXtb3bcsPSPWUm…
6F30EBCC0AD40D2C408BBA9A1E0A96E5	1	mrv	JChemExceluAYAAB+LCAAAAAAABACFlUuPmzAQx+/7KUY+N4DNKxsBq1VyqbRppW4PvVUOOAkS2Csgr2/fMZAHhEIIMXj+P8/YM3aCt3OewVEUZapkSKhhERAyVkkqdyE5pTJRp3JGmcvIWxTEqEW9LEOyr6qvhWmeTicj3oucn5U0YpWTxr44l2lHc7INVexMZlnU/LP++KyZWSrListYIFWmi7Lu/FAxr+pg/uPCzHlxTKXZyM28ODaj/WWW/lrGuUzIfUpLtL0jCts0E7BVRc4rODLLwK/1DXZCioJXIoHNBbupYeMSRC/BeqXiQy5kFQVrPUQa8+yzKg4xduQqE/EBR6vSKhMhWaVSlWJDAA3fVyHJKYkCXqn8vSj4BfST7uYUOANuA3eAu…
2F5603FB7760337D68B72367CCAB1E7B	1	mrv	JChemExcelXQcAAB+LCAAAAAAABACNVU2PmzAQve+vGPncADbkU8BqlVwqbVqpu4feKgecxBLYEZCQ/PuOgU0CSaGByNjz3szgN2P813OawElkudQqINRyCAgV6ViqXUBKqWJd5iPKxoy8hn6EWMSrPCD7ojgsbLssSyvai5SftbIinZLavjjnsoUpXUtnO5s5DrV/r98/Ks5IqrzgKhLIyuUirxbfdcSLKpl/hLBTnp2ksmu4nWan2tsf5pjbsc55TG6vtETbG1JhKxMBW52lvIATcyy8nW+wE0pkvBAxbC64TC0XtyB88dcrHR1ToYrQXxsXMuLJR5EdI1xIdSKiI3orZJGIgKzkYS/U/hJnPJUK3wYB31cBSSkJfV7o9C3L+AXMk1nmFDgD7…
E9844E8F07062E5B8E19043ACF41B770	1	mrv	JChemExcelrgUAAB+LCAAAAAAABACFlF+PojAQwN/3U0z6fLa0IP4JsNnoyyW7d8ntPdzbpUJ1m0C7ART99jcFXUU9FHDozPw67czQ6Hlf5LBTZaWtiQmnHgFlUptps4lJo01mm2rExViQ5yRK0Rf9TRWTj7r+nDPWNA1NP1Qh99bQ1Baks8/3le75ND615YYJz+Psz9vre8uMtKlqaVKFVKXnVat8tams28X8JwQrZLnThnXurCh33Wx/heduj+6rjJy3tEDbC6Kw1rmCtS0LWcNOeBRv7xtslFGlrFUGqwOqOfUxBclT9La06bZQpk6iNzeFTmX+XpfbFBWFzVW6xdlqXecqJku9La0hgPrvy5gUnCSRrG3xUpbyAO7NqSUHKUD6IAOQY5Ahy…
8DE1D426C076A310D3C983EF905EB08A	1	mrv	JChemExcelKQUAAB+LCAAAAAAABACFlFGPojAQgN/3V0z6fLa0ILoG2GzWl0vWu+R2H+7tUqFqE2g3BUX//U3FVdE9DpApM/N12pmpydO+KmGnXK2tSQmnAQFlcltos05Jq01h23rExViQpyzJ0Rf9TZ2STdN8zBhr25bmG1XJvTU0txXp7LN9rXs+bUitWzMRBJz9Xry+HZmRNnUjTa6QqvWsPipfbS6b42L+EYJV0u20YZ07q9yum+2PCPwT0H1dkMuWXtD2jCisdKlgZV0lG9iJgOITfIO1MsrJRhWwPKCa0xBTkD0ki7nNt5UyTZYs/BQ6l+Vb47Y5KipbqnyLszW6KVVK5nrrrBkVqi50pZrNoSSAPt/nKak4yRLZ2OrZOXkAP/JqyUEKk…
41FAFD7AC091A16E2C5A89FC5A19F08C	1	mrv	JChemExcelpQcAAB+LCAAAAAAABACFlU2PmzAQhu/7K0Y+NwYbAkkErFabS6XdVur20FvlgJMgAY6AfP37jmPYBNhCIBo8fh9jPONx8HzJMzjJskpVERJGbQKyiFWSFruQnNMiUedqxvick+coiFGL+qIKyb6uDyvLOp/PNN7LXFxUQWOVE9O/ulRpR3N2qCp3FrdtZv15f/u4MbO0qGpRxBKpKl1VN+ebikV9m8x/XmHlojylhWXkVl6ezGh/ua1vm16qhNw/6RX7XhCFbZpJ2KoyFzWcuE3xtr/BThayFLVMYHNFN6MOLkH0FLyvVXzMZVFHwbseIo1F9lGXxxgducpkfMTR6rTOZEjWKpG5Kg97Atj1fR2SnJEoELXKX8pSXEE/abdgIDgIB…
7E7B679A224BA12F6AEA794BA7B384F8	1	mrv	JChemExcel0wQAAB+LCAAAAAAABAB9lF9vmzAQwN/7KU5+XmxsEkgioKqal0nNJq192NvkgJNawnYEJCTffuekNNBs8Edn7u53Z5/PJI8nU8JRVbV2NiWcBgSUzV2h7S4lrbaFa+sJFzNBHrMkR1/0t3VK3ptmv2SsbVuavysjT87S3BlytS9PtR74tCF11Y6JIODs9/rl9cJMtK0baXOFVK2X9UX54nLZXCbznxTMyOqoLbu6M1Mdr9H+iMA/AT3VBbkt6RltT4jCVpcKtq4ysoGjCCg+wTfYKasq2agCNmdUcxpiCbKHZL1y+cEo22TJ2ofQuSxfm+qQo8K4UuUHjNboplQpWbm9NNriMtDyfZUSw0mWyMaZp6qSZ/Ajr5YcpAAZgpyCnIGMQ…
B2D8C4E64DCDFF09812E47FB44DEA53F	1	mrv	JChemExcelmBcAAB+LCAAAAAAABAClWNuO2zYUfM9XEHquaV4PycB2EGQfWiCLAE3R9q3Q2kpiwLYC23v7+86hcjOtXaYusgEtaeZweM5QIjl79bDdiLtuf1j3u3mjpWpEt1v2q/Xu47y5X+9W/f1hoo03zavFbAks8LvDvPl0PH5+OZ3e39/L5adu2z70O7nst83w/OXDYX2Cubey33+cGqX09O/rt+8zZ7LeHY7tbtmBdVi/POSbb/tle8xinuhium33d+vddIBPt/u7Ido/RvGfkg+HVfN9SG/w7DWo4sN604kP/X7bHsWdURJ/6hfxsdt1+/bYrcTNI25raZGCxYvZ9VW/vN12u+Nids0h1st28/64v13ixrbfdMtbRDuuj5tu3lz1+3bbL…
7204D9C73DB2E6BC50A8EEFEC4AD7225	1	mrv	JChemExcelCgwAAB+LCAAAAAAABACNVk1vozAQvfdXWD5vDbYJJBWkqtrLSu1W2u5hbysXaIsUcAU0H/vrd2wTAg7Bmw/Z2O/NGM/zeOLbfblB27xuClklmBIfo7xKZVZU7wneFVUmd801ZQuGb9dxCljAV02CP9r288bzdrsdST/yUuxlRVJZYjN/s2+KEWbHiazfPeb71Pv99PiiOddF1bSiSnNgNcVNowcfZSpavZgLLrxS1Nui8gzcK+utsfaH+ernk32T4dMr3cPcHVDRW7HJ0ZusS9GiLfMJ/Pxv6D2v8lq0eYZeDzBMCYctWF/FTw8y/Srzql3HT8pEkYrNS1t/pTBQyk2efoG1tmg3eYIf5F78lU1RYQRT3x8SXFK8jkUry7u6Fgeke…
CF9B546C3B036FF23FCEA7EE6D42113A	1	mrv	JChemExcelkgcAAB+LCAAAAAAABACFVU1vozAQvfdXWD5vjG2+QkSoquSyUtuVtj3sbeWAkyKBXQEJyb/fMZASSBcUogcz73lsz3gcPp7zDJ1kUaZarTEjFCOpYp2k6rDGdaoSXZcLxl2OH6MwBi7wVbnGH1X1ubKsuq5J/CFzcdaKxDrHrX91LtMBp7aJLg4Wp5RZf16e3xrNIlVlJVQsQVWmq7IxPutYVM1k/hPCykVxSpXV0q28OLWj/eXUPJScywT3S9qA7wmkaJ9mEu11kYsKnTgl8NAf6CCVLEQlE7S7gJkRG7Ygeghftjo+5lJVUfhihkhjkb1VxTEGQ64zGR9htCqtMrnGW32+ZCJPFSwEfD+3a5wzHIWi0vlTUYgLMm/GLBgSHAkbC…
2565CB44DDE5A10A13120CF963B9F94B	1	mrv	JChemExcelcQ0AAB+LCAAAAAAABACNV01v4zYQve+vIHSuKXIoimRge7FILgU2W6DpobdCsZWsAFtayEqc/Ps+inViMY5Y+GPE4XsckjMcjpZfX/Y79lz3h6ZrV5nkImN1u+m2Tfu4yo5Nu+2Oh4UkTdnX9XIDLPDtYZX9HIZfV3l+PB755me9r166lm+6fRb6r14OzQRzVLzrH3MSQuZ/336/GzmLpj0MVbupwTo0V4dR+b3bVMM4mU9M5Puqf27aPMDzff8cRvuHhP8K/nLYZu9LukbfN1DZQ7Or2UPX76uBPZPg+Irf2GPd1n011Ft2/wq15ApbsP6yvL3pNk/7uh3Wy1s/RLOpdndD/7SBYt/t6s0TRhuaYVevspu+a+tt5f8zhs7fb1bZX…
8FF7CB2793D400F03E9696F7A09ED188	1	mrv	JChemExcelzAYAAB+LCAAAAAAABACVlVGPojAQx9/3UzR9PgstAmqAzWZ9uWT3Lrndh3u7VKhuE2hNQdH79DcFXUFdyAkytf3/Oi0zHaPHQ5GjvTCl1CrGlLgYCZXqTKpNjGupMl2XE8p8hh+TKAUt6FUZ44+q2i4cp65rkn6Igh+0IqkucDu+OJSyp6k9os3GYa5Lnd+vL28NM5GqrLhKBVClXJRN54tOedUs5gsXTsHNXiqnlTuF2bez/WGuvV1yKDN82dIzjD0BitYyF2itTcErtGcugdv9hjZCCcMrkaHVEbop8eAVJA/R61Knu0KoKole7RQy5flbZXYpdBQ6F+kOZqtklYsYL43ewi3/SgVbgdHvyxgXFCcRr3TxZAw/Ituy3ZwizhD3E…
099C8E45ED9978BB6A3FAA3B16E9FE56	1	mrv	JChemExcelYQgAAB+LCAAAAAAABACFVm1vmzAQ/t5fcfLnYWxjbKhCqqpdtUnrJq2Ttm+TQ5wWKUAFNC/79TtD0iQkhfDil3ueu8O+O2dys8mXsLJVnZVFQjhlBGyRlvOseE7IOivm5br2uAgFuZlOUsQivqgT8tI0r9e+v16vafpic7MpC5qWOenk15s6O8GsA1pWz75gjPt/Hr89tRwvK+rGFKlFVp1d1+3ktzI1TevMByb83FSrrPA7uJ9Xq07bX8HczeimnpPDJ92h7BapsMiWFhZllZsGVoJRvNkneLaFrUxj5zDb4jSnAS7B9GryeF+mb7ktmunk0anIUrN8aqq3FCfycmnTN9TWZM3SJuTzwqyyyhb/CKDo631Cck7AzOqnxla2TAjyL…
BF4928C99E3532A3834394A5605BFCFE	1	mrv	JChemExcel/xYAAB+LCAAAAAAABAClWNmO2zYUfc9XEHquae5LYDsIJgVaIOkASYH2rdDYSmLAkgJbmeXvey6VzZRm2LiYGXBEnnPv5eXhunpx3x7YbXM87ftuXUkuKtZ023637z6sq7t9t+vvTguprKpebFZbYIHvTuvq4zB8er5c3t3d8e3Hpq3v+45v+7Ya25/fn/ZnmDvN++OHpRJCLv9+8/pd4iz23Wmou20D1mn//JQqX/fbekjBPOJi2dbH2323HOHL9ng7WvtHCfoV/P60q7536QptL0Fl7/eHhr3vj209sFslOH7FL+xD0zXHemh27OYB1ZJrpGDzbPXmVb/93DbdsFm9IRP7bX14Nxw/b1HR9odm+xnWhv1waNbVr23dNtth31UMT…
CFBD68276A92A3C4DF223A6F88BDFB48	1	mrv	JChemExceluQYAAB+LCAAAAAAABACdVdtunDAQfc9XjPzcBWzMZSMgipJWrdQ0UrcPfau84CSWFhwZZy9/3zGEZCFbVuoKPF77nJnxXEx2ta83sJWmVbrJCfUCArIpdaWax5zsVFPpXbugLGLkqshKxCK+aXPyZO3zpe/vdjuvfJK12OvGK3VN+v3LfatGmF3oafPosyCg/u+776uOs1BNa0VTSmS16rLtFr/rUtjOmX+Y8Gthtqrxe7hfm22v7Q8L3BN4+7Yi70e6wb1rpMKD2kh40KYWFrYs8PAJPsGjbKQRVlawPuAy9UIMQXGR3d3q8qWWjS2yO6dClWKzsualxIVab2T5gtqsshuZk8+1NapUVqxVg2fB7W+3OakpAbFuV1YaqXOCXEmKT…
9EDD75BCC333394B939BB17312C546A7	1	mrv	JChemExcelYQUAAB+LCAAAAAAABACdVN+PmzAMfr+/wsrzGkj4da2A06k3aZOuO2ndw96mFNIWCZIq0NL+93OAteV666QRkIPtz1/sOImfjlUJB2nqQquEMOoSkCrTeaE2CWkLleu2njAecPKUxhn6or+qE7Jtmt3Mcdq2pdlWVuKoFc10RXr77FgXI5/Wo9psHO66zPm5eF12mEmh6kaoTCKqLmZ1p3zVmWi6xfyFwqmEORTK6d2dyhz6aL+4a1+XHuucXFKao+0ZobAuSglrbSrRwIG7FF/3E2ykkkY0MofVCdWMeliC9CFevOhsX0nVpPHChigyUS4bs89QUelSZnuM1hRNKRPyebeVuSkU5oGmry8JqRgBsaqXjTRSJwRxkqSxaHT1bIw4g…
C8FD29C9F1CDAD514FB20DA240C0FF00	1	mrv	JChemExcelkgUAAB+LCAAAAAAABACFlEuPmzAQgO/7K0Y+NwbbQB4CVqtspVbabaWmh94qB5wEKdiRIa9/3zHkRZImCTD2zHwz9jA4ft2VS9goWxVGJ4RRn4DSmckLPU/IttC52VY9xkNOXtM4Q1/011VCFnW9Gnnedrul2UKVcmc0zUxJWvtoVxUdn62gxs497vvM+/P5MWmYXqGrWupMIVUVo6pRfphM1s1i/pPCK6XdFNpr3b3Sbtpof7nvLp/uqpyctzRG2xuiMCuWCmbGlrKGDfcpXv4XmCutrKxVDtM9qhkVWIL0Jf58N9m6VLpO408XosjkclLbdYaK0ixVtsZodVEvVUK+rgqtVguLTwJo/P6ekJIRkNNqUiurTEKQVCSNZW3KN2vlH…
2A6B51572D06398B138ED412F33F90E8	1	mrv	JChemExcelwhAAAB+LCAAAAAAABADVV11v2zYUfe+vIPQ8U/yWFNguinbDBjQbsAxo3wZGVlIBlhTISuzs1+9QtBObdsU1b4NlXIk8h1f38oi8nL/fNWvyVPWbumsXCacsIVVbdqu6vV8k27pdddvNjAstkvfLeQks8O1mkXwbhoerNN1ut7T8VjV217W07JrE91/tNvUJZitp19+ngjGefr3+fDNyZnW7GWxbVmBt6qvN2Pi5K+0wvsx3XKSN7Z/qNvXwtOmf/Gh/C+YuRnebVfIa0kf0fQCV3NXritx1fWMH8iQYxcV+IvdVW/V2qFbk9hnNnEqkYPlufv2pKx+bqh2W82s3RF3a9c3QP5ZoaLp1VT5itKEe1tUi+fmh29Vl19p/0JEQdP/2a…
964219C6CC5A20E5DA5B69C60D93238B	1	mrv	JChemExcelrgoAAB+LCAAAAAAABACFVk1v4zYQve+vIHSuKQ4/RCmwvVhkeyiwaYFND70VjKxkBVhSIClx8u/7KO4mkeyKkIyRZ97jzHCGH9vPL82RPVf9UHftLiEuEla1ZXeo24ddcqrbQ3caNiSNTD7vtyWwwLfDLvkxjo9XaXo6nXj5o2rcS9fysmuSYL96GeoZ5qR41z+kUghK/7n5djtxNnU7jK4tK7CG+mqYlN+60o1TMP/jIm1c/1y3aYCnTf8cRvtXCv8K/jIckveUrmH7Aiq7r48Vu+/6xo3sWQqOV/zGHqq26t1YHdjdK9TEFaZg/2l787Urn5qqHffbGz9EXbrj7dg/lVA03bEqnzDaWI/Hapf8/th3g+uRSsJg++PrLmko2W/d2…
7D256FECCA5213BAC3140589D3890DDA	1	mrv	JChemExcel/hIAAB+LCAAAAAAABAClWF1v4ygUfZ9fgfy8xXz6o0oyGnVW2pWmW2m60s7biDpuaym2R7bbNP9+L5g4NSFF622bXgPnXOBycgGvPr/VO/Radn3VNuuIYhKhsinabdU8raN91WzbfX9FmWTR582qACzgm34dPQ/Dr+s43u/3uHgua/XWNrho62hsv37rqxlmz3HbPcWMEBr/uP12bzhXVdMPqilKYPXVdW8qv7WFGsxgLnQR16p7rZp4hMd19zp6+8mI/iP4rd9GpyndQNsXoKLHaleix7ar1YBeGcHwR35DT2VTdmoot+jhANUUcwjB5tPq9mtbvNRlM2xWt9pFVajd/dC9FFBRt7uyeAFvQzXsynX0e3cYnru2PhRVEyFo/fPrO…
35FB9B31BE9D98AC5F88B16955246A0A	1	mrv	JChemExcelygUAAB+LCAAAAAAABACVlNtunDAQhu/zFCNfd40PgE0ERFFSqZVykJpe9K7ygpMgAY7Ae3r7jpckm91tN6oA2Z75vxkfBucX666FpR3GxvUF4ZQRsH3l6qZ/Ksiq6Wu3GmdcJIJclHmFWtT3Y0GevX85j6LVakWrZ9uZtetp5Toy+c/XY7OnWUnqhqdIMMajX7c3D1tm1vSjN31lkRqb83FrvHGV8dvJ/CNF1Jlh2fTRJI+6YTlF+y1YeBldjzXZLekKfZeIwmPTWnh0Q2c8LAWj+LIv8GR7Oxhva5hv0MypxC0oz/Lba1ctOtv7Mr8NIZrKtA9+WFRo6FxrqwVG841vbUG++mfTzRfetQTQ9/26IB0nYObjg7eDdQVB0JIyN951l…
6211F7166B61A42E0466B29DFDB7ECEE	1	mrv	JChemExceliQMAAB+LCAAAAAAABAB9k1Fv2jAQgN/7K05+HnZiE+hQkqpq9zCpqNO6h71NxjFgKbaRYwj8+52htKBsxJbudL7vzne+lA9728JOh854V5GcZgS0U74xblWR3rjG990o5wUnD3Wp0Bf9XVeRdYybGWN931O11lbuvaPKW3I6n+07c+XTC+rDivEsy9nv+cvbkRkZ10XplEaqM7PuaHzxSsbjZf6TglkZdsaxkzuzYXeK9odnaWd03zXks6QnPHtEFJam1bD0wcoIO55R3NkXWGmng4y6gcUBzTkV2IL6rpw/e7W12sW6nKcQRsn2LYatQoP1rVZbjBZNbHVFvsW13qy9I4An358rYnNSlzJ6+xiCPEDSklnmIDlIAXIMsgA5ATnFd…
6104EB68318F963CBFCC70B3AEF3F796	1	mrv	JChemExcel+AUAAB+LCAAAAAAABACFlEuPmzAQgO/7K0Y+NzY2jzwErFa7PVTabaVuD71VDjiJJcArcELy7zsmbBKSliTAwHi+GXtm7PhxXxawU3WjTZUQTj0CqspMrqt1Qlpd5aZtJlyEgjymcYa2aF81CdlY+7FgrG1bmm1UKfemopkpyXF8sW/0wKb1qanXTHgeZ7/fXt87ZqKrxsoqU0g1etF0yleTSdtN5j8hWCnrna7Y0ZyV9e7o7Y/w3OXRfZOT85KecewJUVjpQsHK1KW0sBMexcv7AmtVqVpalcPygGpOfUxB+hC/vZhsW6rKpvGbc6EzWbzbepuhojSFyrbozWpbqIR8tRtda9QSwMe3l4SUnKSxtKZ8qmt5APfm1JKDFCB9kAHIE…
610D170521A5AFD9C799A0B0D2578333	1	mrv	JChemExcelVwcAAB+LCAAAAAAABACFVdtuozAQfe9XjPy8Mb5wcwWpqnQfVmpVaduHfVs54KRIAVdAc/n7HUPahKQLCmSw55wZ22dsJ3f7cgNbUzeFrVLCKSNgqszmRbVOya6ocrtrZlwEgtzNkwyxiK+alLy17fut5+12O5q9mVLvbUUzW5Lef7tvigFmJ6mt155gjHt/nh5fOs6sqJpWV5lBVlPcNl3no8102w3mPym8UtfbovJ6uFfW2z7aX8Hcw+i+yclpSgv03SMVVsXGwMrWpW5hKxjFh/2AtalMrVuTw/KA3ZxKXIL5TfL0YLOP0lTtPHlyIYpMb17a+iPDjtJuTPaB0dqi3ZiU/Gzf7ArBDcYhgN5fDykpOZknurXlfV3rA7gv1605a…
B938BDDC98DC61C659E30F82A376E124	1	mrv	JChemExcelzQYAAB+LCAAAAAAABACFVdtuozAQfe9XjPy8GF8wlwpSVe0+rNRqpW0f9m3lgpOgDbgCmsvf7xiaJiRZIojG9pwzY3xmnPRuW61gbZq2tHVGOGUETJ3boqwXGdmUdWE3rceFEuRuluaIRXzdZmTZde+3vr/ZbGi+NJXe2prmtiKD/3bbliPMRlLbLHzBGPd/Pz+99ByvrNtO17lBVlvetv3ik81112/mPyn8SjfrsvYHuF816yHaH8Hcy+i2Lcjhkx7Qd49UmJcrA3PbVLqDtWAUX/YNFqY2je5MAW87XOZU4hHMbtLnR5t/VKbuZumzC1HmevXSNR85LlR2ZfIPjNaV3cpk5Hu3tHMEtxjHE95f01kCCPrxmJGKk1mqO1vdN43eg…
8F834E8F8C89768EF9B4126ADAEA0585	1	mrv	JChemExcelHwgAAB+LCAAAAAAABACFVUtvnDAQvudXWJy7xuMHhgg2ipIeKiWtlPTQW+UASZAAR0D28e87hmSzsFvQssLj+b6ZsedBfLWrSrLJm7awdeIBZR7J69RmRf2SeNuizuy2XQFX3LtaxyliEV+3iffadW+Xvr/dbmn6mldmZ2ua2sob9Je7thhhtoLa5sXnjIH/5/7useesirrtTJ3myGqLy7bfvLOp6fpg/uPCr0yzKWp/gPtVsxms/eXMPYzu2sz7OtIN6q6RSp6LMifPtqlMRzacUXzYN/KS13ljujwjT3vcBirwCtYX8f2tTd+rvO7W8b0zUaSmfOya9xQ3Klvm6Tta64quzBPve2czW5rUI6j5cZt4FXjr2HS2um4asydu5bYNE…
ADB5986151BA58B3AD179753AB649453	1	mrv	JChemExceliQkAAB+LCAAAAAAABACFVttunDAQfe9XWH7uGl+wDRG7UbRppUpJKzV96FvlAEmQFoiA7KVf3zEQNrAU70Vjj8/xjD3jsaPrY75D+7Sqs7JYY0YoRmkRl0lWPK/xISuS8lCvGJccX2+iGLCAL+o1fmma1yvPOxwOJH5Jc3MsCxKXOe7Gr451NsIcBCmrZ49Tyrzf93cPLWeVFXVjijgFVp1d1a3yroxN0zrzHxNebqp9Vngd3MurfTfbH07tj5JjneDzkrYwdgNU9JTtUvRUVrlp0J5TAj/6GT2nRVqZJk3Q4wnUjAjYgs2n6P62jN/ytGg20b2dIovN7qGp3mJQ5OUujd9gtiZrdukaf2nKo/kLSoxg6NvtGucMbyLTlPlNVZkTs…
2F90692FE99504B80211099BAAE89846	1	mrv	JChemExcelMwkAAB+LCAAAAAAABACdVl1v2zYUfe+vuNDzTPHym4HtomgHtECDAsuA7W1gZCYVYEmFpMTOv++ltLa25FjYYBlXJM+5H+QhqfXbY7WH59h2ZVNvMmQ8g1gXza6sHzfZoax3zaFbodAie7tdF4QlfN1tsq99/+0mzw+HAyu+xiocm5oVTZWN4zfHrjzDHCRr2sdccI7537ef7wbOqqy7PtRFJFZX3nRD5+emCP2QzCsh8iq0z2Wdj/C8ap9Hb/8Inh7Ojt0u+1XSexp7R1R4KPcRHpq2Cj08C87o4b/BY6xjG/q4g/sX6kYmaQq2b9a3H5riqYp1v13fJhdlEfZ3fftUUEfV7GPxRN76st/HTfb7MVYxVUKF0NinD5uswgzCfXfXx…
FA4D8B98FCC1F905D24FAEE885185AAE	1	mrv	JChemExcelVgoAAB+LCAAAAAAABACFVk1v2zgQvfdXEDqvKQ6/GdguihQLLNBsge0e9rZgZCUVYEmFrMTJv99HqWkiOStBNkhq3pvhkI8cbT8+1Uf2WHanqm12GXGRsbIp2kPV3O+yc9Uc2vNpQ9LI7ON+WwALfHPaZd/7/sdVnp/PZ158L+v41Da8aOtstF89naoJ5qx4293nUgjK/7n58m3gbKrm1MemKME6VVen4eWXtoj9MJn/CZHXsXusmnyE53X3OHr7V4r0E/zpdMheU7qG7ROo7K46luyu7erYs0cpOH7iN3ZfNmUX+/LAbp/xmrjCEuw/bG8+t8VDXTb9fnuTXFRFPH7ru4cCL+r2WBYP8NZX/bHcZb/Hun2Kh7ZBIrD98XmX1ZTtt…
664335029E37CB731FC83C836E86FE31	1	mrv	JChemExcelpggAAB+LCAAAAAAABACFVl1vmzAUfe+vuOJ5Mf7EdpWkqlpNm9Ru0jJpe5sccFukABXQJP33uw5NGkgbBJGNfc79sI+vM73aFitY+7rJq3IWMUIj8GVaZXn5OIs2eZlVm2bCuOLR1XyaIhbxZTOLntr2+TKON5sNSZ984bZVSdKqiLr5y22T9zAbQar6MeaUsvjv/d1ix5nkZdO6MvXIavLLZjd4V6Wu3QXziYu4cPU6L+MOHhf1urP2j9PwUrJtsug9pRucu0YqPOQrDw9VXbgW1pwSfOkXePSlr13rM1i+4jAjApdgfjG9v63Sl8KX7Xx6H0zkqVst2volxYGiWvn0Ba21ebvys+irL12RZ1WJieDc99tZVLAI3LJZtL721SxCo…
D67AE59CB5E17968B20682D433C5E3BC	1	mrv	JChemExceluwgAAB+LCAAAAAAABACNVltvmzAUfu+vsPy8GF8IJBWkqlpNmtRuUruHvU0uOClSsDsgt/36HRvSBieFBZDB5/v8HXMuJLnZl2u0VVVdGJ1iRihGSmcmL/QqxbtC52ZXTxifcnyzSDLAAl7XKX5tmrfrINjtdiR7VaXcG00yU+LWfr2vix5mJ4ipVgGnlAW/Hh+eHWdS6LqROlPAqovr2k0+mEw2zplPJIJSVttCBy08KKttu9pvTu1Jyb7O8ceW7sB2C1S0LNYKLU1VygZtOSVw0i9opbSqZKNy9HKAaUYEvILFVfJ4b7JNqXSzSB7tEkUm189NtclgojRrlW1gtaZo1irFX5WWf+WfTaExAtu3+xSXDC8S2ZjytqrkAdk7Oy0Zk…
B81281DE22AEE61B2388366D4204733A	1	mrv	JChemExcel7wgAAB+LCAAAAAAABACFVstuozAU3fcrLK8nxr62eVSQqmo10kjtLKZdzG7kELdFClABec3XzzXkUUgGBNEB+xzfi32unfhul6/IxlZ1VhYJFYxTYou0XGbFe0K3WbEst/VMgAZ6N49T5CK/qBP60TSft5633W5Z+mFzsysLlpY57fpvd3XW42wlK6t3DzgX3u/np5dWM8uKujFFalFVZ7d12/hUpqZpk/lPCC831SYrvI7u5dWmG+0PcHdztquX9PxJD9h3j1Lylq0seSur3DRkA5zhzb+Rd1vYyjR2SRZ7bBZM4hTMb+LnxzJd57Zo5vGzGyJLzeqlqdYpNuTlyqZrHK3JmpVN6HdbLNZpWZi/2EEJdv94TGgu6Dw2TZnfV5XZE…
872FC40B74DDBF3732823BF708C01B43	1	mrv	JChemExcelUQcAAB+LCAAAAAAABACFld9vmzAQx9/7V5z8PIzPBoOrkKpqNWlSu0ntHvY2ueC2SAEqoPnx3+8cmjYkWVAINufvx2f7zvbsal0tYOnarmzqjCEXDFydN0VZv2RsVdZFs+oClLFkV/NZTlrS113GXvv+7TIMV6sVz19dZddNzfOmYkP75borR5qV4k37EkohMPxzf/e4ZYKy7npb546orrzstsa7Jrf9djD/cRFWtl2WdTjIw6pdDr39lcI/gq+7gn1N6YbargmF53Lh4LlpK9vDUgpOj/gGL652re1dAU8bMiNXtATzi9n9bZO/V67u57N730WZ28Vj377nZKiahcvfqbe+7BcuY99d/erWtirJL7X9uM1YhWw+s31TXbet3YCve…
8E6FA68FAAC69F5C21512C9F5DC71A9B	1	mrv	JChemExcelHgkAAB+LCAAAAAAABACFVttuozAQfe9XWH7eGGwIhApSValWWqnVStt92LeVA06LBHYFNJe/3zGXAk4WJ5AhM+fMTDzjceKHc1mgo6jqXMkEU+JiJGSqsly+JfiUy0yd6hVla4YftnEKWMDLOsHvTfNx7zin04mk76LkZyVJqkrc2e/PdT7DnDyiqjeHuS51/rw8v7acVS7rhstUAKvO7+tW+axS3rTJ/CeEU/LqmEungztldey8/WWuvlxyrjM8/qQd2B6Big55IdBBVSVv0JG5BC73G3oTUlS8ERnaX0BNiQdLsL2LX55U+lkK2WzjF+0iT3nx2lSfKShKVYj0E7w1eVOIBH8XUh3yvXaDERh/PCW4pHgb80aVj1XFL0g/aTWni…
86507C8A2BD45DE8C1875E212D097908	1	mrv	JChemExcelIgkAAB+LCAAAAAAABACFVttuozAQfe9XWH7eGGwIhApSValWWqnVStt92LeVA05rCXAFNJe/3zGXAk4WJ5AxM+d4Bs94nPjhXOToKKpaqjLBlLgYiTJVmSzfEnySZaZO9YqyNcMP2zgFLODLOsHvTfNx7zin04mk76LgZ1WSVBW4s9+faznDnDyiqjeHuS51/rw8v7aclSzrhpepAFYt7+tW+axS3rTB/MeFU/DqKEungztFdexm+8tcfbnkXGd4fKUd2B6Big4yF+igqoI36MhcApf7Db2JUlS8ERnaX0BNiQdLsL2LX55U+lmIstnGL3oKmfL8tak+U1AUKhfpJ8zWyCYXCf4uSnWQ+0qmiKcSnAPgx1OCC4q3MW9U8VhV/IL0S…
AA6BD3042DB58D90AA679783972F752B	1	mrv	JChemExcelUQgAAB+LCAAAAAAABACVVttuozAQfe9XjPy8GNtcchGkqlKttFK7K233Yd9WDjgpUsAV0Fz+fsfgtsFtQU2CPJk5Z8bxXJzk+lTu4aDqptBVSjhlBFSV6byodik5FlWuj43HRSTI9SrJEIv4qknJY9s+LX3/eDzS7FGV8qQrmumS9PblqSkGmGNAdb3zBWPc/3t/99BxvKJqWlllCllNsWw65Z3OZNtt5pMQfinrQ1H5Pdwv60Pv7Z9g5sPoqcnJ209ao+0GqbAt9gq2ui5lCwfBKH7YN9ipStWyVTlszqjmNMAjWF0l97c6ey5V1a6Se+OiyOT+oa2fM1SUeq+yZ/TWFu1epeS7qvTpnMl6QwBtP25TUnKySmSry5u6lmcwklFLD…
E76B0A742FE69CED08C981B4508A6EAD	1	mrv	JChemExcelnQcAAB+LCAAAAAAABACFVUtv2zAMvvdXEDovsh6OH4GdomgxYEC7w7rDboNiq62BWApsN49/Pyp20tjJbMQBTfL7SFmkqOR+X65hq6u6sCYlnDIC2mQ2L8x7SnaFye2unnExF+R+mWSIRbypU/LRNJuF5+12O5p96FLtraGZLUnrX+zroofZSWqrd08wxr0/L8+vR86sMHWjTKaRVReL+mh8tplqjov5TwqvVNW2MF4L98pq20b7K5h7GN3XOfn6pEf0PSAV3oq1hjdblaqBrWAUH/YN3rXRlWp0DqsDmjmVuAXLu+TlyWafpTbNMnlxIYpMrV+b6jNDQ2nXOvvEaE3RrHVKvmuzqeymwE0jgM4fTykpOVkmqrHlQ1WpA7g3Z1Ycl…
D974D7D62A2F84DC452CAF7D6D2265EA	1	mrv	JChemExceldQgAAB+LCAAAAAAABACdVttunDAQfc9XWH7uGl9YLhEQRYmqVkoaqelD3yovOAnSYq8M2cvfd7xAssB2kSpYDeM5Z2bAh2GTm321Rltl69LoFDNCMVI6N0WpX1O8K3VhdvWC8SXHN1mSAxbwuk7xW9Nsrj1vt9uR/E1Vcm80yU2F2/j1vi4HmJ0gxr56nFLm/X58eD5yFqWuG6lzBay6vK6Piw8ml82xmX+U8Cppt6X2WrhX2W2b7Q+n7qRkXxf485buIHYLVPRSrhV6MbaSDdpySuCkX9Cr0srKRhVodYBlRgQ8guwqebw3+XuldJMljy5Fmcv1c2Pfc1iozFrl75CtKZu1SvFXpTfWbMrK2M0bRhD+fp/iimEkV/Vzo6wyKQauw…
3C893CA3744E5CE41F49A33C1D67DB9F	1	mrv	JChemExceljggAAB+LCAAAAAAABACFVl1vmzAUfd+vuOJ5Mf7+qJJUVapJk9pNWvewt8kltEUKUAFNmv36XcPaBshAEF1zfY7vsX19neXla76DfVrVWVmsIkZoBGmRlNuseFxFh6zYlod6wbji0eV6mSAW8UW9ip6a5vkijg+HA0me0ty/lgVJyjzq+i9e66yHOQhSVo8xp5TFv25v7lrOIivqxhdJiqw6u6hb502Z+KYV858Qce6rfVbEHTzOq3032m9Ow0vJa72NPqa0wb4rpMJDtkvhoaxy38CeU4Iv/QyPaZFWvkm3cH9ENyMCl2D9aXl7XSYveVo06+VtGCJL/O6uqV4SdOTlLk1ecLQma3bpKvqSFs/Hyv/xeVbgXLD76/Uqylm0Xvqmz…
141CB420FDBBB7F451CA412C1715DE64	1	mrv	JChemExcelDwsAAB+LCAAAAAAABACFVstu2zgU3fcrCK3HFN+PwHZRpBhggKYF2lnMbqDISirAkgJJie2/n0MpD0v2iJANkpfn8B6Sl5dcfz5We/JStF3Z1JuEU5aQos6bXVk/bpJDWe+aQ7fiQovk83adAwt83W2S333/dJOmh8OB5r+LKjs2Nc2bKhn7b45dOcEcJG3ax1QwxtN/7r79Gjirsu76rM4LsLryphuM35o86wcx/+MirbL2pazTEZ5W7cs42r+ChR+jx26XfEzpFn1fQCUP5b4gD01bZT15EYzix/4gj0VdtFlf7Mj9CWZOJZZg+2l997XJn6ui7rfruzBEmWf7X337nMNQNfsif8Zofdnvi03yZ1E/ndrmWGJozAXdf33dJBVPt…
C14120CCFBFE94ED05802C16F4F1A23D	1	mrv	JChemExcelJQ0AAB+LCAAAAAAABACdV11P2zAUfedXWHkejr/yhdoiBJo0CTZp7GFvk0ldiNQkKAlt+fe7tmmbOCGephTdG/ucex372L4srg/lFu1U0xZ1tQwoJgFSVV6vi+p5GeyLal3v20vKIhZcrxY5YAFftcvgpeter8Jwv9/j/EWV8lBXOK/LwPZfHdpigNlzXDfPISOEhr8f7h8N57Ko2k5WuQJWW1y1pvG+zmVnBvNJirCUza6oQgsPy2Zno/1hRP8IPrTr4PxJt9B3A1S0KbYKbeqmlB3aMYLhR76gZ1WpRnZqjZ7eoZliDlOwulg83NX5W6mqbrV40CGKXG4fu+Yth4ay3qr8DaJ1RbdVy+CrOtQbVUmYNPgU6P12twxKGqwWsqvLm…
3DF98336384F75185163824865001E73	1	mrv	JChemExcelWwkAAB+LCAAAAAAABACFVm1vmzAQ/r5fYfF5Mb4zfqFKMk2bJk1aN2ndh32bXEI7pAAV0Kb997uD9CWEgUJ09vl57sV3Nqw/PJZ78ZA3bVFXmwikikReZfWuqG430aGodvWhXQEajD5s1xlhCV+1m+hv191dxPHhcJDZ37wMj3Uls7qMhvWLx7Y4wRy0rJvbGJWC+Pflt6uesyqqtgtVlhOrLS7aXvmtzkLXB/MfF3EZmoeiigd4XDYPg7U/qPhR8rHdRa8pfaK1j0QVN8U+Fzd1U4ZOPKCS9Kj34jav8iZ0+U5cP5EapKYt2L5bX36us/syr7rt+pJNFFnYX3XNfUaKst7n2T1Z64pun2+iL8VdU1fFPhK08vXzJioh2q5DV5cfm…
9D084CF5FA37A19F524EE77EA61CFB75	1	mrv	JChemExcelHgkAAB+LCAAAAAAABACFVktvozAQvu+vsDgv4BljG1dJqipVpZXaHrZ72NvKBdIi8aiAPPrvdwx9haQgiAbb3zcPz3icxeWhLNgua9q8rpYeBNxjWZXUaV49Lb19XqX1vvUBJXqXq0VCWMJX7dJ77rqXizDc7/dB8pyV9lBXQVKX3rB+cWjzI8xeBHXzFCLnEP69u33oOX5etZ2tkoxYbX7R9pO3dWK73plvTISlbXZ5FQ7wsGx2g7Z/yN3Lg0Obep8hrWntiqhskxcZ29RNaTu2Qx7Qy3+yp6zKGttlKXt8pWkIBG3B6sfi7rpOtmVWdavFnVORJ7Z46JptQhNlXWTJlrR1eVdkS+8mf2nqKi/8dlts8pTCIcSv66VXgrda2K4ur…
29BAEC1C2228342C555C5C70D673E2A2	1	mrv	JChemExcelrgkAAB+LCAAAAAAABACFVttuozAQfd+vsPy8GHu4pgqpqlaVVupF2u7Dvq1cQlokLhWQ2379jjEkgbA4BAaPz5mxPePBy9tDnpFdUtVpWURUME5JUsTlOi0+IrpPi3W5ry0BHtDb1TJGLOKLOqKfTfN1Y9v7/Z7Fn0kuD2XB4jKnuv/mUKcDzN5hZfVhA+fC/v389NZyrLSoG1nECbLq9KZulU9lLJt2MP9xYeey2qWFreF2Xu20tT/A1Z+zQ72m5yndY98dUskmzRKyKatcNmQHnOGffycfSZFUsknW5P2IasEcXILVt+XzQxlv86RoVstnZSKNZfbWVNsYFXmZJfEWrTVpkyURfczkX1lvs822KgtKsPvHQ0RzQVdL2ZT5XVXJI…
0B3FB82018C4836B342A692E688A856A	1	mrv	JChemExcelAgoAAB+LCAAAAAAABACNlllvnDAQx9/zKSw/d41t7gg2ihJFqpSkUtOHvlUOeDdIC0RA9vj2HeO9MBR3r/GO/z9fM7ZJ7vblBm1l0xZ1lWJGKEayyuq8qNYp3hVVXu/aBeM+x3fLJAMt6Ks2xR9d93nrOLvdjmQfshT7uiJZXWJdf7tvi4Fm55K6WTucUub8fnl+65lFUbWdqDIJVFvctr3zuc5E1w/mH104pWi2ReVouVM2W93aH07Vh5J9m+PLlB6g7h5QtCo2Eq3qphQd2nJK4EO/obWsZCM6maP3A7gZcWEJljfJy2OdfZWy6pbJi2qiyMTmrWu+MnCU9UZmX9BaV3QbmeIn+CuKqshhIlD3/THFJcPLRHR1ed804oBUSbkFQ…
E15392A76C3F13EE0E9419C7F05D3991	1	mrv	JChemExcelRgYAAB+LCAAAAAAABACFlUtvozAQgO/9FSOfN4DNMxFQVa0qrdR0pXYPe1s54KRIYFdAQvLvdwzkAcmSBDL2zHwe2zN2wsd9kcNOlFWmZESoYREQMlFpJjcRaTKZqqaaUeYy8hiHCfqiv6wi8lXX3wvTbJrGSL5EwfdKGokqSGdf7Kts4NPYhio3JrMsav5Zvn22zCyTVc1lIpCqskXVKt9Uwut2Mv8JYRa83GXS7NzNotx1o/1lln4sY1+l5LykZ7Q9IQrrLBewVmXBa9gxy8DH+gEbIUXJa5HC6oBqati4BfFDuHxRybYQso7DpR4iS3j+WZfbBBWFykWyxdHqrM5FRF5zJdFeZBgXbT9fIlJQEoe8VsVTWfID6JZWcwqcAbeBO…
C18AC3A9340E7549097B70178AAE70E6	1	mrv	JChemExcel6wgAAB+LCAAAAAAABACFVttuozAQfe9XjPy8Mba5mFSQqkpVaaVepO0+7NvKBdoiAa6A3P5+x1ySQLIQQGNmzvGM8bGd4G6fZ7BNyirVRUg4ZQSSItJxWnyGZJcWsd5VCy5cQe5WQYRYxBdVSL7q+vvWsna7HY2+klztdUEjnZM2fruv0gFmZ1NdflqCMW79eX56aziLtKhqVUQJsqr0tmqcTzpSdVPMf1JYuSq3aWG1cCsvt21vfwUzN6P7KianIa0xdo9U+EizBD50masatoJRvNkP+EyKpFR1EsP7Ad2c2vgJVjfB84OONnlS1Kvg2XSRRip7q8tNhI5cZ0m0wd7qtM6SkDxmulTVJlM4fIz9fAhJzskqULXO78tSHcC0jFtxU…
5A27B488BEC981DA42009377A663E5AA	1	mrv	JChemExcelzAkAAB+LCAAAAAAABACVVttunDAQfc9XWH4uxjb3CDaKEkWqlLRS04e+VV5gEyQuEbC3fn3H2HvBu4V0gbU9PsdjPMdj4rtdVaJN3nZFUyeYEYpRXqdNVtRvCd4WddZsO4txj+O7RZwCFvB1l+D3vv+4te3tdkvS97wSu6YmaVNh1X+764oRZuuQpn2zOaXM/vXy/DpwrKLuelGnObC64rYbjM9NKvphMv9wYVei3RS1reB21W7UaL85lTcluy7Dp1d6gL57oKJVUeZo1bSV6NGGUwI3/YLe8jpvRZ9naLkHMyMOLMHiJn55bNJ1ldf9In6RQxSpKF/7dp2CoWrKPF3DaH3Rl3mCn8q1+FOsmg9rue73JUYA+PqY4IrhRSz6prpvW…
1AB316CB88BFE2F84DAB9784122B6971	1	mrv	JChemExcelgAoAAB+LCAAAAAAABACNVttuozAQfd+vsHjeGHtMcKiSVFWrSiv1Im33Yd9WLqEpEpcKyKX79TvG5IJD8YYg45lzZmzPeOz59T7PyDap6rQsFh6nzCNJEZertFgvvF1arMpdPeEwBe96OY8Ri/iiXnjvTfNx5fu73Y7G70mu9mVB4zL3jP5qX6c9zE7Qslr7wBj3fz8+vLScSVrUjSriBFl1elW3wocyVk07mC9c+LmqtmnhG7ifV1tj7Q8w/Wd0X6+805RuUXeDVPKWZgl5K6tcNWQLjOKffSfrpEgq1SQr8vqJYk4FLsHy2/zxrow3eVI0y/mjNpHGKntpqk2MgrzMkniD1pq0yZKFd59t1N+0UDh7VP24W3g595Zz1ZT5TVWpT…
C2379487910D4EA19ED801098B71EDEF	1	mrv	JChemExcelbggAAB+LCAAAAAAABACFVttunDAQfc9XWH7uGo+5R7BRlChSpaSVmj70rXLASZAAR8De+vUd473BJiBgB8bnzIw94/EmN9uqJGvVtIWuUwqMU6LqTOdF/ZbSTVHnetMuQPiC3iyTDLGIr9uUvnfdx7XjbDYblr2rSm51zTJdUTt+vW2LAWbjMt28OYJzcP48PT73nEVRt52sM4Wstrhue+WjzmTXB/OFC6eSzbqoHQt3qmZtrf0V3NycbducnqZ0h2O3SCWvRanIq24q2ZG14Axv/o28qVo1slM5edmhGpiLS7C8Sp7udbaqVN0tkydjoshk+dw1qwwVlS5VtkJrXdGVKqUP5SrTtfyHakpw8Pt9Siugy0R2urptGrkj5s2oJRApi…
E8A80ADC0011A51C5CA6B6ECC60A6755	1	mrv	JChemExcelPwcAAB+LCAAAAAAABACFVdtunDAQfc9XjPxcDDZgIIKNokSRKiWplPShb5UDToIEOAL29vcdA3uBTWGXXXvG53hsn/EQ3+zKAjaqbnJdJYRRh4CqUp3l1UdCtnmV6W1jMe5zcrOKU8QivmoS8tm2X9e2vd1uafqpSrnTFU11Sfrx612TjzBbl+r6w+aOw+w/T4+vHcfKq6aVVaqQ1eTXTed81Klsu8X8J4RdynqTV3YPt8t608/2lzvmceiuychpS3c4dotUeM8LBe+6LmULG+5QfJwf8KEqVctWZfC2RzejLh7B6ip+utfpulRVu4qfzBR5KovXtl6n6Ch1odI1ztbmbaES8lCss1xjjLwggIM/7xNSMrKKZavL27qWezA945YMJ…
2616888FA5C8251C5971631D89A1B4AE	1	mrv	JChemExcel2wsAAB+LCAAAAAAABACdVm1v2zYQ/t5fcdDnmeId3wPbRZGi2IAGA5YB67eCkZVUgC0VkhIn/35HKWti2bXWwDJOJJ/neDw+OnL5/nG3hYey7aqmXmUoZAZlXTSbqr5bZfuq3jT7boFkKHu/XhaMZXzdrbJvff/9Is/3+70ovpW7+NjUomh22Th+8dhVB5i9Ek17l5OUmH+5+nw9cBZV3fWxLkpmddVFN3R+borYD8H8ZIp8F9uHqs5HeL5rH0ZvX0mmR4rHbpO9LOmSxz4wFW6rbQm3TbuLPTyQFPzI3+CurMs29uUGbp64G4XiFKzfLa8+NsX9rqz79fIquaiKuL3u2/uCO3bNtizu2Vtf9dtylX3a3m/apmjavuqauoRYlD27z…
6E3AFAD989D76BBD03EB1B6EDA2F20D0	1	mrv	JChemExcelxAgAAB+LCAAAAAAABACFVslupDAQvecrLJ8H4zJm6ajpKEoUaaQkIyVzmNvIAXeCxBIBvf39lIFegB4QbZWX91xl+5Xdy7t9lpKtLqukyEMKjFOi86iIk/wzpLskj4tdZYFwBb1bLSPEIj6vQvpV19+3tr3b7Vj0pTO1L3IWFRltx2/3VdLD7BxWlJ+24BzsPy/P7w3HSvKqVnmkkVUlt1XT+VxEqm6C+Y8LO1PlNsntFm5n5bad7a/g5sfZvorpeUkPOHaPVLJOUk3WRZmpmmwFZ/jjP8inznWpah2TjwN2A3NwC1Y3y5fHItpkOq9XyxczRRKp9L0uNxF2ZEWqow3OVid1qkP6lG7WOleRrinBsZ+PIc2ArpaqLrL7slQHYmqmW…
4FFD07DF17C28CBB3C653839C52F35DC	1	mrv	JChemExcel1AYAAB+LCAAAAAAABACFVdtuozAQfe9XjPy8MZhrEgFV1G6lldqt1OzDvq0ccFIksCsgIfn7HQdygaQQLmNmzpmxfWwneNznGexEUaZKhoRRk4CQsUpSuQlJncpE1eWEWa5FHqMgRiziZRmSz6r6mhtGXdc0/hQ53ytJY5WTJj7fl2kHU9tUFRvDMk1m/H17XR45k1SWFZexQFaZzsuj81XFvDp25psSRs6LXSqNBm7kxa7J9s8y9W3SfZmQy5CeMLZAKqzTTMBaFTmvYGeZFG/zB2yEFAWvRAKrA7oZtXEKoofg7VnF21zIKgredIo05tmyKrYxOnKViXiL2aq0ykRIXrLtWkgeiwp+LhcEMP7rOSQ5I1HAK5UvioIfQLe0mzPgF…
48E7BC4A159D02CA9D6BF1D95E1CE540	1	mrv	JChemExceltwcAAB+LCAAAAAAABACdVdtunDAQfc9XjPzcBdvcI9goShSpUtJKTR/6VjngTZDAjoC9/X3HEMLCbkAqFw32nOMZMxfHN4eygJ2s6lyrhDCLEpAq1VmuXhOyz1Wm9/WKcY+Tm3WcIhbxqk7IW9O8X9v2fr+30jdZioNWVqpL0umvD3U+wuwdS1evNqeU2X+eHp9bzipXdSNUKpFV59d1O/moU9G0znxhwi5FtcuV3cHtstp1q/3l1DzUOtQZGbZ0h7pbpMImLyRsdFWKBnacWvjQb/AqlaxEIzN4OeI0sxz8Beur+Olep9tSqmYdP5kl8lQUz021TXGi1IVMt7hakzeFTMhDsd1IJRADIs3ROAK+3yekZGQdi0aXt1UljmC+zLRgI…
769021F234A4B3656503B0C60CF335CC	1	mrv	JChemExcel1wkAAB+LCAAAAAAABACFVttu4yAQfe9XIJ43mMH4ViWpqlYrrdR2pe0+7NuKOm5rKbYr27nt1+9g6sQmqVFiDZdzGGAOA/ObfbEm26xu8qpcUGCckqxMq1Vevi3oLi9X1a6ZgQgEvVnOU8QivmwW9L1tP649b7fbsfQ9K9S+KllaFdT0X++bfITZ+ayq3zzBOXh/Hh+eO84sL5tWlWmGrCa/brrGhypVbTeZL1x4haq3eekZuFfUWzPaX8H1n7N9s6KnJd1h3y1SyWu+zshrVReqJVvBGf75N/KWlVmt2mxFXg7YDMzHLVhezR/vq3RTZGW7nD/qIfJUrZ/bepNiQ1Gts3SDo7V5u84W9Pt6U+TVXv3LS0qw88f9ghZAl3PVVsVtX…
1E70103F0EB841DABF04C60D2A3D6E5F	1	mrv	JChemExceliwgAAB+LCAAAAAAABACFVttuozAQfe9XWH7eGGxzCRWkqlJVWqndlbb7sG8rB5zWEuAKyO3vd2wIKSQLUcKMPOfMGM/FiR+ORY72sqqVLhNMiYuRLFOdqfI9wQdVZvpQLyjzGX5YxSlgAV/WCf5oms97xzkcDiT9kIU46pKkusCt/f5YqwHmwImu3h3mutT58/ryZjkLVdaNKFMJrFrd13bxRaeisZv5TwinENVelU4Ld4pq33r7y1zzdcmxzvDlldZgewQq2qpcoq2uCtGgPXMJfN1v6F2WshKNzNDmBMuUcDiC1V38+qTTXSHLZhW/GhcqFflbU+1SWCh0LtMdeGtUk8sEP+c7/alSnasMXgWs358SXFC8ikWji8eqEidkNLMsK…
661A2AA624BCA147025F60DE973C1163	1	mrv	JChemExcelXwkAAB+LCAAAAAAABACFVllvnDAQfu+vsPzcNT44I9go2ihSpaSVmj70rXLASZAAR8Be/75jzCaB3eA9GGx/38zYc0B6fagrtFNtV+omw4xQjFST66JsXjK8L5tC77sV4wHH1+s0Byzgmy7Dr33/duV5+/2e5K+qlgfdkFzX2K5fHbpygtkLotsXj1PKvL8P948DZ1U2XS+bXAGrK6+6YfJe57IfnPnChFfLdlc2noV7dbuz2v5xan6UHLoCf2xpA2s3QEXPZaXQs25r2aMdpwR+9Dt6UY1qZa8K9HSEaUYEHMH6W/pwq/NtrZp+nT4YFWUuq8e+3eYwUetK5VvQ1pd9pTJ8V23127GVsHtY+nGb4ZrhdSp7Xd+0rTwic2emJUOSI…
75D70A782BB73546A6A94B14AE82CAE5	1	mrv	JChemExceliwsAAB+LCAAAAAAABACtVk1vozAQvfdXWJw3BhsCpCKpqlSVVmq70nYPe1s5hLZIgCsgX/9+n3FIg5viPazyMWjmPQ+2n2ec3OzLgmyzusllNXcY9RySValc59Xr3Nnl1VrumgnjU+7cLJIUWOCrZu68te37tevudjuavmWl2MuKprJ0dPx63+QDzM6nsn51uecx9/fjw3PHmeRV04oqzcBq8uumcz7IVLTdy3yRwi1Fvc0rV8Pdst7q0f5wT309um/WzseUlojdgkpe8iIjL7IuRUu23KP4et/Ia1ZltWizNVkd4GbUxxIsrpLHO5luyqxqF8mjGiJPRfHc1psUjlIWWbrBaG3eFtncuS82ci+atparvHIIwt/v5k7JnEUiWlne1…
B66DCF2C1F28294D18C7714D38FD6ED6	1	mrv	JChemExcelPQgAAB+LCAAAAAAABACdVl1vmzAUfd+vuPLzYvwBmFSQqmpVaVK7Sese9ja54LZIgCsgX/9+15C0gWQgTRBdOD7H18bn2omvd2UBG1M3ua0SwikjYKrUZnn1mpBtXmV22yy4CAS5XsUpcpFfNQl5a9v3K8/bbrc0fTOl3tmKprYkffvVrskHnK2ktn71BGPc+/348NRpFnnVtLpKDaqa/KrpwAeb6rYbzD9SeKWuN3nl9XSvrDd9b38EczejuyYjn1O6xbYblMJLXhh4sXWpW9gIRvFmX+HVVKbWrcngeY8wpxI/wepL/Hhn03VpqnYVP7ou8lQXT229ThEobWHSNfbW5m1hEnJfrO3OtHmFE8G2b3cJKTlZxbq15U1d6z24JwdrD…
B1A8C6DABE3A468243142BC63E1B2146	1	mrv	JChemExcelGgsAAB+LCAAAAAAABACNVttu2zAMfe9XCHpeZIvyLUWSomhRYMDaAuse9jaojtMa8KWwnaT5+1GWndqKZy0XSCLPISmJorS6+cwzckiqOi2LNeXMpSQp4nKbFm9rekyLbXmsFxx8oDebVYxYxBf1mr43zce14xyPRxa/J7n8LAsWlznV+uvPOh1hjoKV1ZsDrsud348/XlrOIi3qRhZxgqw6va5b4Y8ylk0bzD9cOLmsDmnhaLiTVwdt7Q+46ueyz3pLv6Z0h7pbpJJdmiVkV1a5bMgBXIY/9xt5S4qkkk2yJa8nFHMmcAk2V6vH+zLe50nRbFaPykQay+ylqfYxCvIyS+I9WmvSJkvW9CHbf5yqep/t9lVZLPKkeT9lixoXcY8Lg…
BBBF540E5B90FB8F20E7700717FFBAB0	1	mrv	JChemExceleQkAAB+LCAAAAAAABACFVttunDAQfc9XjPzcNdjcI9goSlSpUraVmj70rXLA2SBxSYG99es75rJZYIOXZc3OnDMzto9twrtjnsFeVnVaFhFh1CQgi7hM0mIbkUNaJOWhXjHucHK3DmPEIr6oI/LWNO+3hnE4HGj8JnNxLAsalznp/LfHOh1hDhYtq63BTZMZvzdPzy1nlRZ1I4pYIqtOb+vW+FTGommL+SSFkYtqnxZGBzfyat9F+8NN9TXpsU7IR5ce0HePVHhNMwmvZZWLBvbcpPg1v8BWFrISjUzg5YRmRi0cgvVNuHks410ui2YdblSINBbZc1PtYjTkZSbjHUZr0iaTEfma7f7uUhy1QvxDFwEEfHuMSM7IOhRNmd9XlTiBe…
D16863785607E376620990DDB81E4DCA	1	mrv	JChemExcelSgcAAB+LCAAAAAAABACFldtuozAQhu/7FCOut8YH7JgqSVW1qrRSuytt92LvVi64LRLgCsjp7XcMSRNIFhTCGPv/PLZnbM9vt0UOa1vVmSsXASM0AFsmLs3K90WwycrUbeprxiUPbpfzBLWoL+tF8NE0nzdhuNlsSPJhC7N1JUlcEXTtN9s662k2grjqPeSUsvDP89NLy1xnZd2YMrFI1dlN3VY+ucQ07WD+4yIsTLXOyrCTh0W17nr7y6l/KNnWaXCc0j223SEKb1lu4c1VhWlgzSnBh36Dd1vayjQ2hdcdVjMicAmWV/PnB5esCls2y/mz7yJLTP7SVKsEKwqX22SFvTVZk9tF8JivKpd85K7KUlfibFDw/WERFCxYzk3jiruqM…
9298C0C5F6E1685A76B14BE100CBC755	1	mrv	JChemExceljAgAAB+LCAAAAAAABACFVt9vozAMft9fYeX5FkigQCfaaeo06aTtTtru4d5OGWQbEiQT0F///TlkbYF2pIAM9vfFTuw4TW93VQkbWTeFVgvCqE9AqkznhXpfkG2hcr1trhmfcXK7TDPEIl41C/LRtp83nrfdbmn2ISux04pmuiLWfrNrigFmG1Bdv3vc95n39+nxpeNcF6pphcokspripumUjzoTbRfMNy68StSbQnkW7lX1xo72j/vm9umuyclpSiu03SEV3opSwpuuK9HChvsUb/8HvEsla9HKHF73qGY0wCVYXqVP9zpbV1K1y/TJDFFkonxp63WGikqXMlvjaG3RlnJBHsp1q0uhipIA2n7eL0jFyDIVra7u6lrswbwZtWAgO…
B25FBB3C94B3C96AE4A9155103817959	1	mrv	JChemExcel8goAAB+LCAAAAAAABACNVsFu2zgQvfcrCJ3XFGdE0lRguyhSFLtA0wKbBdrbgpGZVIAlFZJiJ3/foWQlFp2ahWyPSL43MzQfOVy9f6p2bO/armzqdQJcJMzVRbMt64d1cijrbXPoFoAKk/ebVUFYwtfdOvnR9z+v0vRwOPDih6vsU1PzoqmScfzqqStnmEPGm/YhRSEg/X7z+XbgLMq6621dOGJ15VU3dH5uCtsPyfwmRFrZdl/W6QhPq3Y/evsfhf8I/tRtk9cpXdPYB6Ky+3Ln2H3TVrZnexScPuIv9uBq19rebdndM3UDz+gv2Lxb3XxsisfK1f1mdeNdlIXd3fbtY0EdVbNzxSN568t+59bJp93j3tJM+rJOGA3+83GdVJAwe…
C5EAA30A248A496F30ABC0B7AEF92099	1	mrv	JChemExcel1wkAAB+LCAAAAAAABACFVttu2zAMfd9XCH5eZJG6F0mGoUOBAesGbHvY26A6bmcgtgvbbZK/HxV3bexkNmyDupwjUiRFa/lhX27Zc960RV2tEuAiYXmV1Zuielglu6La1Lt2Aagx+bBeZoQlfNWukj9d93iVprvdjmd/8jLs64pndZn081f7thhgdpLXzUOKQkD66/bLjyNnUVRtF6osJ1ZbXLXHwS91FrqjMf9RkZaheS6qtIenZfPcr/YbRXwF37eb5G1L1zT3kajsvtjm7L5uytCxZxScXvGePeRV3oQu37C7Aw0Dl+SC9bvl7ac6eyrzqlsvb+MSRRa2P7rmKaOBst7m2ROt1hXdNl8lN9unfXg8NPU+kGaa/fxplZSQrJehq…
D92EF66EE18C5706F07565C497E05ABE	1	mrv	JChemExcelzAoAAB+LCAAAAAAABACFVttu4yAQfe9XIJ432IBvqZJUVaqVVupF2u7Dvq2o47SWYlPZzu3vdzA4tYlrchszc84MZIaBxd2p2KFDVtW5LJeYEh+jrEzlJi/fl/iYlxt5rGeUhQzfrRYpYAFf1kv80TSft553PB5J+pEV4iRLksoCa/vtqc4HmCMnsnr3mO9T7+/T42vLmeVl3YgyzYBV57d1q3yUqWjayXwTwitEdchLT8O9ojpob/+Yrz4+OdUb/LWkNdjugYq2+S5DW1kVokEH5hP4+D/Qe1ZmlWiyDXo7g5oSDn/B6mbx9CDTfZGVzWrxpFzkqdi9NtU+BUUhd1m6B29N3uyyJf4pK1HU+912X8kSIzD/eljiguLVQjSyuK8qc…
656283AC948528023A781F0BF31B67F0	1	mrv	JChemExcel6gIAAB+LCAAAAAAABAB9UtuK2zAQfd+vGPTUQiPJ8oYuwfYSdikUNvSSfehbUWQ5K7CkIMm3v+842XQTltYWzDBzztFcVNyPtoVeh2i8K0lGOQHtlK+N25dkMK72Q1xkYinIfVUoxCLexZK8pHRYMTYMA1Uv2srRO6q8Jaf8aozmCjPk1Ic9E5xn7NfmaXvkLIyLSTqlkRXNKh6DT17JdCzmH1cwK0NvHDvBmQ39Se234PPhdIw1eWvpAXNrpEJjWg2ND1Ym6AWnePgn2Gung0y6ht2E4YzmOILqptg8etVZ7VJVbGYJo2S7TaFTGLC+1apDtWRSq0vy4aBD03Y+eK+wHw2xaxvvpDW1/kgA4V8fS2IzUhUyebsOQU4we3NYZiAFy…
F04D1D6963A090C968FFB3CE9CD4C719	1	mrv	JChemExcelQAMAAB+LCAAAAAAABAB9U1FvmzAQfu+vOPlpkxbbQFC7CKiiVJMmNdrW7GFvk2NMagnbkTEQ/v0O2NqgagWLz7q773zfncnuL6aGTvlGO5uTiHICykpXanvKSa9t6fpmFcVpTO6LTGIsxtsmJ88hnDeM9X1P5bMy4uIslc6Q2b+5NHoR0yfU+ROLOY/Yr/3jYeKstG2CsFIhq9GbZjI+OinCVMx/jmBG+E5bNocz47s52++Yj4vTS1OSV0k79G2RCpWuFVTOGxGgiznFxT/BSVnlRVAlHAc0RzTBFhQ32f7BydYoG4psP6bQUtSH4FuJBuNqJVvMFnSoVU4+nJWv6tZ55yTqUdC0deWsMLpUIKQKWiLo8iMBpH59yImJSJGJ4MzWe…
6BA9AAA6F7A85F91BF269BEF2CFDCC75	1	mrv	JChemExcelfA0AAB+LCAAAAAAABACFV1FvozgQft9fYfF8NdgGG6okq9WuTnfS9vZ0Pen2beUS2kUKUAFt2n9/n22aFIfFJenE9vd57JnxeNh8fGkO5Lnqh7prtxGjSUSqtuz2dfuwjY51u++OwxXjGY8+7jYlsMC3wzb6OY6P13F8PB5p+bNq9EvX0rJrIjd+/TLUM8xR0K5/iHmSsPj7zddby7mq22HUbVmBNdTXg+382pV6tIv5hYq40f1z3cYOHjf9s5vtB0/MJ6Evwz46b+kzxj6BSu7rQ0Xuu77RI3nmCcUn+Y08VG3V67Hak7tXdDMqYILdh83Nl658aqp23G1uzBR1qQ+3Y/9UoqPpDlX5hNnGejxU2+j3bqjb7rGvDxHB2J9ftlHDI…
8FE40909BFF9272B3B05A81E6AF76689	1	mrv	JChemExcelIAYAAB+LCAAAAAAABACFVE2PmzAQve+vGPncGNt8R8BqtatKlXZbqdtDb5UDThYJ8ApISPrrOw4hCUlKFCLb43nz7Hkzjh63ZQEbVTe5rmLCKSOgqlRnebWKSZdXme6aGReuII9JlKIv+ldNTD7a9nNuWV3X0fRDlXKrK5rqkvT7822Tj3w6m+p6ZQnGuPX77fV9j5nlVdPKKlWIavJ5sze+6lS2+8P8h8IqZb3JK6t3t8p600f7I5j5GN02GTld6Rn3nhAKy7xQsNR1KVvYCEbxY19gpSpVy1ZlsNihmVMbU5A8RG8vOl2XqmqT6M2EyFNZvLf1OkVDqQuVrjFam7eFisnX9ULVeSb/op0A7n57iUnJSRLJVpdPdS13YGbGLDlIA…
7A0E28640A5361CBC52C5C16D10E49F7	1	mrv	JChemExcel7gcAAB+LCAAAAAAABACFVd+PmzAMfr+/wsrzGkiAAhX0dOpp0qTrTVr3sLcphbSHBOQE9Nd/P6dAr0AHhcrB+T47jh0neD5nKRxlUSYqDwmjJgGZRypO8n1ITkkeq1M5Y9zh5HkZRIhFfF6G5KOqPheGcTqdaPQhM3FWOY1URur5xblMOpiTRVWxN7hpMuPP+m1z5cySvKxEHklklcmivCrfVCSq62L+48LIRHFMcqOGG1lxrK395aZ+TXouY/IV0grnXpAKuySVsFNFJio4cpPia36DvcxlISoZw/aCakYt3ILlU7B+VdEhk3m1DNbaRBKJdFMVhwgVmUpldEBrVVKlMiTfD4UqERJjIDj34zUkGSPLQFQqeykKcQE90mrBQHAQF…
42E64D80737EEF593FE0FBE5264C92B3	1	mrv	JChemExcelGgUAAB+LCAAAAAAABACFlNuOmzAQhu/3KUa+bowPnBIBq1VWqiptWmm3F72rHHCySGBHQE5v3zE5bGi2NIDGeOb7jWfGSR4PdQU73bSlNSnhlBHQJrdFadYp2ZemsPt2wkUgyGOW5BiL8aZNyXvXbWaet9/vaf6ua3Wwhua2Jif/7NCWg5i9pLZZe4Ix7v1avLz1zKQ0badMrpFqy1nbT77YXHX9x/xjCa9Wza403incq5vdSe23YO5m9NAW5GNLc/Q9IQqrstKwsk2tOtgJRvFmX2CtjW5UpwtYHnGaU4kpyB6SxbPNt7U2XZYsnESZq+qta7Y5TtS20vkW1bqyq3RKvqql2mBoaQig79tzSmpOskR1tn5qGnUEN3LTioMSoCQoH…
B41F9031A9A9DDA956449DD777540488	1	mrv	JChemExcel3AcAAB+LCAAAAAAABACFVd9vnDAMfu9fEeV5F+IEAlRwVdVK06RWk9Y97G1KIW2RgFRA78d/P+foXQ+4gQA5xN9nO7GdJDe7qiQb07SFrVMKjFNi6szmRf2a0m1R53bbrkAEgt6skwyxiK/blL513fu15223W5a9mUrvbM0yW9Fef71riwFmK5ltXj3BOXh/Hh+eDpxVUbedrjODrLa4bg+TDzbT3SGY/7jwKt1sitrr4V7VbHprfwV3L2e7NqdfS7pD3S1SyUtRGvJim0p3ZCM4w5d/I6+mNo3uTE6e9zgNTOIWrK+Sx3ubfVSm7tbJozNRZLp86pqPDCcqW5rsA611RVealH7XJQZXFrmtcSmo/XGf0groOtGdrW6bRu+JG7lpD…
2D44F716C7484A860F31A5F19984CAE6	1	mrv	JChemExcelWwcAAB+LCAAAAAAABACdVdtO3DAQfecrRn7uOr7FdtAmCIFoK0ErlUrtW+VNDETaJCgJe/n7jje7wF7YrSrFGcc+Z+bYM7HHF4tqCjPfdmVTp4RTRsDXeVOU9WNK5mVdNPNuxEUsyEU2zhGL+LpLyVPfP59H0Xw+p/mTr9yiqWneVGSYP1905RZmLmnTPkaCMR79vru9X3FGZd31rs49srryvFsN3ja561diPggRVa6dlXU0wKOqnQ3e/ggWHkYXXUHelnSFc5dIhYdy6uGhaSvXw0wwig/7BI++9q3rfQGTJQ5zKnELsrPx3XWTv1S+7rPxXXBR5m5637cvOQ5UzdTnL+itL/upT8lnX+Vl7yZljSvBya/XKak4ATfp7nvf+iYly…
1256898352955408C70C96CAA0E9F789	1	mrv	JChemExcel1gcAAB+LCAAAAAAABACFVdtuozAQfe9XjPy8AWxIIBFQVa20WqlVpe0+7NvKASe1BHYF5Pb3O+bSBJJAQjJ45hzP2DMeh4/HPIO9KEqpVUSo5RAQKtGpVNuIHKRK9aGcUTZn5DEOE8QiXpUR+ayqr5VtHw4HK/kUOT9qZSU6J419dSxlD3NwLV1sbeY41P779vpRc2ZSlRVXiUBWKVdlrXzVCa/qYO64sHNe7KWyG7idF/tmtn/MMY9jHcuUnJf0jLYnpMJGZgI2ush5BXvmWPg4P2ArlCh4JVJYn1BNLRe3IH4I3150ssuFquLwzUwhE559VMUuQUWuM5HscLZKVpmIyE+hZFkJqQig6ddLRHJK4pBXOn8qCn4C82bUnAJnwF3gH…
03E9AF98838FB376CFAD88C4BD244D51	1	mrv	JChemExcelxggAAB+LCAAAAAAABACFVttum0AQfe9XjPa5WZjlZkfYUeSoaqWkkZo+9K3awDpBAjYC4svfd5aLbTCF2MksO+fMDMzZIeHdIUthp4oy0fmKIbcZqDzScZK/rdg+yWO9L29QeILdrcOIsITPyxV7r6qPW8va7/c8eleZPOicRzpjjf/2UCY9zN7hunizhG2j9efp8aXm3CR5Wck8UsQqk9uy3nzUkazqYv6TwspksUtyq4FbWbFrov0Vtvna/FDG7HxLG/LdExW2Sapgq4tMVrATNqev/RXeVK4KWakYXo+0jdyhR7D+Ej496OgzU3m1Dp9MiCSS6UtVfEa0kelURZ8UrUqqVK3Yd5nqw3GrPxiQ68fDimXI1qGsdHZfFPIIZmW2J…
03332263AC8CAEF3A8E28B00DACC711A	1	mrv	JChemExcelMQYAAB+LCAAAAAAABACFlEtvnDAQgO/5FSOfi7EN5hHBRlFyaKVEqZoeequ84E2QwF4B2ce/7xh2k7CbsgJr7Jn5PPaM7exm19Sw0W1XWZMTThkBbQpbVuYlJ9vKlHbbeVxIQW4WWYG+6G+6nLz2/fra97fbLS1edaN21tDCNmS0X++6auKzDahtX3zBGPf/PD48D4xXma5XptBIddV1NygfbKH6YTH/CeE3qt1Uxh/d/abdjLP9Fcz9jO66knxs6Q5tt4jCqqo1rGzbqB42glH82Td40Ua3qtclLPeo5jTAFCyussd7W7w12vSL7NFNURWqfu7btwIVja118Yaz9VVf65x81+teG7t+tR0BNP64z0nDySJTvW1u21btwfWcWnFQA…
CBC062AF796EF0722D00322B0BF01216	1	mrv	JChemExcelEgcAAB+LCAAAAAAABACFlU2PmzAQhu/7K0Y+NwYbEkgEWa2yh1batFK3h94qB5wsUrBXQL766zuGkPCRQgIZY7/PDPZ4nOD5nO7hKLM80SokjNoEpIp0nKhdSE6JivUpnzA+5eR5GUSoRb3KQ/JRFJ8LyzqdTjT6kKk4a0UjnZJqfHHOk5bm5FCd7Sxu28z6vX57L5lJovJCqEgilSeLvOx805Eoypf5TwgrFdkxUVYlt9LsWHn7w21z2fScx+Q+pRWOvSAK22QvYauzVBRw5DbFy/4CO6lkJgoZw+aC3Yw6uATLp2D9qqNDKlWxDNbGRRKJ/XuRHSLsSPVeRgf0ViTFXobkqzyLv4nSCieCY99eQ5IysgxEodOXLBMXMC3TLRgID…
D25B0F632563806E92BD7036F1566823	1	mrv	JChemExcelKRAAAB+LCAAAAAAABADVV11v2zYUfe+vIPQ8U/wmFdguivahA9oNWAZsbwNjK4kAWypkJXb263coJk5Mu2LRt8FOaJHn8F5eHl1ezt8fthvyWPe7pmsXBaesIHW76tZNe7co9k277va7GRdaFO+X8xWwwLe7RXE/DN+uynK/39PVfb31h66lq25bxPGrw645wewl7fq7UjDGy7+/frkeObOm3Q2+XdVg7Zqr3dj5pVv5YXTmOybKre8fm7aM8HLbP8bZ/hEsfBk97NbF65I+YuwDqOS22dTktuu3fiCPglF82S/krm7r3g/1mtw8oZtTiRAs382/fupWD9u6HZbzr2GKZuU310P/sELHttvUqwfMNjTDpl4Un+vD03Df+H+7Q0Ew+…
147D68F1631228C3ADCBBC455A5F4B97	1	mrv	JChemExcel0wYAAB+LCAAAAAAABACFVUtvozAQvvdXjHzeGIydkESQqmoPu1LblZo97G3lgttYAlwZmsf++h0DSSFkSQDZnvm+GXseTnS7zzPYKltqU8SEUZ+AKhKT6uI9JjtdpGZXTlgwDcjtKkoQi/iijMmmqj6Wnrfb7WiyUbncm4ImJieNfrkvdQ+z49TYdy/wfeb9fnpc15yJLspKFolCVqmXZS18NIms6s38x4WXS7vVhdfAvdxuG2t/At+9Pt2XKfk60j3q7pAKbzpT8GZsLivYBj7F1/8G76pQVlYqhdcDihnlGILVTfT0YJLPXBXVKnpyJnQis3VlPxMU5CZTySdaq3SVqZh8P6TWJJvMWFNttPyrUzwRgn48xCRnZBXJyuR31soDu…
5AA67CAC43A3813410854FDA49132A29	1	mrv	JChemExcelMQkAAB+LCAAAAAAABACdll1vmzAUhu/3KyyuF2Mf29hUIVWVXnRSu0rrpO1ucsBtkQJUQJPm3+8Y+gW0QZuSyGC/j8+x/drO8vSp2JKdq5u8KpOAUxYQV6ZVlpd3SbDPy6zaNwsOCoLT1TJFLerLJgnu2/bhJAz3+z1N711hn6qSplUR9O0nT00+0OwFreq7EBjj4e+ry5uOWeRl09oydUg1+UnTVV5WqW27ZD4JERa23uVl2MvDot71vf0B5r+MPjVZ8DakNbadIUpu860jt1Vd2JbsgFH8sq/kzpWutq3LyOaA1ZwKnILVl+XVeZU+Fq5sV8sr30We2u1NWz+mWFFUW5c+Ym9t3m5dElwcsrrCOatKHAk2fjtPgoIHxG6am9bVr…
85E8152BEDF68CC51530D2768E46FC93	1	mrv	JChemExcelqgoAAB+LCAAAAAAABACdVl2PmzoQfe+vsHhujD3+ZJWkqrYPvVJXlbqV7n2rvITdIgWogN1s/v09Bm2bkDRIEaDB43NmxvjYePnhtdqyl6LtyqZeJZKLhBV13mzK+mmV7Mp60+y6hSRDyYf1MgcW+LpbJT/7/tdNmu52O57/LKrw2tQ8b6pk7L957cojzE7xpn1KSQiZ/nf35X7gLMq660OdF2B15U03OL80eeiHYv6SIq1C+1LW6QhPq/ZljPaDRLwFf+02yZ8h3aLvI6jssdwW7LFpq9CzFxIct3jPnoq6aENfbNjDHm7JFT7B+t3y7lOTP1dF3a+XdzFEmYftfd8+53BUzbbInxGtL/ttsUo+7zdtkzdtX3ZNjcGg/59Pq6SSC…
FCCE3B781F3513102B717C2BEF6AD788	1	mrv	JChemExcel+gUAAB+LCAAAAAAABACFlN1vozAMwN/3V1h5vhISPtpVwDRtL5M2Tbrdw72dUkg7JEiqQEv7359DWQv9oC3Ike2fndgm0dOuLGArTZVrFRPmuASkSnWWq1VMmlxluqkmjAecPCVRir7or6qYfNf1ek5p0zRO+i1LsdPKSXVJDvb5rsoHPo3naLOi3HUZ/fvx/tUyk1xVtVCpRKrK51WrfNepqNvN3EhBS2G2uaIHd1qa7SHaP+7ax3V2VUZOR3pB2zOisMwLCUttSlHDlrsOPu4vWEkljahlBos9qpnjYQmSh+jjVaebUqo6iT5siDwVxVdtNikqSl3IdIPR6rwuZEzeFpu10UupCKDp7TUmJSNJJGpdPhsj9mBXVi0YCA7CA+GDC…
0947988D21D267AD4EE090B235EF5E8C	1	mrv	JChemExcelrgUAAB+LCAAAAAAABACFlF+PojAQwN/3U0z6fJb+QUADbDbuyybr3WX3Hu7tUqG6JEA3gKLf/qagrugdCmbamfl16My04eO+yGGnqzozZUQ4ZQR0mZg0KzcRabMyNW094WIqyGMcJuiL/mUdkY+m+Zw7Ttu2NPnQhdqbkiamIL19vq+zgU8rqak2jmCMO7+Xr+8dM8nKulFlopGqs3ndKV9NopruY/4TwilUtctKp3d3imrXr/ZHMPsyuq9T8rWlBdqeEIV1lmtYm6pQDewEo/iyb7DRpa5Uo1NYHVDNqcQUxA/h8tkk20KXTRwu7RJZovL3ptomqChMrpMtrtZkTa4j8rI29VoVWYobQdvLc0QKTuJQNaZ4qip1ADuyasVBCVASl…
C2369ACCEBAD5FB38DE27E2E5674E492	1	mrv	JChemExcelRAcAAB+LCAAAAAAABACFVUtvnDAQvudXjHzuGsa8lgiIouQSKWmlpofeKgecBAlwBGQf/fUdA/uATWGX3YGZ75uxPQ+im11ZwEbVTa6rmCG3Gagq1VlevcVsm1eZ3jYrFJ5gN0mUEpbwVROz97b9uLas7XbL03dVyp2ueKpL1tuvd00+wmwdrus3S9g2Wr+fHp87ziqvmlZWqSJWk183nfJRp7LtFvOfEFYp601eWT3cKutN7+2PsM1l812TsdOW7sh2S1R4zQsFr7ouZQsbYXO67G/wpipVy1Zl8LInNXKHjiC5ip7udfpZqqpNoifjIk9l8dzWnykpSl2o9JO8tXlbqJg9lPKvLPKCAVke7mNWIksi2erytq7lHsydUUsEKUA6I…
641439C0EC8287EFDD59F8DDD22CA372	1	mrv	JChemExcelIwgAAB+LCAAAAAAABACFlU1vozAQhu/7K0Y+b4zHn1Alqar2UqndSts97G3lEtoiBaiA5mN//Y5Jm4YkC4IEPH4fz+AZ29PLTbGEVVY3eVXOGHLBICvTapGXLzO2zstFtW4mKI1kl/NpSlrSl82Mvbbt20UUrddrnr5mhd9UJU+rgu36LzZN3tOsFa/ql0gKgdHv+7vHjpnkZdP6Ms2IavKLpjPeValvu2D+4yIqfL3Ky2gnj4p6tRvtjxThFnzTLNjXJ11T3xWh8JwvM3iu6sK3sJKC0y2+w0tWZrVvswU8bcmMXNEUzL9N72+q9L3IynY+vQ9D5KlfPrb1e0qGolpm6TuN1ubtMpux28L/9UW1YUA9tzczViCbT31bFVd17bcQ3…
CA350DFFBFB101F4F83FE662CDAE3E13	1	mrv	JChemExcelwQYAAB+LCAAAAAAABACFVU1vozAQvfdXWD5vjMdgPipIVbWXSm1X2u5hbysXnNQS4ApoPv79jiFJQ5IlgmSc8bx5tt+Mk95tqpKsdNMaW2cUGKdE17ktTL3M6NrUhV23MxBS0Lt5mmMsxtdtRj+67vPW89brNcs/dKU2tma5regwf7tpzShm7TPbLD3BOXh/Xp7feszM1G2n6lwjqjW3be98trnq+sX8h8KrVLMytTeEe1WzGrL9Fdy9nG3agn5v6QHn7hFKFqbUZGGbSnVkJTjDl/8gS13rRnW6IO9bdAPz8QjmN+nLo82/Kl138/TFpTC5Kt+65itHR2VLnX9hts50pc7oU2UKlZf2szHIjLNPjxmtgM5T1dnqvmnUlriRcysgS…
AF65B538B2C0E8AE35AAD0AA74D77EB5	1	mrv	JChemExcel6AUAAB+LCAAAAAAABACFlEtvozAQx+/9FCOfN8Y2mEcFqar2UqndlbY97G3lgNtaAlwZ8vr2OyaPhqZLFJIh4/nNmJk/zm82TQ0r7Tpj24JwygjotrSVad8KsjZtZdfdjAspyM08LzEW49uuIO99/3EdBOv1mpbvulEb29LSNmS3fr3pzChmHVLr3gLBGA/+PD0+D8zMtF2v2lIj1ZnrbnA+2lL1w2b+UyJolFuZNtiFB41b7bL9FcxfjG66inw+0h2u3SIKr6bW8Gpdo3pYCUbxYj/gTbfaqV5XsNiim9MQWzC/yp/ubblsdNvP8yefwpSqfu7dskRHY2tdLjFbb/paF+ShMZUqa/vhTDVbOq0IYMjDfUEaTua56m1z65zagr/zb…
FE6C3A8C04AE30BCCD22134CE14A9A79	1	mrv	JChemExcelZQYAAB+LCAAAAAAABACFVctuozAU3fcrrryeGD8AmwpSVe2mUjuLaRezGzngpkiAKyCvv5/rkLYhTYkA2Vyfc4+5D5PebOsK1rbtStdkhFNGwDa5K8pmmZFN2RRu0824iAS5mac5YhHfdBl56/v36yDYbDY0f7O12bqG5q4mw/r1titHmI2krl0GgjEe/H16fN5zZmXT9abJLbK68rrbGx9dbvr9Zn6QCGrTrssmGOBB3a4Hb/8E8zej264gX590h2u3SIXXsrLw6tra9LAWjOLNfsHSNrY1vS1gsUMzpxJDML9Kn+5dvqpt08/TJ++izE313LerHA21q2y+Qm992Vc2Iw912biuL6sFOiOAyw/3Gak5maemd/Vt25od+Jk3Gw5Gg…
ADAE68756303F7DE13823412E8271CAF	1	mrv	JChemExcelNgkAAB+LCAAAAAAABACFVk1vozAQvfdXjHzeGHuMDa6SVFV6qdRupe0e9rZyCW2RAlRAk/bf7xiaJpAsKET+em9m8DyPmV995BvYplWdlcWCSS4YpEVSrrPiZcF2WbEud/VMokZ2tZwnhCV8US/Ya9O8XQbBbrfjyWuau4+y4EmZs2798qPOepid4mX1EqAQMvhzf/fYcmZZUTeuSFJi1dll3U7elYlr2mD+4yLIXbXNiqCDB3m17az9ReEfwT/qNTu80orWrokKz9kmheeyyl0DWxScHvEDXtIirVyTruHpk6YlV7QFy4v5/U2ZvOdp0Szn995ElrjNY1O9JzSRl5s0eSdrTdZs0gW7pV3K08YlWcGAFm9vFiyXbDl3TZlfV5X7B…
C75EF98726EE227EC79275BA09C1CF72	1	mrv	JChemExcelxQwAAB+LCAAAAAAABACNV9tu4zYQfd+vIPRcU+TwJgW2F4ssii6waYGmD30raFnJCrClhazEzt/3UMrFllWxsB3ezuEMZ4bDyfLzab9jz2V7qJp6lUguElbWRbOt6sdVcqzqbXM8LCQZSj6vlwWwwNeHVfKj637epOnxeOTFj3LvT03Ni2afDOs3p0N1gTkq3rSPKQkh07/vvt/3nEVVHzpfFyVYh+rm0E9+bwrf9cr8h4h079vnqk4HeLpvn4fd/iERvoKfDtvk40i3WPsCKnuodiV7aNq979gzCY6v+IU9lnXZ+q7css0LpiVXMMH60/Lua1M87cu6Wy/vwhZV4Xf3XftUYGLf7MriCbt1VbcrV8k3WOnkC99uEoa1b19XyV4mz…
CCCCDFC6B49F08FDB1B5C3751DF22C0F	1	mrv	JChemExcelEgsAAB+LCAAAAAAABACFVl1TozAUffdXZPK8BZJAKU5bx9EXZ3SdWX3Yt51IUZkpxAHsx7/fE4JSQiVaesvNOTcf9yQ3y6tDsSW7rKpzVa4o8wJKsjJVm7x8W9F9Xm7Uvp4xHnF6tV6mwAJf1iv63jQfl76/3++99D0r5EGVXqoKatovD3U+wOyFp6o3nwcB8/8+3D+1nFle1o0s0wysOr+sW+e9SmXTDuaHLvxCVru89A3cL6qdifaPB/oTeId6Q/sp3aDtGlTymm8z8qqqQjZkxwMPn+AXecvKrJJNtiEvR7iZJ7AE64vlw61KP4usbNbLBx0iT+X2qak+UzgKtc3ST0Rr8mabreid0r2pLSVoubtd0YLR9VI2qriuKnkk+pd2S…
DCE0A07FFD2CE7A2DAA0B21EB9459EE1	1	mrv	JChemExcel0AQAAB+LCAAAAAAABAB9lF9v4jAMwN/3Kaw8H0maUspQ22naXpDGTrrt4d5OoQ0sUptMbaDw7edQOuhx1/7BieOfXTsOycOhKmGv6kZbk5KAcgLK5LbQZpuSVpvCts0kEJEgD1mSoy3amyYlH859Lhhr25bmH6qSB2tobivSrS8OjR7YtCG19ZYJzgP2e/XydmIm2jROmlwh1ehFc1K+2Fy608f8JwSrZL3XhnXmrKr3nbc/gvuH00NTkEtKT7j2iChsdKlgY+tKOtgLTvHhP2CrjKqlUwWsj6gOaIglyO6S1bPNd5UyLktW3oXOZfnm6l2OisqWKt+hN6ddqVKytIej0SUBXFg+p6QKSJZIZ6vHupZH8COvlgFIATIEOQUZgZyBj…
73CB7BADD3E6AFA5A956E6B382B251A5	1	mrv	JChemExcel6wcAAB+LCAAAAAAABACFVctuozAU3fcrrlgPxg/AUEGqqt1UaqfSdBazG7mEtkgBKqB5/P0cQ9skJANJiLm+51zfl+3kaluuaJ03bVFXqSMYdyivsnpZVK+psymqZb1pXSED6VwtkgxY4Ks2dd667v3S8zabDcve8tJs64pldekM+sttWxxhNorVzasnORfen4f7p57jFlXbmSrLwWqLy7afvK8z0/XO/GcJrzTNuqi8Ae6VzXqw9ldy++Ns2y6dfUg30F2DSi/FKqeXuilNR2vJGX78B73mVd6YLl/S8w7TgimkYHGRPNzW2UeZV90iebAmisysnrrmI8NEWa/y7APWuqJb5alz994gYXWFOKC6u02dUjiLxHR1ed00Zkf2zU4bQ…
148E038BB5A1BAE7E91C98E8EC3E1511	1	mrv	JChemExceljggAAB+LCAAAAAAABACdVttunDAQfc9XjPzcNba5bgREUfLQSEkrdfvQt8oLToIEODJkL3/f8bI32C1UFSAbn3NmZuF42PhuU5WwUqYpdJ0QThkBVWc6L+q3hKyLOtfrZsaFL8hdGmfIRX7dJOS9bT9uHWe9XtPsXVVyo2ua6Yp0+O2mKXqctUu1eXMEY9z59fK82GlmRd20ss4UqprittktPutMtrti/pLCqaRZFbXT0Z3KrLpovwWzJ6ObJienn/SA2D1K4bUoFbxqU8kWVoJRPNkXeFO1MrJVOSy3uMypi48gvYlfHnX2Wam6TeMXG6LIZLlozWeGC5UuVfaJ0dqiLVVCnj6MXskSKWZJANGnx4RUnIBcNotWGaUTglJF0li2u…
FC289042F0A3FFF141EA562C940795E2	1	mrv	JChemExcelpQsAAB+LCAAAAAAABACFVk1vnDoU3fdXWKwfxt+YaGaqKt1Ualqp7aK7J4chKdIAFZBM8u/fMcwkg5OHw0QXrs/xvdc+/th8fGoO5LHqh7prtwmnLCFVW3b7ur3fJse63XfHIeVCi+TjblMCC3w7bJM/4/j3KsuOxyMt/1SNe+paWnZNMrdfPQ31AnOUtOvvM8EYz37ffP05cdK6HUbXlhVYQ301TM6vXenGKZn/CZE1rn+s22yGZ03/OPf2r2D+x+jTsE9eS7pG2ydQyV19qMhd1zduJI+CUfzYP+S+aqvejdWe3D7DzanEEOw+bG4+d+VDU7XjbnPju6hLd/g59g8lHE13qMoH9DbW46HaJl/622pwPUpJCNq+fN4mDU92Gzd2z…
8545342F4771F5BE2C11967AF788D331	1	mrv	JChemExcel9wUAAB+LCAAAAAAABACFlFFvozAMgN/3K6w8XwkJUNoKmKbtZdJ2J932cG+nFNIOCZIqpKX99+fQroN2Rws0JPZnO7ZJcr+vK9hJ05RapYR5PgGpcl2Uap2StlSFbpsJ4xEn91mSoy7qqyYlH9ZuFpS2bevlH7IWe628XNfkKF/sm3Kg0waeNmvKfZ/RP68vbx0zKVVjhcolUk25aLrFF50L2wXzHxe0FmZXKnpUp7XZHa395b67fW/fFORrS48oe0AUVmUlYaVNLSzsuO/h7f+AtVTSCCsLWB5wmXkBpiC7S16fdL6tpbJZ8upMlLmo3qzZ5rhQ60rmW7RmS1vJlDw3emO03RqtCKDw+SklNSNZIqyuH4wRB3BvblkwEBxEACIEE…
597CFC9D5EF5B2B29CFD9844FFEE9BA6	1	mrv	JChemExcelcwUAAB+LCAAAAAAABACFlFGPojAQgN/3V0z6fAItKK4BNpvdl03Wu+T2Hu7tUqFqE2hNqaL//qaIrOgep5BpZ+brtDNDk6djVcJBmFpqlRLqBQSEynUh1SYljVSFbuoJZVNGnrIkR1/0V3VKttbuFr7fNI2Xb0XFj1p5ua7I2b441nLg04SeNhufBQH1fy/fP1pmIlVtucoFUrVc1K3yXefctpv5Rwi/4uYglX929ytzOK/2hwXuCbxjXZDPI72g7RlRWMtSwFqbils4sMDDJ/gGG6GE4VYUsDqhmnohpiB7SJavOt9XQtksWbolZM7LD2v2OSoqXYp8j6tZaUuRkrda74y2e6PVpJCFqITdnkoC6Pf2mpKKkizhVlfPxvATuJFTc…
D686962CA077AA92B4026F919F83FE52	1	mrv	JChemExcelvgUAAB+LCAAAAAAABACFVEtvozAQvvdXjHxeDDaEPASpqvRSqdmVtj3sbeWAkyCBHRnn9e93TGgJTZbyGmvm+2Y8D5w8nqoSDtLUhVYpYTQgIFWm80JtUnIsVK6Ptcf4iJPHeZIhFvGqTsnW2t3M94/HI822shInrWimK3Kxz0510cMcQ6rNxudBwPw/y9e3huMVqrZCZRJZdTGrG+WrzoRtNvOfEH4lzKFQ/gXuV+Zw8faXB+4J6KnOSZfSAm1PSIV1UUpYa1MJCwceUHyCH7CRShphZQ6rM6oZDbEE84dk+ayzfSWVnSdL56LIRPlmzT5DRaVLme3Rmy1sKVPyUuud0XZvtPIqrXQuK2m355IAIl+eU1IxMk+E1dWTMeIMbuXUg…
D2369F1246B53767C8BD4A0D779AF4DD	1	mrv	JChemExcelbAgAAB+LCAAAAAAABACFVk1vozAQvfdXjDgvxt/GVZKqai+V2l1pu4e9rVzitEgBKqBN8u93DP0IpAWFxNh+z288Mx5ncbEvtvDq6yavymXECI3Al1m1zsvHZbTLy3W1a2LGFY8uVosMsYgvm2X01LbP50my2+1I9uQLt69KklVF1M+f75t8gNkJUtWPCaeUJX/vbu87TpyXTevKzCOryc+bbvC2ylzbGfONRFK4+jUvkx6eFPVrv9o/TsNDyb5ZR59busK5S6TCJt962FR14Vp45ZTgQ3/Aoy997Vq/hocDDjMi0AWrs8XddZW9FL5sV4u7sESeue19W79kOFBUW5+94Gpt3m79Mrppqr1b5xtfxr59OmwjQMTN9TIqWLRauLYqL…
E75551A31AD2E7EB069A54E031EE9BB0	1	mrv	JChemExcel8ggAAB+LCAAAAAAABACNVk1P4zAQvfMrRjlvHX/EsY3aIgRaCQkWadnD3lYmDRCpSVASaPn3+9wUaEO3WSWN7Zn3PGN7Ztzp2bpc0mvetEVdzSLBeER5ldWLonqcRauiWtSrdiKkltHZfJoBC3zVzqKnrns+jePVasWyp7z067piWV1Gvf503RZ7mJVidfMYS85F/Pvm+m7DmRRV2/kqy8Fqi9N2I7yuM99tnPmHibj0zWtRxT08LpvXfrY/koeXs3W7iD6XdAHdOaj0UCxzeqib0nf0KjnDy7/RY17lje/yBd2/QSyYwhbMT6Y3l3X2UuZVN5/ehCmKzC/vuuYlg6Csl3n2gtm6olvms+iqrdf+YfnSQR4RtFeXs6gU0Xzqu7o8b…
6FB3E360E6A6F7C7435ECCB45B295D64	1	mrv	JChemExceldQYAAB+LCAAAAAAABACFVU1vozAQvfdXjHzeGH8AhoikqtLLattdqd3D3lYuuC0S2BXQfPz7HYekDUkXFKKxx+/N4Hljk11v6wrWpmlLZxeEU0bA2NwVpX1ZkE1pC7dpZ1xEglwvsxyxiLftgrx23ds8CDabDc1fTa23ztLc1aRfn2/bcoDZSOqal0AwxoM/93ePe86stG2nbW6Q1Zbzdu+8c7nu9i/znxRBrZt1aYMeHtTNuo/2VzD/MLptC/K5pRWu3SAVnsvKwLNrat3BWjCKD/sGL8aaRnemgKcdujmVWILlVXZ/6/L32thumd37EGWuq8euec/RUbvK5O8YrSu7yizID9PpurS4DVz5frsgNSfLTHeuvmkavQM/8m7NQQvQE…
7BC2D5E3C81C78EFCDE1E08CA7D887F6	1	mrv	JChemExcel2wwAAB+LCAAAAAAABACNV8tu20YU3ecrBlxXw3k/DElB4GyKxjXQdNFdQVO0Q0AiA4q27H59zyVjWxo7msCyZjg85z7mnnlo+fFxt2UPzbBv+25VSC4K1nR1v2m7u1VxaLtNf9gvpLKq+Lhe1sAC3+1Xxbdx/H5RlofDgdffml312He87nfF/P7icd+eYA6a98NdqYSQ5T9XX75OnEXb7ceqqxuw9u3Ffhr80tfVOAXzExflrhoe2q6c4eVueJit/asEfQR/3G+K15Qu8e4TqOy23Tbsth921cgelOD4iN/YXdM1QzU2G3bzhGHJNaZg/WF59bmv73dNN66XV2Siravt13G4rzGw67dNfQ9rYztum1XxRzP2dd9V/2G8YHj7++dVs…
BF833A3D0679601941D62AA858F0CDF7	1	mrv	JChemExcelWAcAAB+LCAAAAAAABACNVU2PmzAQve+vGPncGGwIJBGwWmUvVTeq1O2ht8oBJ4sU7AjI17/vOEAWSBYaiAbPvOdnPOMheD5nOzjKvEi1CgmjNgGpYp2kahuSU6oSfSomjE85eY6CGLGIV0VIPspyv7Cs0+lE4w+ZibNWNNYZqeKLc5F2MCeH6nxrcdtm1p/V2/uVM0lVUQoVS2QV6aK4Ot90LMrrYr6QsDKRH1NlVXAry4/VbH+5bW6bnouEfL7SEmMvSIVNupOw0XkmSjhym+Jtf4OtVDIXpUxgfUE3ow5uQfQUrF51fMikKqNgZaZIY7F7L/NDjI5M72R8wNnKtNzJkPyQpd7neiMVAYx9fw1JxkgUiFJnL3kuLmCejFswEByEA…
344E21477DF8E9C3B48902A8413F6CD8	1	mrv	JChemExceliggAAB+LCAAAAAAABACFVstuozAU3fcrrrwejG0IJBWkqtrNaNqp1M5idiMHnBYJcAU0j7+fa5ykwWkhIbJ9fY6P8X04yc2uKmGjmrbQdUo4ZQRUnem8qF9Tsi3qXG9bj4uZIDfLJEMs4us2JW9d937t+9vtlmZvqpI7XdNMV8TOX+/aYoDZBlQ3r75gjPt/Hx9eeo5X1G0n60whqy2u2974oDPZ9Zv5RsKvZLMpat/C/arZ2NX+CWYeRndtTj5f6Q7nbpEK66JUsNZNJTvYCEbxYT/gVdWqkZ3KYbVHM6cBHsHyKnm819lHpepumTyaJYpMli9d85GhodKlyj5wta7oSpWSX41q9a6ovEp1b/uSAAJ+3qek4mSZyE5Xt00j92B6x…
80E385C387A41EA85C6E0A779CE97F92	1	mrv	JChemExcelhQYAAB+LCAAAAAAABACdVU1v4jAQvfdXjHxe7NiBhKBAVbWXlWgP2x72tjKJoZYSu0rC17/fcQKFEDaRFkLGHs/zs+d5TPx4yDPYqaLU1swJpx4BZRKbarOZk702qd2XIy4mgjwu4gRjMd6Uc/JZVV8zxvb7PU0+VS4P1tDE5qQZnx1K3YrZ+9QWGyY8j7Pfr8v3GjPSpqykSRSiSj0ra+fSJrKqF/MPCpbLYqcNa8JZXuya2f4Izz0ePZQpuWzpGceeEAprnSlY2yKXFeyER/HxfsBGGVXISqWwOqKbUx9TsHiIX19sss2VqRbxq5tCJzJ7r4ptgo7cZirZ4myVrjI1J0uZ26rQG21wJzj482VOck4Wsaxs/lQU8giu5dySgxQgf…
FE8E8D9273BED24D659A9651A7E884AA	1	mrv	JChemExcelUAkAAB+LCAAAAAAABACFVttuozAQfe9XWH7eGF8w4IqkqlqttFLblbb7sG8rl9AWKUAFNJf9+h3bIQlOCiJh7PE5HsMcj0lvtuUKrfOmLepqjhmhGOVVVi+L6m2ON0W1rDftjHHJ8c0izQAL+Kqd4/eu+7gOgs1mQ7L3vNTbuiJZXWI3fr1tiwFmI0jdvAWcUhb8eXx4tpxZUbWdrrIcWG1x3VrnQ53pzi7mixBBqZt1UQUOHpTN2s32l1Pzo2TbLvHxke5g7Bao6LVY5ei1bkrdoTWnBH70G3rLq7zRXb5ELztwMyLgFSyu0sf7Ovss86pbpI9miiLTq+eu+czAUdarPPuE2bqiW+Vz/KCrtv5o9D/wYwSjP+7nuGR4kequLm+bR…
7CE3EF8C018E2BFC053B4035B8641476	1	mrv	JChemExcel5AYAAB+LCAAAAAAABACFlU1vozAQhu/9FSOfN8ZjwlcFqar2slK7K233sLeVC26LBHYFNB//fseBNCHpggKyPfM+Y+OxJ+nNtq5grZu2tCZjyAUDbXJblOY1Y5vSFHbTLlAGkt2s0py0pDdtxt667v3a8zabDc/fdK221vDc1qz3X2/bcqTZ+Nw2r54UAr0/jw9Pe2ZRmrZTJtdEteV1uzc+2Fx1+8X8ZwqvVs26NF4v9+pm3Uf7K4V7BN+2BTt+0h35bgmFl7LS8GKbWnWwloLTI77Bqza6UZ0u4HlHZuQ+bcHqKn28t/lHrU23Sh9diDJX1VPXfORkqG2l8w+K1pVdpTP2oI3Ky4oBOb7fZ6xGtkpVZ+vbplE7cD1nVghKgvJBL…
4756226BD74C54A9D4850E710FE2FF50	1	mrv	JChemExcelQgYAAB+LCAAAAAAABACFlUuPmzAQgO/7K0Y+N8Y27whYrbKHVkp6aHrorXLAySIFvALy+vcdh5CFJCUCMrZnPo89nnGi12Oxhb2q6lyXMeGUEVBlqrO83MTkkJeZPtQTLlxBXpMoRVu0L+uYfDTN59SyDocDTT9UIY+6pKkuSKufHut8YHOwqa42lmCMW38W8+WZmeRl3cgyVUjV+bQ+D851KpvzYv7jwipktc9LqzW3imrfzvZXMPMyeqwz8rWlGereEIV1vlWw1lUhG9gLRvFl32CjSlXJRmWwOuEwpzaGIHmJFu863RWqbJJoYabIU7ldNtUuxYFCb1W6w9mavNmqmMzVXhZ5jaMEUPfjPSYFJyBX9bJRldIxQVCRJJKNLt6qS…
F6F33DA143AE09871AF13F5128BB67EE	1	mrv	JChemExcelSgUAAB+LCAAAAAAABACFlFGPojAQx9/3U0z6fJa2iIABNhv35RK9Tc5L7t4uFapLInRTqui3vynirqyeGyDTTv+/aTsdmjweqi3slWlKXaeEU0ZA1bkuynqTkrasC902Iy4CQR6zJEct6usmJa/Wvk09r21bmr+qSh50TXNdkdP49NCUA03rU202nmCMe38W82XHjMq6sbLOFVJNOW0651zn0naL+c8UXiXNvqy9k9yrzP4U7a9g7mX00BTkY0szHHtCFNblVsFam0pa2AtG8WXfYKNqZaRVBayO6ObUxxRkD8niWee7StU2SxYuRJnL7dKaXY6OSm9VvsNotrRblZK52itbGpkrKzEDOPz9OSUVJyBXzdIqo3RKkFUkS6TV1ZMx8…
DA251F3F9F2C7574FEB351C1C1C07788	1	mrv	JChemExcel4wkAAB+LCAAAAAAABACFlltvmzAYhu/7KyxfL4DNKamAqmo1bVK7Su0udjc54LRIgCugOfz7fcYkAcNwQmLs7318wK9tortjWaA9r5tcVDEmloMRr1KR5dV7jA95lYlDsyLUp/guiVLQgr5qYvzRtp+3tn04HKz0g5fsKCorFSVW8dtjk480B9cS9btNHYfYf56f3jpmlVdNy6qUA9Xkt01X+CRS1nad+U8TdsnqfV7ZSm6X9V7V9pc68nKsY5Ph65AeIHYPKNrlBUc7UZesRXvqWHA539A7r3jNWp6h7QmKieXCI0huoudHkX6VvGqT6FlWkaeseGvrrxQKSlHw9Atqa/O24DF+4nuxK8SRpXmFEUR/Psa4JBixbfPW8pqLGAPKc…
2AD0BA17AB1750157E279B266C8F0D3A	1	mrv	JChemExcellgYAAB+LCAAAAAAABACFVUuPozAMvs+vsHLeBhJebQUdjTqXldpdaWcPe1ulkHYiQTIC+vr360Bf0C4VVE5sf7HJZ7vx66HIYSfLShmdEEZdAlKnJlN6k5C90pnZVyPGA05eZ3GKvuivq4R81vXX1HH2+z1NP2UhDkbT1BSktU8Pler47D1qyo3DXZc5f5aLjwYzUrqqhU4loio1rRrlwqSibpL5TwinEOVOaad1d4py1572l7v2demhysj1k+Zoe0MorFUuYW3KQtSw4y7F1/0GG6llKWqZweqIakY9vILZS7x8N+m2kLqexUt7hEpF/lGX2xQVhcllusXTalXnMiELlWHSSuN3oOn7e0IKRmaxqE3xVpbiCHZl1YKB4CA8ED6IA…
518AFF42DD502DC1329FC036E30C717D	1	mrv	JChemExcelMQkAAB+LCAAAAAAABACFVttu2zAMfd9XEH5eZN0tF0mKIsWAAb0A64DtbVActTUQ24XtJum+fpSVNonT2blApHQOKclHlKeXu2ING1c3eVXOIkZoBK7MqlVePs2ibV6uqm0zYVzx6HI+zRCL+LKZRc9t+3IRx9vtlmTPrrC7qiRZVURh/GLX5CeYrSBV/RRzSln8+/bmoeNM8rJpbZk5ZDX5RdN13lSZbbvJ/CdFXNh6k5dxgMdFvQnR/nDqf5TsmlV0WNICx66QCo/52sFjVRe2hQ2nBH/0Kzy50tW2dStYvmE3IwK3YP5lentdZa+FK9v59NaHyDO7fmjr1ww7imrtsleM1ubt2s2im7x0f6t1jmlx6Pv1LCpYBHbZPLSudtUsQ…
98224B4A58C45F8E18EDEE5B21A3835B	1	mrv	JChemExcelMQcAAB+LCAAAAAAABACllUtP3DAQx+/9FCOfi+NxXhuULEJwqQRCKj30VpnEgKWNjZKwj2/fcbILJNDkUG1WY4//Pz8y40l+sa83sNVNa5wtGHLBQNvSVcY+FWxnbOV27RnKWLKLdV6SlvS2Ldhz172cB8Fut+Pls67V3lleupoN4+f71ow0u5C75imQQmDw+/bmvmfOjG07ZUtNVGvO295540rV9Zv5xxJBrZqtscEgD+pmO8z2Rwr/CL5vK/Z+pCsauyQUHs1Gw6NratXBVgpOj/gOT9rqRnW6gocDuZGH9ArW3/Lba1e+1tp26/zWT2FKtbnvmteSHLXb6PKVZutMt9EFuzGWPKYEVRpamoZ/XBesRrbOVefqy6ZRB/At71YIS…
BA768C298E6237528C1F5B1AAF8A48DB	1	mrv	JChemExcel+AUAAB+LCAAAAAAABACFlEuP2jAQgO/7K0Y+Fyd2XoCSrFbspRK0UreH3iqTGDZSYq+cQODfdxyeARogMLFnvhl7Zuz4dVeVsJWmLrRKCKMuAakynRdqnZC2ULlu6xHjASevaZyhLdqrOiGfTfM1dZy2bWn2KSux04pmuiIH/XRXFz2b1qParB3uusz5s5h/dMyoUHUjVCaRqotp3U3OdSaabjH/CeFUwmwL5RzMncpsD97+ctc+Lt3VOblsaYa6N0RhVZQSVtpUooEtdyk+7jdYSyWNaGQOyz1OM+phCtKXePGus00lVZPGC+uiyET50ZhNhhOVLmW2QW9N0ZQyIfNCbYxWBFDx/T0hFSNpLBpdvRkj9mDf7LRgIDgID4QPIgARg…
DA5DBE088DD44F5DCBB430BEE3EDCC47	1	mrv	JChemExcelDAgAAB+LCAAAAAAABACFVU1vnDAQvedXjDh3jW2wwRFsFCWXSkkjNT30VjngJEiAIyD70V/fMWyShd2CltUYz3vzBs/YTq52VQkb07SFrVOPEeqBqTObF/VL6m2LOrfbdsW44N7VOskQi/i6Tb3Xrnu79P3tdkuyV1Ppna1JZitv8F/u2mKE2QbENi8+p5T5v+/vHnvOqqjbTteZQVZbXLb95J3NdNcn8x8Jv9LNpqj9Ae5XzWaI9odT91Cya3Pv65Nu0HeNVHguSgPPtql0BxtOCT70G7yY2jS6Mzk87XGakQCXYH2R3N/a7L0ydbdO7l2IItPlY9e8ZzhR2dJk7xitK7rSpN6dbfRf86bx69H1/Tb1KuatE93Z6rpp9B7cyE1rB…
ADA451CF848DB9F99277726C145AAA6B	1	mrv	JChemExcel5AoAAB+LCAAAAAAABACFVstO3DAU3fcrrKw7jp9xjGamqtpNJWil0kV3lckEGmmSVElg4O97HAMlhsbKgF/n3GtfH197++G+PZK7ehibvttlnLKM1F3VH5ruZpedmu7Qn8YNF1pkH/bbCljgu3GX/Z6mP2d5fjqdaPW7bt1939Gqb7MwfnY/NgvMSdJ+uMkFYzz/eXF+OXM2TTdOrqtqsMbmbJw7z/vKTfNk/uMib91w13R5gOftcBes/RLM/xi9Hw/ZvyV9wthHUMl1c6zJdT+0biJ3glH82HtyU3f14Kb6QK4e0M2pRAj277YXn/vqtq27ab+98Caayh0vp+G2QkfbH+vqFtamZjrWu+y8H92AhWQEI18+77KWZ/utm/r24zC4B…
75A1A394BB9151A5B80B1CD15B253CCD	1	mrv	JChemExcelTQsAAB+LCAAAAAAABACdVttu2zAMfd9XCHpeZFG+F3GKon3YgBYF1gHb26A4amsgtgrbzeXvR19Sx4oTbY0T0BbPISnrhNL8epevyUaVVaaLhALjlKgi1auseEnoNitWelvNQPiCXi/mKWIRX1QJfa3rtyvH2W63LH1VudzpgqU6p53/aldlI8zWZbp8cQTn4Px+uH9qObOsqGpZpApZVXZVtYP3OpV1W8yZFE4uy01WOB3cyctNF+2P4M2Xs121osOUbtF3g1TynK0VedZlLmuyEZzhl38lL6pQpazViiz3OAzMxVew+DJ/uNPpe66KejF/aEJkqVw/1eV7igO5Xqv0HaPVWb1WCb3XG4kTqbOCEvR9v0toDpTIZfVUq1LphCJR0…
BD17334A0AC294E8FB42605C988DDCAB	1	mrv	JChemExcelHgsAAB+LCAAAAAAABACdVttu2zAMfe9XCHpeZF18S5GkKFoUGNCuwLqHvQ2qo7QGfCls59K/H2XJbSN7FrA4CS3qHJIyaUqrq1NZoINq2ryu1pgRipGqsnqbVy9rfMyrbX1sF4xHHF9tVhlgAV+1a/zadW+XQXA8Hkn2qkp5qiuS1SU285enNj/DHAWpm5eAU8qC3w/3Tz1nkVdtJ6tMAavNL9teeV9nsuuD+YeLoJTNIa8CAw/K5mCs/eFUfyk5tVv8uaQbmLsGKtrlhUK7uillhw6cEvjSb+hFVaqRndqi53dQMyLgEWwuVg+3dbYvVdVtVg/aRJ7J4qlr9hkoyrpQ2R6sdXlXqDW+3+9UtW/qCiOY+n67xiXDm5Xs6vK6aeQ70…
8E6E6CE55A2225BE2560234A1AC15292	1	mrv	JChemExcelRQoAAB+LCAAAAAAABACdVktvnDAQvvdXWD4X8ANYNoKNouRSKdtKTQ+9VQ6QBAnwCsg+/n3HGMji3eKo+xAw832eGeZhx7fHqkT7vGkLWSeYugSjvE5lVtSvCT4UdSYPrUNZwPDtJk4BC/i6TfBb1+1uPO9wOLjpW16Jo6zdVFZY62+ObTHDHLgrm1ePEUK939vHp57jFHXbiTrNgdUWN20vfJSp6Hpn/mHCq0SzL2pPw72q2evV/jCifsQ9thn+COkedHdARS9FmaMX2VSiQ3tGXPiRr+g1r/NGdHmGnk8gpi6HV7D5Em8fZPpe5XW3ibdqiSIV5VPXvKcgqGSZp++wWld0ZZ7graizYtfInagKMA3qbw8JrijexKKT1V3TiBNSd…
DEB1FF8FA88B8F696C29508CC3041532	1	mrv	JChemExcelRwgAAB+LCAAAAAAABACVVk1vozAQvfdXjHzeGNt8poJUVXtZqdnDdg97W7ngpJYAV0Dz8e93DCQNpIXdhGhg/J7H+M2ME98dihx2qqq1KRPCKSOgytRkutwmZK/LzOzrBRe+IHerOEUs4ss6Ia9N83brOPv9nqavqpAHU9LUFKQbvz3UeoDZu9RUW0cwxp3f66fnlrPQZd3IMlXIqvVt3TqfTCqbdjFfhHAKWe106XRwp6h23Wx/BLMXo4c6Ix+v9IBj90iFjc4VbExVyAZ2glG82DfYqlJVslEZvBzRzamLW7C6idePJn0vVNms4rWdQqcyf26q9xQdhclV+o6zNbrJVULW8q0yjc51iW+Cg98fE1JwsoplY4r7qpJHsHfWLTlIA…
B7E58037A65EB2C05A4F3B9CACCC6051	1	mrv	JChemExcelrQUAAB+LCAAAAAAABACFlFGPojAQgN/3V0z6fLa0IKgBNhv35ZI1Jrf3cG+XCtUlgdYAiv77myKroh4qZMrMfDNlZmj4eihy2KuyyoyOCKcOAaUTk2Z6E5Em06lpqhEXY0Fe4zBBX/TXVUS+6no7Y6xpGpp8qUIejKaJKcjJPjtUWc+ncakpN0w4Dmd/Fh+fLTPKdFVLnSikqmxWtcoPk8i63cx/UrBClvtMs5M7K8r9Kdpf4djLoYcqJZdXmqPtDVFYZ7mCtSkLWcNeOBQv5wdslFalrFUKqyOqOXWxBPFLuHg3ya5Quo7DhQ2RJTL/rMtdgorC5CrZYbQ6q3MVkYVKzLY0WwJo+fkekYKTOJS1Kd7KUh7BrqxacpACpAvSAzkG6…
2E25D955A23DAE2CB92E8752F4CB6F85	1	mrv	JChemExcelggcAAB+LCAAAAAAABACFVU1vozAQvfdXjHxejD0GbKokVdVeVmr2sO1hbysX3BYpQAU0H/vrdxyStiQtKISxZ96bGTxje3a1LVewdk1b1NWcSS4YuCqr86J6nrNNUeX1pg0kxsiuFrOMsISv2jl76brXyzDcbDY8e3Gl3dYVz+qS9fbLbVsMMBvF6+Y5RCFk+Gd5d7/nBEXVdrbKHLHa4rLdK+/qzHb7ZL4JEZa2WRdV2MPDsln33v6i8I/g2zZnH590Q7ZrosJTsXLwVDel7WCNgtMjfsCzq1xjO5fD447UkitagsXFbHlbZ2+lq7rFbOldFJld3XfNW0aKsl657I28dUW3cnO2dLn9514tfT2Zft7OWSnZYma7urxuGrsDP/JqK…
5077F4B705A61DAC71AE2F19E2DB5ACF	1	mrv	JChemExcelFgcAAB+LCAAAAAAABACFVUuPmzAQvu+vGPncGGwIJBGwWmUvlTat1O2ht8oBJ4sE9grYkPz7jgl5OEkhBo2Z+T6P7Xkket6XBexkVedaxYRRl4BUqc5ytY1Jm6tMt/WE8Sknz0mUIhbxqo7JR9N8LhynbVuafshS7LWiqS7J0b7Y17mFaT2qq63DXZc5f1Zv7x1nkqu6ESqVyKrzRd0p33Qqmm4z/3HhlKLa5co5wp2y2h1X+8td87h0X2fkcqQl2l6QCpu8kLDRVSka2HGX4uN+g61UshKNzGB9QDWjHl5B8hStXnX6VUrVJNHKLJGnonhvqq8UFaUuZPqFqzV5U8iYrORGKoEQEGmOvtH+/TUmJSNJJBpdvlSVOICZGbVgIDgID…
56BC9A9E9EA4E9392826C09ACC085EEF	1	mrv	JChemExcelzwgAAB+LCAAAAAAABACFVktvnDAQvudXjDgX4we2cbS7UbS5VEpaqemht8oBb4LEIwKyj3/fMZtNArsFATKMv29mPDMes7jZlwVsXdPmdbUMGKEBuCqts7x6Xga7vMrqXRsyLnlws1qkiEV81S6Dl657vY6i3W5H0hdX2n1dkbQug+P89b7NB5idIHXzHHFKWfTn4f6x54R51Xa2Sh2y2vy67YX3dWq73pn/mIhK22zzKjrCo7LZHrX95dTflOzbLPhc0hrnbpEKm7xwsKmb0naw5ZTgTb/Bs6tcYzuXwdMBxYwIDMHqavFwV6dvpau61eLBq8hTWzx2zVuKgrIuXPqG2rq8K9wyeHAbV70emjDLXfdyKAJAxPe7ZVCyYLWwXV3eN…
A914CD937BB3C3D142EB279C5D22B39A	1	mrv	JChemExcelQgQAAB+LCAAAAAAABAB9VMFuozAQvfcrRj5vbDAJJBFQVe2lUrOHbQ97WzngpJawXRknJH/fcUjaoHRBBpuZ92b8Zgz5/UE3sJeuVdYUJKYRAWkqWyuzLUinTG27dhLzGSf3ZV4hFvGmLci79x9Lxrquo9W71OJgDa2sJr1/eWjVANMl1Lot41EUs7+rl9cTZ6JM64WpJLJatWxPxhdbCX/azH9SMC3cXhnWw5l2+z7aPx6FEdFDW5NvSY/oe0AqbFQjYWOdFh72PKI4ol+wlUY64WUN6yOaY5pgCcq7fPVkq52Wxpf5KoRQlWhevdtVaNC2kdUOo3nlG1mQlWyEVgZloOf5qSA6JmUuvNUPzokjhFUwixgEB5GAmIKYgUhBZCDmI…
8BFAF7C4915C3C6AE5CC100FF4DB24E6	1	mrv	JChemExcelzwUAAB+LCAAAAAAABACFlE1vozAQhu/9FSOfN8YfECACqqq9rNTsYdvD3lYOOClSsCsgX/9+xyRtQumCMNiM5xnjdwYn98dqC3tdN6U1KeGUEdAmt0VpNik5lKawh2bGRSDIfZbk6Iv+pknJW9u+LzzvcDjQ/E1X6mgNzW1FzvOLY1P2fA6S2nrjCca492f5/NIxs9I0rTK5RqopF01nfLa5aruP+c8SXqXqfWm8s7tX1ftztL+CucbosSnIdUuPOPeAKKzLrYa1rSvVwl4wio39gI02ulatLmB1QjOnEiXI7pLlk813lTZtlixdiDJX25e23uVoqOxW5zuM1pbtVqdkiaubtjS4D5z6+ZSSipMsUa2tHupancCNnFlxUAKUBOWDC…
8F069431A7DB32DD4AADF4666F82DEFD	1	mrv	JChemExcelxwYAAB+LCAAAAAAABACFVU2PozAMvc+vsHLeBhIotBV0NJq5rDTdw84e9rZKIe1EgqQC+vXv14G2A7QDLcjB9rODnx2i51OewUEWpTI6Joy6BKROTKr0NiZHpVNzLCeMTzl5XkYJ+qK/LmPyWVW7heMcj0eafMpcnIymiclJY1+cStXxOXrUFFuHuy5z/q7eP2rMROmyEjqRiCrVoqyV7yYRVb2Zb1I4uSgOSjuNu5MXhybaP+7ay6WnMiVfr/SKtheEwkZlEjamyEUFB+5SvNwfsJVaFqKSKazPqGbUwxIsn6LVm0n2udTVMlrZECoR2UdV7BNU5CaTyR6jVarKZExWcie02p0Lhe+Pxp9vMckZWUaiMvlLUYgz2JVVCwaCg/BA+…
E82B0E7E7269D1114863E96465AD7596	1	mrv	JChemExcelBQcAAB+LCAAAAAAABACFVU1vozAQvfdXjHzeGH8AhoikqtLLSs2utN3D3lYuuC1SwBWQr3+/40DaQLIgQENm3psxfuNJcn8oNrAzVZ3bckE4ZQRMmdosL98WZJ+Xmd3XMy4CQe6XSYpYxJf1grw3zcfc8/b7PU3fTaEPtqSpLUgbnx/qvIfZS2qrN08wxr0/66fnE2eWl3Wjy9Qgq87n9cn5ZFPdnBbznxJeoatdXnot3CuqXZvtr2DuZvRQZ+Trk1YYe0AqvOYbA6+2KnQDO8Eo3uwbvJnSVLoxGbwc0c2pxC1Y3iXrR5tuC1M2y2TtUuSp3jw31TZFR2E3Jt1itiZvNmZB1ubDVDluGX4Ixr4/LkjByTLRjS0eqkofwb05t+agB…
B9F614AEAFFFAD1E40BA4F157943B13A	1	mrv	JChemExcelGAcAAB+LCAAAAAAABACFlV2PojAUhu/nVzS9XukHCGqAycS52WTcTXb2Yu82FarTBFoDKPrv91REBV0QyIHT9+nX6TmGr8c8QwdZlMroCDOHYiR1YlKltxGulU5NXU4Yn3L8GocJaEGvywh/VdVuQUhd107yJXNxNNpJTI6b9sWxVB1N7Tqm2BJOKSN/Vh+fZ2aidFkJnUigSrUoz84Pk4jqPJn/DEFyURyUJo2c5MWh6e0vp/amzrFM8W1JS2h7AxRtVCbRxhS5qNCBUwdu+g1tpZaFqGSK1idwM8eFLYhfwtW7Sfa51FUcrmwXKhHZZ1XsE3DkJpPJHnqrVJXJCK/kTh1EIpSGlUDj9/cI5wzHoahM/lYU4oTsm3ULhgRHwkXCQ…
62EAC8FC74C37601187DDC7E6C2D1617	1	mrv	JChemExcelyAYAAB+LCAAAAAAABACFld1vmzAQwN/7V5z8vBgfxjVUJFXVvkxqNmndw94mF9wWCXAFNB/763cOSwtpBgrRcb77nT/ufKTXu6qEjW3awtVLhlwwsHXm8qJ+XrJtUedu2y4wVCG7XqUZ+ZJ/3S7ZS9e9XgXBdrvl2YutzM7VPHMV6+1Xu7YY+Wwld81zEAqBwa/1/cOBWRR125k6s0S1xVV7GLx3mekOi/nPFEFlmk1RB717UDWbPtrvUPhH8F2bs48t3ZLthlB4KkoLT66pTAebUHB6xBd4trVtTGdzeNzTMHJJR7C6SNd3LnurbN2t0rUPUWSmfOiat4wGKlfa7I2idUVX2iVb29fO/ClqVzIg29e7JauQrVLTueqmacwe/JsfN…
70A994425218DDA96A7667F03C6097E2	1	mrv	JChemExcelcAsAAB+LCAAAAAAABACFVslu2zAQvfcrCJ1riovWwHYQJJcCcQo0PfRWMLKSCLCkQJJj++/7KHoTo4qwjKGG780MxcdlfrsvN+Qzb9qirhYep8wjeZXV66J6W3i7olrXu3bGRSi82+U8Axb4ql147133ceP7u92OZu95qfZ1RbO69Ez/zb4tBpidpHXz5gvGuP9n9fjcc2ZF1XaqynKw2uKm7Z2Pdaa6vpj/pPBL1XwWlW/gftl8mmh/BdMPo/t27V2GdI++O1DJa7HJyWvdlKojn4JRPOw7ecurvFFdviYvB7g5lfgEy2/z1UOdbcu86pbzlQ5RZGrz3DXbDI6y3uTZFtG6otvkC2+Vt3W73bxum7qalXn3fth4BKAfDwuv5N5yr…
951C40B339C4880236572B5F0E56FE1A	1	mrv	JChemExceltwgAAB+LCAAAAAAABACNVktvozAQvvdXjHzeGMa8kgpSVellpWYrbXvY28oFN0UCXAHN49/vOIQUSAobSMbyfN+M7Xk44d0+z2CryirVRcSQ2wxUEeskLTYR26VFonfVDIUn2N0yjAlL+KKK2Htdf9xa1m634/G7yuVeFzzWOWv0t/sq7WF2DtflxhK2jdaf9ePzkTNLi6qWRayIVaW31XHyUceyPi7mGxdWLsttWlgN3MrLbWPtr7DNa/N9lbCvLa1Id09UeEszBW+6zGUNW2Fzeu0fsFGFKmWtEng90DRyh45geROuH3T8mauiXoZrYyKNZfZcl58xTeQ6U/EnWavTOlMRW6tK1yV5o42Q7udDxHJky1DWOr8vS3kAMzLTEkEKk…
A59BF19811C79FD02643155A62699F3F	1	mrv	JChemExcelcgcAAB+LCAAAAAAABACNVdtuozAQfe9XjPy8Mba5R5CqSl9WarbSdh/2beWAkyIBroDc/n7HkLSBZGGVywwz53iMz9iOHo9FDntV1ZkuY8IpI6DKRKdZuY3JIStTfahnXLiCPC6iBLGIL+uYvDfNx9yyDocDTd5VIY+6pIkuSJefH+ushznYVFdbSzDGrd+rl7eWM8vKupFlopBVZ/O6Db7oRDbtZP5Rwipktc9Kq4NbRbXvRvsjmPkyeqxT8vVKS8w9IRU2Wa5go6tCNrAXjOKXfYOtKlUlG5XC+oRhTm1cgsVDtHrWya5QZbOIVmaILJH5W1PtEgwUOlfJDkdrsiZXMVmpRubyeMoJYOr7c0wKThaRbHTxVFXyBMYzYclBCpA2S…
6D527AAA0463413A4FF0488FEFED782E	1	mrv	JChemExcelHgUAAB+LCAAAAAAABACFlE1vm0AQhu/5FaM91/vFtwVEkXOpFKtS00Nv1RrWNhKwEayN/e87i53E1C2VgFnNvM/AzsySPp6aGo666yvTZkRQTkC3hSmrdpeRoWpLM/QLIQNJHvO0QC3q2z4je2vflowNw0CLvW7UybS0MA25xJenvppoBo+absck54L9XL+8jsyianur2kIj1VfLfnS+mELZ8WP+8QrWqO5YtewiZ013vGT7Jbm7OD31Jfnc0gpjT4jCtqo1bE3XKAtHySle/AvsdKs7ZXUJmzO6BfWwBPlDun42xaHRrc3TtUtRFap+td2hQEdjal0cMJutbK0zstZW1aXen0vcCQa/PmekESRPlTXNU9epM7iVcysBSoLyQPmgA…
269F312B3FEE0BF479A59C05D07C4A3C	1	mrv	JChemExcelOAYAAB+LCAAAAAAABACNVU1vozAQvfdXjHzeGGwCJBFQVellpWZX2u5hbysHnBQJ7Mq4+fj3O4YkDUlKNoDGHr/nZ894nORxV1ewkaYptUoJoz4BqXJdlGqdkm2pCr1tRoyHnDxmSY5YxKsmJW/Wvs88b7vd0vxN1mKnFc11Tbrx2a4pe5htQLVZe9z3mfdn8fLackalaqxQuURWU86a1vmic2HbxXwh4dXCbErldXCvNptutr/cd69Pd01BPrc0x7EnpMKqrCSstKmFhQ33Kb7+N1hLJY2wsoDlHt2MBhiC7CFZPOv8o5bKZsnCTVHmonq15iNHR60rmX/gbLa0lUzJQlpRl9ZoRQDHvj+npGYkS4TV9ZMxYg+u5dyCgeAgAhBjE…
A0B1A8283C89824F4329C6AC5F863067	1	mrv	JChemExcel9QUAAB+LCAAAAAAABACFVF1vmzAUfe+vsPy8GGwIhAioqvRlUrNJ6x72NjngpJbArowbkn+/ayhpSDLCh665PsfHnGs7fTzUFdoL00itMkyJj5FQhS6l2mW4larUbTOjbM7wY54WgAW8ajL8Zu370vPatiXFm6j5QStS6Br3/ctDI0eYNiDa7Dzm+9T7s3557TgzqRrLVSGA1chl0yVfdMFtN5n/SHg1N3upvB7u1Wbfj/aX+e7xyaEp8dcvraDvCahoKyuBttrU3KI98wk8/je0E0oYbkWJNkdIUxKABflDun7WxUctlM3TtRtCFrx6teajgEStK1F8wGhW2kpkeC0sr6U1Ws1K0UBTaYwA9P05wzXFecqtrp+M4UfkWi7NKeIM8…
6A070B7BE9052DC9DA9317770EC6CB33	1	mrv	JChemExcelgAYAAB+LCAAAAAAABACFlUtvozAQx+/9FJbPW+MxmEcFqar0slKzK233sLeVA06LBHYF5PXtdwzNg6RLFKK/7Znf2HjGJn3c1RXZ6KYtrckoME6JNrktSvOW0W1pCrtt70FIQR9naY6+6G/ajL533ceD5223W5a/61rtrGG5relgf9i15chn6zPbvHmCc/D+LF5ee+a+NG2nTK6RasuHth98sbnq+sX8ZwqvVs2mNN7g7tXNZoj2V3D3cLZrC3p6pTnanhAlq7LSZGWbWnVkIzjDh38jb9roRnW6IMs9DgPzcQtmd+ni2ebrWptuli5ciDJX1WvXrHMcqG2l8zVG68qu0hld6E7tVGUNvgjavj9ntAY6S1Vn66emUXviWm5YAVGCK…
65EFC6990E625D1864A8AF09D4AB4D88	1	mrv	JChemExcelUQcAAB+LCAAAAAAABACFVUtvozAQvvdXjHzeGGwehgqoqvayUrMrbfewt5ULToIEuALy2l+/40DSQlIIoHHG3+cZz8OOHg5lATtVN7muYsKoTUBVqc7yah2TfV5let8sGPc4eUiiFLGIr5qYbNr2/d6y9vs9TTeqlAdd0VSXpJu/PzT5ALN3qK7XFrdtZv1ZvryeOIu8alpZpQpZTX7fnJQvOpXtyZkvTFilrHd5ZXVwq6x33Wp/uW1emx6ajHxs6QnnHpEKq7xQsNJ1KVvYcZvia3+DtapULVuVwdsR1Yw6GILkLlo+63RbqqpNoqVZIk9l8drW2xQVpS5UusXV2rwtVEyWqpX/ZLopdE0AJ78/x6RkJIlkq8vHupZHMCOjlgwkB…
DC7EF02667A8F18FA7BAB8523C499B41	1	mrv	JChemExcelJAgAAB+LCAAAAAAABACFVdtunDAQfe9XjPzcNbbBXCLYKEr6UCnbSt0+9K1ywEmQAEdA9tKv7xjYbGATEJcxnnNmjOfYjq8PZQE7XTe5qRLCKSOgq9RkefWUkH1eZWbfrLiQglyv4xSxiK+ahDy37cuV4+z3e5o+61IdTEVTU5Lef3Vo8hFm71JTPzmCMe782dxvO84qr5pWValGVpNfNV3nvUlV2w3mkxROqepdXjk93CnrXR/tr2D2ZvTQZOT8S7fou0EqPOaFhkdTl6qFnWAUb/YVnnSla9XqDB6O2M2pi1Ow/hJv7kz6WuqqXccbGyJPVbFt69cUO0pT6PQVo7V5W+iEbHSr/qn0uTA1fNveEEDA97uElJysY9Wa8qau1RFsy…
F9607275F4A319C230088083D8674C69	1	mrv	JChemExcelnAcAAB+LCAAAAAAABACFVUtvozAQvvdXjHzeGGwehghSVe1lpWYrbffQ28oFt0UCXAHNY3/9joHQQFoIoHHG3+cZz4zH0fWhyGGnqjrTZUwYtQmoMtFpVr7GZJ+Vqd7XK8Y9Tq43UYJYxJd1TN6a5n1tWfv9niZvqpAHXdJEF6SbXx/qbITZO1RXrxa3bWY9be8fW84qK+tGlolCVp2t61Z5rxPZtM58Y8IqZLXLSquDW0W161b7y23z2vRQp+RzS7c4d4NUeMlyBS+6KmQDO25TfO0f8KpKVclGpfB8RDWjDoZgcxVt73TyUaiy2URbs0SWyPyxqT4SVBQ6V8kHrtZkTa5islWN/CeTt1xX8PB0QwABP+9iUjCyiWSji5uqkkcwI…
64443B26E90B6D6257B0A588C3BF8F85	1	mrv	JChemExceleggAAB+LCAAAAAAABACFVk1v2zAMvfdXCDovsijJslwkKYr2MqDZgLWH3QbVUVsDsV3Ybj7260fJbVM7mY3YkEy+R1IiKWV+tS82ZOvqJq/KBQXGKXFlVq3z8nlBd3m5rnbNDEQs6NVyniEW8WWzoC9t+3oZRbvdjmUvrrD7qmRZVdBOf7lv8h5mJ1lVP0eCc4h+r+7uA2eWl01ry8whq8kvmyC8qzLbhmD+4yIqbL3Ny6iDR0W97az9Edw/nO2bNT0u6QZ110glT/nGkaeqLmxLtoIzfPg38uxKV9vWrcnjAcXAJG7B8mK+uq2yt8KV7XK+8ibyzG7u2/otQ0FRbVz2htbavN24BV25NqtK+xfFlKDy++2CFkCXc9tWxXVd2wPxM…
21F48EAC47BBE8E48A53388D48BFB7F6	1	mrv	JChemExcelEAQAAB+LCAAAAAAABAB9k8Fu4jAQhu99ipHPi+3YIRSUpKroZaXSw3YPe1uZxFBLiV05hsDb7zjQloguUmQ7M/83kxlP8odD28Be+844W5CEcgLaVq42dluQ3tja9d0kEVNBHsq8Qi3qbVeQtxDeF4z1fU+rN92qg7O0ci05+ReHzow0vaTOb5ngPGF/Vs+vAzMxtgvKVhqpziy6wfjsKhWGj/lPCtYqvzeWneSs9ftTtL+Cx4fTQ1eTr5KW6HtEFDam0bBxvlUB9oJTfPgP2GqrvQq6hvURzQmV2ILyLl89uWrXahvKfBVDmEo1r8HvKjS0rtHVDqMFExpdkJUOMa6xBND186kgbULKXAXXPnqvjhBP0awSUAKUBJWCmoLKQM1A3…
F3860DE17EAE5D8648BCA3A80C79D825	1	mrv	JChemExceleQgAAB+LCAAAAAAABACFVktv2zAMvvdXCDovsinFjxR2iqK9DGg2YN1ht0GxldZAbBW2m8e/H2UlTqx0dpyAEvV9JC1SVJKHQ7klO1U3ha5SCsynRFWZzovqLaX7osr1vpkBDzh9WCYZYhFfNSl9b9uPe8/b7/cse1elPOiKZbqkdv3+0BQDzF4wXb953PfB+7N6ee04s6JqWlllCllNcd90yhedybYL5j8uvFLWu6LyLNwr65219pf75uuzQ5PTyys94dojUsmm2Cqy0XUpW7LjPsOv/428qUrVslU5WR9RDUzgFizvktWzzj5LVbXLZGVMFJncvrb1Z4aKUm9V9onW2qLdqpSuVPsuc13he+DS9+eUlkCXiWx1+VjX8kjMyKglE…
C1F046B5A617DA6E02540147F47CEF9E	1	mrv	JChemExcelBQUAAB+LCAAAAAAABACFlEuPmzAQgO/7K0Y+NzZvkghYrbKHVtr00Oyht8oBJ0HCdgTekPz7jgObQNNSHhoznm/GMx6TPJ9lBSdRN6VWKXGpQ0CoXBel2qekLVWh22bmeqFHnrMkR1u0V01KDsYcl4y1bUvzg5D8rBXNtSTd/PLclCOb1qe63jPPcVz2c/22uTKzUjWGq1wg1ZTL5qp80zk318X8IwSTvD6VinXmTNanztsvz7GPQ89NQe4prXDuBVHYlZWAna4lN3DyHIqP8wX2QomaG1HA9oJql/pYguwpWb/q/EMKZbJkbV2UOa82pv7IUSF1JfIP9GZKU4mUrIU5cHk8CMNlqTAbNPj2mhLpEuDbZmNELXRKkBYkS7jR8qWu+…
AA3CF94F38627CC5C5C9549F168F0002	1	mrv	JChemExcelRQYAAB+LCAAAAAAABACFlU1vnDAQhu/5FSOfu8ZjsIEINoo2l0rZtur20FvlgJMgLTgCsh//vmNoPsimrBYYbM8zY/yOvdnVod7CzrZd5ZqcIRcMbFO4smoecravmtLtuwVKJdnVMivIl/ybLmePff90GQT7/Z4Xj7Y2B9fwwtVsHL88dNXEZx9y1z4EUggMfq9vNwOzqJquN01hieqqy27ovHWF6YfJ/CdFUJt2VzXB6B7U7W6M9kcKfwl+6Er29kkrGrsmFO6rrYV719amh50UnC7xBR5sY1vT2xLujtSNPKQlWF5k6xtXPNe26ZfZ2oeoCrPd9O1zQR2129rimaL1Vb+1OVvb/rEqDT1cw4BGv97krEa2zEzv6uu2NUfwb77bI…
8E3692BA13FA77D0D4E14571D989022C	1	mrv	JChemExcel+gUAAB+LCAAAAAAABACFVEuP4jAMvs+vsHJe0iZ98FDb0Yi5rDTsSsse9rYKbYBKbTJKC4V/v07LAAW20FYO9vfZju0kej2UBeylqXKtYsKoS0CqVGe52sSkyVWmm2rEeMDJaxKliEW8qmKyrevPmeM0TUPTrSzFQSua6pJ09tmhynuYxqPabBzuusz5s/hYtpxRrqpaqFQiq8pnVav80Kmo22T+E8IphdnnyungTmn2nbe/3LWvSw9VRi5bmqPtDamwzgsJa21KUcOeuxRf9xtspJJG1DKD1RHVjHpYguQlWrzrdFdKVSfRwrrIU1Esa7NLUVHqQqY79FbndSFjspD1Nse0zYoA2r6/x6RkJIlErcs3Y8QR7MqqBQPBQXggfBABi…
CCDA8AF676425151B41EF0452429A0C0	1	mrv	JChemExcelVwQAAB+LCAAAAAAABAB9lEuPmzAQgO/7K0Y+N7aBQB4CVqvspdKmKzV76K1ywEksYXsFTgj/vuM8NqFpAcTYM/PNMGOb9PmoKzjIulHWZCSgnIA0hS2V2WakVaa0bTMKwjgkz3laoC/6myYjO+c+54y1bUuLndTiaA0trCZn+/zYqJ5PG1Fbb1nIecB+Ld9WJ2akTOOEKSRSjZo3J+WbLYQ7fcx/UjAt6oMy7OzOdH04R/sdcv9wemxKcitpgbYXRGGjKgkbW2vh4BByig//BltpZC2cLGHdoTqgEbYgf0qXr7bYa2lcni59CFWIauXqfYEKbStZ7DGaU66SGVlKt7O6qwig5ftrRnRA8lQ4q1/qWnTgR14tAhAhiAjEGEQMIgExA…
72C4445380869D4A7C6E05E1A5D77B4F	1	mrv	JChemExcelpgkAAB+LCAAAAAAABACFVktvozAQvvdXWD5vDR7Mq4JUVXtZqdlK2z3sbeWC0yIFXAHNY3/9jiEkgWRxIBp7/H2esWc8OLnflWuyUXVT6CqlnLmUqCrTeVG9p3RbVLneNrccfKD3iyRDLOKrJqUfbft55zjb7ZZlH6qUO12xTJe0H7/bNcUIs/WYrt8dcF3u/F4+v3ac26JqWlllCllNcdd0ymedybZz5j8mnFLWm6JyerhT1pt+tj/gmtdluyanpyU94tgDUsmqWCuy0nUpW7IBl+HrfiPvqlK1bFVO3vao5szDLVjcJMsnnX2VqmoXydJMUWRy/drWXxkqSr1W2RfO1hbtWqV0qdoPvduvVKX/FjmuBgHfn1JacrpIZKvLh7qWe…
F2ACE525EBEAF0E0B1D173201A164197	1	mrv	JChemExcelMAYAAB+LCAAAAAAABACFVEtv2zAMvu9XEDovsp6WXNgpivYyoNmAdYfdBtVWWwGxXdjO69+PitemSToHliGZ/D6SJinm19t6CWvf9aFtCsIpI+Cbsq1C81yQTWiqdtPPuNCCXM/zErGIb/qCvAzD61WSbDYbWr742m3bhpZtTUb91bYPR5iNpG33nAjGePJ7cf+w58xC0w+uKT2y+nDV74X3bemGfTD/cZHUrluHJhnhSd2tR2t/BIuL0W1fkcMv3aLuBqnwFJYentqudgOsBaO42Fd49o3v3OAreNyhmFOJKZh/yRd3bbmqfTPM80U0EUq3fBi6VYmCul36coXWhjAsfUEWfnjpV9tQhwp/BbXf7gpSczLP3dDWN13ndhBPUew4O…
D98D304EFEFF35E6A8CB7BDA14CCB073	1	mrv	JChemExcelvwUAAB+LCAAAAAAABACFlF9vmzAQwN/7KSw/bdIC2OZPEgFVlb5MalZp2cPeJgecxBLYFZAQ9ul3JrSBkpFAZPt8v7vz3eHw8Zxn6CSKUmoVYWI5GAmV6FSqfYRrqVJdlzNCPYof4zABXdBXZYQPVfW2tO26rq3kIHJ+1spKdI4v+8tzKQc6NbN0sbep4xD79/pl0zIzqcqKq0QAVcpl2QpfdMKrNpj/uLBzXpyksi/qdl6cLtb+UMe8jnUuU3w90gr2ngBFO5kJtNNFzit0oo4Fr/MN7YUSBa9EirYNiInFIAXxQ7h+1skxF6qKw7UxIROebarimIAg15lIjmCtklUmIrwW1aHJZnT2hedS6fKY7bRqsq9bof5qsI0REN+fI5wTH…
729515DB3140748A95DC0EDEBB559A0E	1	mrv	JChemExcel/QoAAB+LCAAAAAAABACdVk1v2zgQvfdXEDrXFGdIimRgOwjSQxdosMCmwO6tYGQmEWBJgaTE8b/foYQ2tuRaqP0BiuR7b2akJ5LL6/dyy95C0xZ1tUqAi4SFKq83RfW0SnZFtal37QJQY3K9XuaEJXzVrpLnrnu5StPdbsfz51D697rieV0mw/zVe1scYXaS181TikJA+t/dt/uesyiqtvNVHojVFldtP/itzn3XJ/ObEGnpm7eiSgd4WjZvg9oPFPEn+Hu7ST5KuqW5G6Kyx2Ib2GPdlL5jbyg4/cRn9hSq0PgubNjDnoaBS7oF60/Luy91/lqGqlsv76JEkfvtfde85jRQ1tuQv5JaV3TbsEruQve83740YVMVbb2tKyqIMH99W…
C32E9444BB56EDDE73E19C7ABF38AFE3	1	mrv	JChemExcelcwcAAB+LCAAAAAAABACFlU1vozAQhu/9FSOfNwabz0aQqkovKzW70raHva0ccFIkwBGQkPz7HQP5gKSQgMb2vI9tPGM7eDlmKRxkUSYqDwmjJgGZRypO8m1I6iSPVV3OGHc4eVkEEWpRn5ch+aqq3dww6rqm0ZfMxFHlNFIZaf3zY5n0NLVFVbE1uGky4+/q/aNhZkleViKPJFJlMi+bxncViaqZzDdDGJkoDklutHIjKw5tb/+4qR+THsuYXD9pib5XRGGTpBI2qshEBQduUnzMH7CVuSxEJWNYn7CZUQuXYPEUrN5UtM9kXi2Cle4iiUT6URX7CBsylcpoj71VSZXKkKxkpaJU7QqRJTF+DPp/voUkY2QRiEplr0UhTqBLulkwE…
17307003942C15C92F2BFDED8409C796	1	mrv	JChemExcelIAcAAB+LCAAAAAAABACFlU1vozAQhu/9FSOfN8Y2BEIEqar2slKzK233sLeVA06CBLgCmo9/v+NAmxiyoJDYHs8zNn7Hk+jxVORwUFWd6TImnDICqkx0mpW7mByzMtXHesbFXJDHVZSgL/qXdUz2TfO+dJzj8UiTvSrkSZc00QVp55enOrN8ji7V1c4RjHHnz/r17cLMsrJuZJkopOpsWV+MrzqRzWUz/1nCKWR1yEqndXeK6tBG+yuYeRg91Sm5vtIzzj0hCtssV7DVVSEbOAhG8WHfYKdKVclGpbA5o5lTF49g9RCtX3TyUaiyWUVrEyJLZP7WVB8JGgqdq+QDozVZk6uYrFWjc5nsc10RwMnvLzEpOFlFstHFU1XJM5ieMUsOU…
53BC481071B84115D7D86B0BCEC46AA9	1	mrv	JChemExcelGAcAAB+LCAAAAAAABACFVdtuozAQfe9XjPy8MdjcI6Cq0peVmq207cO+rRxwUiTAEdBc/n7HQC4kWUhIBs+cM0N8Zpzw+VDksJNVnakyIoyaBGSZqDQrNxHZZ2Wq9vWMcYeT5zhMEIv4so7IV9Ns54ax3+9p8iULcVAlTVRBuvj8UGcDzN6iqtoY3DSZ8Wf59tFyZllZN6JMJLLqbF63zjeViKZ9mP+UMApR7bLS6OBGUe26bH+5qS+THuqUXH7SAmMvSIV1lktYq6oQDey4SfEyf8BGlrISjUxhdUQ3oxZuQfwULl9V8l3IsonDpU6RJSL/aKrvBB2FymXyjdmarMllRJayUdtK5SongLGfrxEpGIlD0ajiparEEfSddgsGgoOwQ…
67CA4690611876D8B64AB85D69515DBA	1	mrv	JChemExcelfQkAAB+LCAAAAAAABACFVttuozAQfe9XWDxvjMfmWkGqKn1ZqdlKm33Yt5VL3BaJSwXk9vc75pIGkmIFMnh8zswYH9tED8c8I3tV1WlZxBZQZhFVJOU2Ld5j65AW2/JQL4C73HpYRgliEV/UsfXRNJ/3tn04HGjyoXJ5LAualLnV9d8f63SEOQhaVu82Zwzsv+vnTctZpEXdyCJRyKrT+7p1PpeJbNpivklh57Lap4Xdwe282nfR/nGmL0aP9db6GtIK+x6RSt7STJG3ssplQ/acUbzYD/KuClXJRm3J6wndQAW+guVdtH4qk12uimYZrXWINJHZpql2CTryMlPJDqM1aZOp2Fqrpqx3mcTRY9fPp9jKwVpGsinzx6qSJ6KftFsCk…
23E9CBD14AC1CDCA840BF2E584B77EEB	1	mrv	JChemExcel+AUAAB+LCAAAAAAABACFlF9vozAMwN/3Kaw8H38SoLQVME3dy0nrTrrt4d5OKaQbEiRToKX99ucA7aDt0RaUxPbPTmyT6PFQFrAXusqVjAm1XQJCpirL5UdMmlxmqqksygJGHpMoRVu0l1VMPuv6a+k4TdPY6aco+UFJO1Ul6fTLQ5WPbBrPVvrDYa5LnT/rl7eWsXJZ1VymAqkqX1at8EWlvG43858QTsn1PpdOZ+6Uet95+8tc87j2ocrI95FWqHtCFLZ5IWCrdMlr2DPXxsf9AR9CCs1rkcHmiGJqe5iC5CFaP6t0VwpZJ9HauMhTXrzVepeioFSFSHforc7rQsRkLWp12GklCaDq53NMSkqSiNeqfNKaH8HMjJhT4Ay4B9wHH…
D9E9DDC4FF16C4880A67A8382031C6AB	1	mrv	JChemExcelJgkAAB+LCAAAAAAABACFVktvozAQvvdXWD4vYBvCo4JU3fayUqOVtnvY28oFp0UKdgU0j3+/Y1hCcAhOSOzMfN/M2DMeJ304Vju0F3VTKplh6hKMhMxVUcr3DB9KWahD41C2YvhhneaABbxsMvzRtp/3nnc4HNz8Q1T8qKSbqwr3+vtjU04wB99V9bvHCKHen83La8dxStm0XOYCWE1533TCF5Xztgvmhguv4vW+lF4P96p631v7y4h+iHtsCjwu6Ql0j0BF23In0FbVFW/RnhEXHvINvQspat6KAr2dQExdH7ZgfZdunlX+VQnZrtONNlHmfPfa1l85CCq1E/kXWGvLdicyvBFtzbdCKgkrAeWP5wxXFK9T3qrqsa75CemZFnOKO…
D3A2365405FB443B2C468DA83C31D31E	1	mrv	JChemExcelsAUAAB+LCAAAAAAABACFlFGPmzAMgN/vV1h5HoEECm0FnE69l0nXTVr3sLcphbQXCZIT0NLu18+htFfWjhKQg+PPJrZJ/HwoC9jLqlZGJ4RRj4DUmcmV3iakVTo3be0wPuHkOY0ztEV7XSfkvWk+5q7bti3N3mUpDkbTzJTktD4/1Gpg0/rUVFuXex5zfy3fVh3jKF03QmcSqVrN6075ZjLRdB/znxBuKaq90u7J3C2r/cnbb+7Z26OHOiefW1rg2guisFGFhI2pStHAnnsUb+8LbKWWlWhkDusjqhn1MQXpU7x8NdmulLpJ46V1oTJRrJpql6GiNIXMduitUU0hE7KUTaXWuz9KE8C1r68JKRlJY9GY8qWqxBHszKoFA8FB+CACE…
8D305AD24BD7F0E7856C7582D015B80D	1	mrv	JChemExcelbQUAAB+LCAAAAAAABACFlE2PmzAQhu/7K0Y+F4NNCEkErFbZS6VNK3V76K1ywMlaBXsFzld/fcdJ2ISwJUA0ZmYe27wzcfK4r0rYyrpRRqeE0YCA1LkplF6nZKd0YXaNx3jEyWOW5JiL+bpJyZu17zPf3+12NH+TldgbTXNTkVN8tm9UJ2cXUlOvfR4EzP+1eHk9Mp7SjRU6l0g1atYcnS8mF/a4mf8s4Vei3irtn9L9qt6eZvvNA/cEdN8U5PJJc4w9IQorVUpYmboSFrY8oPgEX2AttayFlQUsD+hmNEQJsodk8WzyTSW1zZKFm0Llony19SZHR2VKmW9wNqtsKVOykLZWy81fpb1C/ZHWEMCUr88pqRjJEmFN9VTX4gBu5NyCg…
2EBABF95122945B226C7A9143272096E	1	mrv	JChemExcelTAUAAB+LCAAAAAAABACFlEtv2zAMgO/9FYTOiyzJ78BJUaSXAc0CrDvsNii2khiwpUJ2Xvv1o5y0iZvMRRxTIvmREikrezzUFeyUbUqjJ4RTRkDp3BSlXk/IvtSF2TcjLkJBHqdZjr7or5sJ2bTt29jz9vs9zTeqlgejaW5qcrKPD03Z89n71Ni1Jxjj3u/5y2vHjErdtFLnCqmmHDed8sXksu0W858UXi3trtTeyd2r7e4U7Y9g7mH00BTksqUZ2p4QhVVZKVgZW8sWdoJRfNg3WCutrGxVAcsjqjn1sQTTh2z+bPJtrXQ7zeYuRJnL6rW12xwVtalUvsVobdlWakLmqrVGl4X8iwYCaP7+PCE1J9NMtqZ+slYewY2cWnKQAqQPM…
2966EC4B35CE51A81FCA1A22DCBEC056	1	mrv	JChemExcelgQkAAB+LCAAAAAAABACFVstuozAU3fcrLK8nBhvzqkiqqt2M1KTSdBazG7ngtEiAKyCvv59r3JRHGaxArn19ju81Pn4kd+eyQEdZN7mq1pgSFyNZpSrLq7c1PuVVpk7NijKf4btNkgIW8FWzxu9t+3HrOKfTiaTvshRnVZFUldi0356bfIQ5eUTVbw5zXer82T69dJxVXjWtqFIJrCa/bTrnk0pF2yXznxBOKepjXjkG7pT10fT2l7n6ccm5yXA/pAdouwcq2ueFRHtVl6JFR+YSeNwf6E1WshatzNDrBdyUePAJNjfJ9lGlh1JW7SbZ6i7yVBQvbX1IwVGqQqYH6K3N20Ku8Va2zaHYH2pVrUrZvl8KjADz83GNS4o3iWhVeV/X4…
66A1F3488D951A35C5F7615E75D300C3	1	mrv	JChemExcel1QgAAB+LCAAAAAAABACFVstu2zAQvOcrFjrXFN+PwHYQOChQIO6h6aG3gpGVRIAlBZLiR7++S6lOLDmVYBmkyRnOkLtceX5zyLewS6s6K4tFxAiNIC2ScpMVz4tonxWbcl/PGFc8ulnOE8QivqgX0UvTvF7H8X6/J8lLmvtDWZCkzKNu/vpQZz3MXpCyeo45pSz+tb5/aDmzrKgbXyQpsursum4H78vEN62Z/0jEua92WRF38Divdt1qvzkNDyWHehN9bGmFc7dIhadsm8JTWeW+gR2nBB/6BZ7TIq18k27g8YjDjAg8guXVfH1XJm95WjTL+ToskSV++9BUbwkO5OU2Td5wtSZrtukiWmcb/6fcetw9Tn27W0Q5i5Zz35T5bVX5I…
280C983BEAB540AEA4D5109226386383	1	mrv	JChemExcelQAwAAB+LCAAAAAAABAClV9tO4zAQfecrrDxvnXicK2qLEDzsShSkZaXdt5WbGojUJCgJvfz9juMEiBPqFagtE4/PmRknJ2MzvzjkW7KTVZ2VxcJh1HOILNJykxWPC2efFZtyX88YBOBcLOcpYhFf1AvnqWmez113v9/T9Enm4lAWNC1zR8+fH+psgNlzWlaPLngec/+sbu5bziwr6kYUqURWnZ3XrfOmTEXTFvNBCjcX1S4rXA1382qno/0FT309eqg3ztuSrnDuEqnkIdtK8lBWuWjIDjyKX+8beZSFrEQjN2R9RDejHG/B8my+ui7Tl1wWzXK+UiGyVGzvm+olRUdebmX6gtGarNnKhbPKijI9ptuswJXg5I/rhZMzh4h1fd/IS…
98BCCDA4B1D49A93B7CD2E1B0D5AEA9E	1	mrv	JChemExcelFQcAAB+LCAAAAAAABACNVU1vozAQvfdXjHzeGGwIHxGkqtLLSk1X2vawt5UDTooEuAISkn+/YyBNIClsArE9fm/GnmdPgsdjlsJBFmWi8pAwahKQeaTiJN+FpE7yWNXljPE5J4/LIEIs4vMyJB9V9bkwjLquafQhM3FUOY1URtr5xbFMepjaoqrYGdw0mfFn/fLWcGZJXlYijySyymRRNsYXFYmqWcw3IYxMFIckN1q4kRWH1ttfburHpMcyJpctrXDuCamwTVIJW1VkooIDNyk+5g/YyVwWopIxbE5oZtTCFCwfgvWzivaZzKtlsNYukkikb1Wxj9CQqVRGe/RWJVUqQ7JWUao2iIlxJzj58zkkGSPLQFQqeyoKcQLd02bBQHAQF…
DAEB1466884A9985378625C2F9392286	1	mrv	JChemExceluQUAAB+LCAAAAAAABACFVE1vozAQvfdXjHzeYGy+I6Cq2stKza603cPeVg44qSWwKyBf/37HpEkgydKEZMy89zz2zNjp476uYCubVhmdEea4BKQuTKn0OiM7pUuza2eMB5w85mmBXOTrNiPvXfcxp3S32znFu6zF3minMDU54vN9q0acneeYZk256zL6Z/H61mtmSred0IVEVavmbe98NYXo+sX8JwStRbNVmh7ptG62x9n+ctc+rrNvS3LZ0jNiTyiFlaokrExTiw623HXwcb/BWmrZiE6WsDygmzkepiB/SBcvptjUUnd5urBTqEJUb12zKdBRm0oWG5ytU10lM7Iw2lRKbxqjCSD4/SUjNSN5KjpTPzWNOIAdWbdgIDgID4QPI…
2F34DC5DB1706342B53CC427E6F21543	1	mrv	JChemExcelZAUAAB+LCAAAAAAABACFlF9vozAMwN/3Kaw8rwkJFNoKmKbuZdJ6J932cG+nFNIOCZIp0NJ++3PoX9odV2gdYv9sY7uJn3ZVCVtl68LohHDqEVA6M3mh1wlpC52bth5xMRbkKY0ztEV7XSfks2m+Zoy1bUuzT1XJndE0MxU56Ge7uujZtD41ds2E53H2e/H23jGjQteN1JlCqi5mdbf5ZjLZdMn8IwSrpN0Wmh3MWWW3B29/hOduj+7qnFxeaY66Z0RhVZQKVsZWsoGt8Cje3iOslVZWNiqH5R63OfWxBOlDvHgx2aZSuknjhXNRZLJ8b+wmw43KlCrboLemaEqVkIXRG2s0AVS8viSk4iSNZWOqZ2vlHtzKbUsOUoD0QQYgxyBDk…
A07FE835358DD87B179AB10EA40EB190	1	mrv	JChemExcelDQkAAB+LCAAAAAAABACdVslu2zAQvecrBjrXFHeRge0gcA4tkDRAU6C9FbTMJAIsKZAUL3/foZxNkmMBgWWQ1Lw3i/mG9PRil69h46s6K4tZxAiNwBdpucqKh1m0zYpVua0njCseXcynKWIRX9Sz6LFpns7jeLvdkvTR525XFiQt8+hgP9/VWQezFaSsHmJOKYv/3lzftZxJVtSNK1KPrDo7r9uX12XqmjaZT0LEuas2WREf4HFebQ7e/nEaHkp29Sp6L2mBtkukwn229nBfVrlrYMMpwYd+gwdf+Mo1fgXLPb5mROBPMD+b3lyV6XPui2Y+vQkustSt75rqOcUXebn26TN6a7Jm7WfRTVk9PWYFloGWH1ezKGcRuGV91/jKl7MIa…
DDD45CF0B8F24C3225411B6158D0F2F2	1	mrv	JChemExcelmgcAAB+LCAAAAAAABACFVUtvozAQvvdXWD5vjG1sHhGkqtrLSs0etj3sbeWA2yIBroC8/v2OIQmBZEE8PvB8n2fsGdvR46HI0U5XdWbKGDNCMdJlYtKs/IzxPitTs68XjEuOH1dRAlzgl3WMv5rme+k4+/2eJF+6UAdTksQUuLMvD3U24OxdYqpPh1PKnD/r17dWs8jKulFlokFVZ8u6bXw1iWraYP7jwilUtctKp6M7RbXrevvLqb0pOdQp7of0DLYnkKKPLNfow1SFatCOUwI3/YE+dakr1egUbY7QzIgLU7B6iNYvJtkWumxW0dp2kSUqf2uqbQINhcl1soXemqzJdYzXxyQ3my0MJcsxAuvPlxgXDK8i1ZjiqarUEdkv26wYU…
8E135D94314B94C82C3B387C5F244A82	1	mrv	JChemExcelcAgAAB+LCAAAAAAABACFlktvozAQgO/9FZbPG+OxeVaQqmovKzWqtN3D3lYuuC0S4ApoHv9+x5A0QLKgJBqYmW9mbI/txHf7siBbXTe5qRIKjFOiq9RkefWe0F1eZWbXrEB4gt6t4xR90b9qEvrRtp+3jrPb7Vj6oUu1NxVLTUl7++2+yUc+O8lM/e4IzsH5s3l66ZhVXjWtqlKNVJPfNp3yyaSq7Yr5TwqnVPU2r5ze3SnrbR/tr+D2y9m+yeh5SA9ou0eUvOWFJm+mLlVLtoIz/PIf5F1XulatzsjrAdXAJE7B+ibePJr0q9RVu443NkSequKlrb9SVJSm0OkXRmvzttAJ3RxS8/mhK1PkKVFpjunR5edjQkug61i1pryva3Ug9…
4912F9904AE37F77412B119DEF263A3D	1	mrv	JChemExcelrAcAAB+LCAAAAAAABACFVUtv2zAMvvdXEDovsihbfhR2iiK9DGg7YN1ht0F1lNaAH4XtvPbrR8VJGzuZjTigRH6fSIkUFd/tihw2pm6yqkwYcsHAlGm1zMq3hG2zclltmxlKJdndPE4JS/iySdh7237cOs52u+Xpuyn0rip5WhWss9/umqyH2bq8qt8cKQQ6v58eXw6cWVY2rS5TQ6wmu20Oyscq1e0hmP+4cApdb7LS6eBOUW+61f5IYT/Bd82SfW1pQbZ7osIqyw2sqrrQLWyk4PSJb/BmSlPr1izhdU9q5C4dwfwmfnqo0nVhynYeP9klslTnL229TklRVLlJ17Ram7W5SdizN7tPTbvPm3W+0oVp36ud/ksgBgT9/pCwAtk81…
4176E9B1CBA448F994F5EB6BB845DD02	1	mrv	JChemExcel6goAAB+LCAAAAAAABACdVslu2zAQvecrCJ5rSSS1BraDwDm0QBagLtDeClqmEwGWFEiKl7/voyTbEe2YQL1gRM57M1yehhzf7fI12aiqzspiQpnjUaKKtFxmxeuEbrNiWW7rEeMBp3fTcQos8EU9oW9N837rutvt1knfVC53ZeGkZU47/+2uzgaYrXDK6tXlnsfcP0+P85Yzyoq6kUWqwKqz27rtfCxT2bSD+SKFm8tqkxVuB3fzatNF+8s9/fOcXb2kpynN4LsHlayytSKrssplQzbcc/DzvpFXVahKNmpJFnt0M0dgCaY346eHMv3IVdFMx086RJbK9bypPlJ05OVapR+I1mTNWk3os1yl2XqdFZTA9eNhQnNGiVzU80ZVqpxQ8…
BA7092EDB3B7BD31BA74F5CDB3EF45F2	1	mrv	JChemExcelPwoAAB+LCAAAAAAABACVVltv0zAUft+vsPJMHfv4PrVFCB5A2kViSPCGvNQbkZoEJdm6/XuOkwFLUmqhpnIcf9+52N+xvX77VO3JY2i7sqk3GacsI6Euml1Z32+yQ1nvmkO34qAge7tdF4hFfN1tsh99//M8zw+HAy1+hMo/NTUtmiobx8+funKCOQjatPc5MMbzb5cXNwNnVdZd7+siIKsrz7vh40VT+H4I5h8u8sq3j2Wdj/C8ah9Ha9+BxYfRp26X/U3pPY69Qyq5K/eB3DVt5XvyCIziw96Q+1CH1vdhR26f8TOnAqdge7a+/NAUD1Wo++36MpooC7+/6duHAj9UzT4UD2itL/t92GRXft+3AX1gIjj26cMmq3hG/G1304c2N…
C07A1C52DF27E53A0578B2BFAA8A7659	1	mrv	JChemExcelrQcAAB+LCAAAAAAABACFVdtuozAQfe9XjPy8Mba5hQpSVenLSm1X2u7Dvq0ccFqkgCOgufz9jiE3TAuCZPDMOT6YGY/jh0OxgZ2q6lyXCeGUEVBlqrO8fE/IPi8zva9nXPiCPCziFLGIL+uEfDTN9t5x9vs9TT9UIQ+6pKkuSBe/P9R5D7N3qa7eHcEYd/6+PL+1nFle1o0sU4WsOr+vW+ezTmXTvsw3Ek4hq11eOh3cKapdN9s/wczN6KHOyHVJS4w9IhXW+UbBWleFbGAnGMWb/YB3VapKNiqD1RHdnLr4CRZ38cuTTj8LVTaL+MVMkady89ZUnyk6Cr1R6SfO1uTNRiXkVW4rvZVFnuFKMPjzKSEFJ4tYNrp4rCp5BPNk3JKDF…
7BD459493E057CB14C72F7F638119C35	1	mrv	JChemExcel7AYAAB+LCAAAAAAABACVld+PojAQx9/3r5j0+QRaENAAm437cJest8l5D/d2qVBdEmlNwV///U0FV1EWcoopnX4/M21nWqPnY7GBvdBlrmRMqOUQEDJVWS7XMTnkMlOHckTZmJHnJEpRi3pZxuSjqrZT2z4cDlb6IQp+VNJKVUHq8emxzFuag2spvbaZ41D7z/xtcWZGuSwrLlOBVJlPy7PxTaW8Ok/mixB2wfU+l3Yttwu9r739ZY55HOtYZuS6pBmOvSAKq3wjYKV0wSvYM8fCx/kGayGF5pXIYHlCM7Vc3ILkKZq/qnRXCFkl0dy4yFO+WVR6l6KhUBuR7tBblVcbEZOffKvVUUgCOPLjNSYFJcCX5aISWqiYICZIEvFKFS9a8…
5C4A4B0D23E8AF8A7CDDB5AD7FD0AB94	1	mrv	JChemExcel3wgAAB+LCAAAAAAABACFVttuozAQfe9XWH7eGGyuqYCqah92paaV2pV231YOuCkS4ArI7e93jEkaDA0J0WDPOTNjcxgnujuUBdqJusllFWNKbIxElcosrzYx3udVJvfNgjKP4bskSgEL+KqJ8Ufbft5a1n6/J+mHKPlBViSVJdb+20OTDzB7h8h6YzHbptbf1dNbx1nkVdPyKhXAavLbppt8kilvu2K+SWGVvN7llaXhVlnvdLR/zFaXTQ5Nhr+W9AC+e6Ci97wQ6F3WJW/RjtkELvsH2ohK1LwVGVofYZoSB7YguYlWjzLdlqJqk2ilQuQpL97aepvCRCkLkW4hWpu3hYjxM/A3RV7lGawEnL8eY1xSjPi6eWtFLWSMgSlwEvFWl…
4FF47182D5EFC9EAF8BD283082A262B8	1	mrv	JChemExcel+Q8AAB+LCAAAAAAABACdV1Fv4ygQft9fgfx8wYYhtlMlWa26D3fSditdT9p9W1GbNpZiu7Ldpvn3O2DHLdgNe2mTMIbvG2D4PMD682u5Jy+qaYu62gSMRgFRVVbnRfW4CQ5FldeHdsH4kgeft+sMsYiv2k2w67qnqzA8HA4026lSvtYVzeoy6NuvXtvCwhyA1s1jyKOIhT9vvt0ZzqKo2k5WmUJWW1y1pvJbncnODOaDLsJSNi9FFfbwsGxeem+/eKQ/EX1t8+BtStfY9gWp5KHYK/JQN6XsyAuPKH6iv8ijqlQjO5WT+yNWMwoYgu2n9c3XOnsuVdVt1zfaRZHJ/V3XPGdYUdZ7lT2jt67o9moTfFf1TrVPqikwbCQvdse8qbOd3…
C13CD79200C1DB8213AB49D1DCFCC2FD	1	mrv	JChemExcelswkAAB+LCAAAAAAABACdVttunDAQfc9XWH7uGmyuGwFRlDy0Ui5S0oe+VV5wEqQFR0D28vcdY/aCl+KqyyKD55yZsX08JrnZVWu0EU1byjrFlLgYiTqXRVm/p3hb1oXctgvKAoZvsiQHLODrNsUfXfd57Tjb7ZbkH6LiO1mTXFZY2693bTnCbD0im3eHuS51fj0+vPacRVm3Ha9zAay2vG77zgeZ865P5i8hnIo3m7J2NNypmo329pu56u+SXVvg05DuwHYLVPRWrgV6k03FO7RhLoG/+w29i1o0vBMFWu2hmxIPpiC7Sh7vZf5VibrLkkflosz5+rVrvnLoqORa5F/grSu7tUjxk5Adr2AUYPhxn+KKYsRX7WsnGiFTDCyBs4R3s…
1F158B833034FB8F998CBF6DBF47CA16	1	mrv	JChemExcelMAgAAB+LCAAAAAAABACFVUtvozAQvvdXjHxejG0IkApSVe1lpT6kbQ97W7ngJEiAK6B5/Psdx6EJJIVANPb4+2YGz3gc3+3KAjaqbnJdJYRTRkBVqc7yapWQbV5lets4XMwEuVvEKWIRXzUJWbft563rbrdbmq5VKXe6oqkuiV2/3TV5D7P1qK5XrmCMu3+fn94OHCevmlZWqUJWk982B+WTTmV7COYHF24p601euRbulvXGWvsnmHkZ3TUZOX3SA67dIxWWeaFgqetStrARjOLLfsFKVaqWrcrgY49qTj3cgsVN/Pyo069SVe0ifjYm8lQWb239laKi1IVKv9Bam7eFSshLnha6kWWe4Zfg4u/HhJScLGLZ6vK+ruUezMioJQcpQ…
2784A6D46FF33BC649523571A2F021F5	1	mrv	JChemExcel9wkAAB+LCAAAAAAABACFVttuozAQfe9XWH7eGHu4poJUVfqyUi/Stg/7tnIJaZECroDc/n7HmKRAUqwQju05x2Pj8djx3aHYkF1W1bkqEyoYpyQrU7XKy4+E7vNypfb1TIAP9G4Rp8hFflkn9LNpvm4dZ7/fs/QzK+RBlSxVBTX220OdDzh7l6nqwwHOhfP36fG11czysm5kmWaoqvPbum18VKls2sH84MIpZLXLS8fQnaLamd7+AdcPZ4d6Rb+ntETbPUrJOt9kZK2qQjZkB5zhw3+Rj6zMKtlkK/J+xGbBXPwEi5v46UGl2yIrm0X8pLvIU7l5baptig2F2mTpFntr8maTJfQ5T1W93ay3lSopQevvh4QWgi5i2ajivqrkkeiSb…
CCD417B5FEB93523E4DE88851DB00D8E	1	mrv	JChemExcelsAgAAB+LCAAAAAAABACNVttuozAQfe9XjPy8AWxIgApSValWWqntStt92LeVA06KBLgCmsvf75hLEpwUbwgxnjlnZvCMx4keDkUOO1HVmSxjQi2HgCgTmWblNib7rEzlvp5RNmfkYRkliEV8WcfkvWk+7m17v99bybso+EGWViIL0unvD3U2wuxdS1ZbmzkOtf+8PL+1nFlW1g0vE4GsOruvW+GzTHjTBvOFC7vg1S4r7Q5uF9Wus/aXOerrWIc6JedXWqHuEamwyXIBG1kVvIEdcyz8Ot9gK0pR8UaksD6imFouLsHyLnp5kslnIcpmGb0oE1nC87em+kxQUMhcJJ9orcmaXMTkVVabXB54kpUEUPnjKSYFJcuIN7J4rCp+BPWkx…
D433D2A04D5F95226B6DFFBF86E5026B	1	mrv	JChemExcelXgsAAB+LCAAAAAAABACNVk1v2zgQvfdXEDqvKfFDEhnYLor0sAWaFmgK7N4KRlZSAZYUSEqc/Ps+inZs0Y5Y2wk1nPeGHPGRw+XHl3pLnsuur9pmFTGaRKRsinZTNQ+raFc1m3bXLxhPefRxvSyABb7pV9HvYXi8iuPdbkeL32VtXtqGFm0dOf/VS19NMDtB2+4h5knC4v9vvt6OnEXV9INpihKsvrrqx86vbWGGcTLvDBHXpnuumtjB47p7dtF+8cT+EvrSb6JjStfwfQKV3Ffbkty3XW0G8swTil/yD3kom7IzQ7khd6/oZlTgFaw/LG8+t8VTXTbDenljQ1SF2d4O3VOBjrrdlsUTog3VsC1X0be2L8xj1SAPuL58XkU1i4i56…
3F0AA3C94D096BB6E225DC72E50638D4	1	mrv	JChemExcelHwsAAB+LCAAAAAAABACdVllv2zAMfu+vEPS8yDp8pUhSFCkKDGg7YN3D3gbVcVsDtlXYzvXvR1nKpXgWsBygRH6fSJsUpdndrirRJm/aQtVzzAjFKK8ztSrqjzneFvVKbdsJ4xHHd4tZBljA1+0cf3bd120QbLdbkn3mldypmmSqwsZ+u2uLC8xWENV8BJxSFvx+fnrtOZOibjtZZzmw2uK27ZVPKpNdH8w/XASVbDZFHRh4UDUbs9ofTvWPkl27wqdHWoLtHqjovShz9K6aSnZowymBH/2GPvI6b2SXr9DbHtSMCHgFi5vZ84PK1lVed4vZs16iyGT52jXrDBSVKvNsDat1RVfmc/yiNrJcN6rGCEzfH+a4Yngxk52q7ptG7pEea…
B269A31A7AAD9CEA133FA2B28197AF55	1	mrv	JChemExcelKhUAAB+LCAAAAAAABACdWNtu2zgQfe9XEHreSOLVdmC7KNKHXaAXoFlg922h2EoqwJYKWbn9/R6KkmKNFQ3QJA5JzTkcXo7JGa0/vhwP4imvT0VVbiIZp5HIy121L8qHTfRclPvq+XQllVXRx+16Byzw5WkT/WyaX9dJ8vz8HO9+5sfspSrjXXWMgv365VSMMM86ruqHRKWpTP79+uW25VwV5anJyl0O1qm4PrUPv1S7rGkH846L5JjVT0WZBHhyrJ9Cb/+p1P+l8ctpH71N6Qa2T6CK++KQi/uqPmaNeFJpjL/0D/GQl3mdNfle3L3isYw1lmD7Yf31c7V7POZls11/9V0Uu+xw29SPOzw4Vod894jemqI55Jvo2yum0RRlJGD56…
1837676DBC166F56E8F7FADB677D7CC2	1	mrv	JChemExcelNgkAAB+LCAAAAAAABACFVsFuozAQvfcrRpw3xmNjY1dJqqq9rNRupe0e9rZyCW2RAlRAk/TvdwxJE0gLSqLB9nszY/vNkPnVLl/DJq3qrCwWATIeQFok5SorXhbBNitW5baeoVAiuFrOE8ISvqgXwWvTvF2G4Xa7ZclrmrtdWbCkzINu/XJXZz3MVrKyegkF5xj+vb97bDmzrKgbVyQpserssm4n78rENW0y34QIc1dtsiLs4GFebTpv/wT3X8529So4bumG1q6JCs/ZOoXnsspdAxvBGX35D3hJi7RyTbqCpw+aRibpCJYX8/vbMnnP06JZzu+9iyxx68emek9oIi/XafJO3pqsWaeL4GFdvrnG0ZnRTmjx5+0iyDFYzl1T5tdV5…
B4DC2CA637EE98FDE6079B7F4B7679EE	1	mrv	JChemExcelTQYAAB+LCAAAAAAABACFVU1vozAQvfdXjHzeGGy+kgioqvSyUrOVNj3sbeWAkyIBrgz5+vc7hiQE0iXCaMzMex6Y5zHh87HIYS91lakyIozaBGSZqDQrtxE5ZGWqDtWEcY+T5zhMEIv4sorIZ11/zS3rcDjQ5FMW4qhKmqiCtPH5scp6mINDld5a3LaZ9Wf5tmo4k6ysalEmEllVNq8a55tKRN28zH9SWIXQ+6y0WrhV6H272l9um2HTY5WS7pMWGHtBKmyyXMJG6ULUsOc2xWH/gK0spRa1TGF9QjejDpYgfgqXryrZFbKs43BplsgSka9qvUvQUahcJjtcrc7qXEbkXa+xZkKvCWDo52tECkbiUNSqeNFanMDMjFswEByEA8IF4…
E71E11E1D9D11B7BC917F6EEF76638C9	1	mrv	JChemExceliggAAB+LCAAAAAAABACFVttuozAQfe9XjPy8MYy5piKpqvRlpV6kzT7s28oFN0XiUhmay379jiGkgaQQSMZ4zpkxnmM70d0+z2CrdJWWxYIhtxmoIi6TtNgs2C4tknJXzVB4gt0to5iwhC+qBXuv649by9rtdjx+V7nclwWPy5y1/tt9lfYwO4eXemMJ20brz9PjuuHM0qKqZRErYlXpbdV0PpaxrJvBfJPCyqXepoXVwq1cb9tof4Vtbpvvq4R9vdKKfPdEhbc0U/BW6lzWsBU2p9v+ARtVKC1rlcDrgbqROzQFy5vo6aGMP3NV1MvoyYRIY5mta/0ZU0deZir+pGh1WmdqwV704Z/M0oIBeX4+LFiObBnJuszvtZYHMC3TLRGkA…
2B4D923972E3D9581626BEE90FBD1FBC	1	mrv	JChemExcelUwgAAB+LCAAAAAAABACdVttunDAQfe9XjPzcBWyuGwFRtHlopaSRmkrtW+UFJ7EEODJkL3/fMbAXYLNI3V1kz8w5MwM+Nhvf7soCNkLXUlUJoZZDQFSZymX1mpCtrHK1rReU+YzcpnGGWMRXdULemub9xra3262VvYmS71RlZaokXfxmV8sBZutaSr/azHGo/efx4bnlLGRVN7zKBLJqeVO3zgeV8aZt5pMSdsn1RlZ2B7dLvemy/WWO+TnWrs7J6ZZWGLtDKrzIQsCL0iVvYMMcC3/OV3gVldC8ETms9+imlouPIP0SP96r7KMUVZPGjyaFzHjx3OiPDB2lKkT2gdka2RQiIU+1KBpeyo3UBDD4/T4hJSXA1/VzI7RQCUGmIGnMG…
D840561D68DE3F5BA504D228AC7B1E80	1	mrv	JChemExcelqgoAAB+LCAAAAAAABACVVttu2zgQfe9XEHxeU+TwIjmwXRTtwy7QNMBmgd23gpGZVIAlFZISO3+/h5JzsexKKCyDouacmeHw8LL6eCh37Ck0bVFXa66E5CxUeb0tqoc13xfVtt63C0WW+MfNKgcW+Kpd8x9d9/MqSfb7vch/hNIf6krkdckH+9WhLU4wey3q5iEhKVXy3/XX256zKKq281UewGqLq7b/+LXOfdcn84sQSembp6JKBnhSNk+Dt+8k4yPFod3ytyF9hu0TqOy+2AV2Xzel79gTSYFH/sEeQhUa34Utu3vGZyU0SrD5sLr+UuePZai6zeo6uihyv7vtmsccH8p6F/JHeOuKbhfW/Obg82K3KyrOYPrry5qXijN/1952o…
8FB0FEE68DAAA67AE9A6869E288643C9	1	mrv	JChemExcelNAgAAB+LCAAAAAAABACFVktv2zAMvu9XED4vsp6WVCQpivQyoF2BdYfdBtV2UwN+FLabx78fFadJY2c27IAW+X0UJVJU5re7IodNWjdZVS4CRmgAaRlXSVauF8E2K5Nq28wYVzy4Xc5jxCK+bBbBW9u+34Thdrsl8VtauF1Vkrgqgs5+s2uyC8xWkKpeh5xSFv55fHg+cGZZ2bSujFNkNdlNc1A+VLFrD8H8Z4qwcPUmK8MOHhb1pvP2l1P/UrJrkuC8pBXa7pAKr1mewmtVF66FDacEX/od1mmZ1q5NE3jZo5oRgVuw/DZ/vK/ijyIt2+X80bvIYpc/t/VHjIqiytP4A721WZuni+Bp55LM1et9HgDaftwvgoIFy7lrq+Kurt0e/…
F03396AB3F39FD931BAEBBA4235AC249	1	mrv	JChemExcelnQcAAB+LCAAAAAAABACFlUtvozAQgO/9FSOfN8Y2z1RAVbWXldqttO1hbysXnBQJcAU0j3+/YwhNgCwEyJjxfDM2M7bDu0ORw05VdabLiHDKCKgy0WlWbiOyz8pU7+sVF64gd3GYoC3al3VEPprm89ay9vs9TT5UIQ+6pIkuSNd/e6izgc3eprraWoIxbv15fnptmVVW1o0sE4VUnd3WrfJJJ7JpB/OfEFYhq11WWp25VVS7zttfwczN6KFOyXlKD9h3jyhsslzBRleFbGAnGMWb/YCtKlUlG5XC+xHVnNr4CeKb8PlRJ1+FKps4fDYuskTmr031laCi0LlKvtBbkzW5isjLQabZ4ZgTwJ6fjxEpOIlD2ejivqrkEUzLqCUHKUDaI…
AE932A675A1B87A649530FEEEBAF3E6E	1	mrv	JChemExcelFQoAAB+LCAAAAAAABACFVktvozAQvvdXWJy3xh6bV5WkqtrLSn1I2z3sbeUS0iIFqIC8/v2OYxKCw2LxGDzzfZ4xHo89u98Xa7LN6iavyrnHKfNIVqbVMi8/594uL5fVrrnlEIB3v5iliEV82cy9r7b9vvP93W5H06+sUPuqpGlVeMZ+t2/yAWYnaFV/+sAY9/+8PL8fObd52bSqTDNkNfldc1Q+V6lqj8H8x4VfqHqbl76B+0W9Nb39BaZvRvfN0uuH9Ii2B6SSVb7OyKqqC9WSLTCKN/tBPrMyq1WbLcnHAdWcCvwFi5vZy1OVboqsbBezF91Fnqr1e1tvUlQU1TpLN9hbm7frbO697VWzWa82dVV6BI0/n+Zewb3FTLVV8VDX6…
7B6416678255AFFD3C76D27FD92AF6F4	1	mrv	JChemExcelwgcAAB+LCAAAAAAABACFVd9vozAMft9fYeX5GuJAAkxtp2l7OWm7Sbd7uLdTBtmGVGAC1h/3158DbCu0ByqVk9ifPyd2nOXVPt/A1lZ1VhYrhlwwsEVSplnxsmK7rEjLXb1AqSS7Wi8TsiX7ol6x16Z5u/S83W7Hk1ebm31Z8KTMWae/3NfZwGbn87J68aQQ6P2+v3tsMYusqBtTJJZQdXZZt4t3ZWKaNpj/UHi5qbZZ4XXmXl5tO29/pHCf4Ps6ZV9buiHdNUHhOdtYeC6r3DSwlYLTJ77Biy1sZRqbwtOBlpH7dATri+X9bZm857Zo1st75yJLzOaxqd4TWsjLjU3eyVuTNRu7Yg9789e+Gdo8ab7frliObL00TZlfV5U5gBu5Z…
4CB49D8D98C67FFBD1AFEEAE994E4E96	1	mrv	JChemExcelhwcAAB+LCAAAAAAABACFVU1P4zAQvfMrRj5vHY+dL6O2CMFlJVikhcPeVm5iIFKToCT0Y3/9jpMCSYBETTOx/d482zNjLy8O+RZ2tqqzslgx5IKBLZIyzYqnFdtnRVru6wXKQLKL9TIhLOGLesWem+bl3PP2+z1Pnm1uDmXBkzJn3fj5oc4GmL3iZfXkSSHQ+3N7c99yFllRN6ZILLHq7LxuO2/KxDTtZL6R8HJT7bLC6+BeXu06b3+lcI/ghzplH0u6orFLosJjtrXwWFa5aWAnBadH/IAnW9jKNDaFzZG6kSvagvXZ8va6TF5zWzTr5a1zkSVme99Urwl15OXWJq/krcmarV2xu0Niqo35Z1+ygtZCwz+vVyxHtl6apswvq8ocw…
4B267D49B77CCD06FE90CE814A25A9C9	1	mrv	JChemExcelKgcAAB+LCAAAAAAABACFlUtvozAQgO/9FSOfNwabZyJIVbWXldqttO1hbysHnBQJ7AjI69/vGEgTSBZCyNgz89ngeSR6PBY57GVZZVrFhFGbgFSJTjO1ickhU6k+VDPGPU4el1GCvuivqph81fV2YVmHw4EmX7IQR61oogvS2hfHKuv5HByqy43FbZtZf95ePxpmlqmqFiqRSFXZomqUrzoRdfMw/9nCKkS5z5TVultFuW9X+8tt87XpsUrJ5ZWe0faEKKyzXMJal4WoYc9til/7B2ykkqWoZQqrE6oZdfAIlg/R24tOdoVU9TJ6M0tkicg/6nKXoKLQuUx2uFqd1bmMyftxW0qlc50TQNvPl5gUjCwjUeviqSzFCczIqAUDwUE4I…
46862D5F7D1CDD5C99AE3B3F1E8FBF03	1	mrv	JChemExcelSQkAAB+LCAAAAAAABACNVk1vozAQvfdXWD5vjD18V5CqSi8rtVtp28PeVg64LVKACsjXv98xJCG4FFYhGux5b8Ywz2Oiu0O+ITtV1VlZxFQwTokqkjLNiveY7rMiLff1QoAL9G4ZJYhFfFHH9KNpPm8ta7/fs+RD5fJQFiwpc9r5bw91NsDsbVZW7xZwLqw/T48vLWeRFXUji0Qhq85u63bysUxk0y7mmxRWLqtdVlgd3MqrXRftL3B9cXaoU9o/0gp990glb9lGkbeyymVDdsAZXvwHeVeFqmSjUrI+4rRgNr6C5U309FAm21wVzTJ60iGyRG5emmqb4EReblSyxWhN1mxUTJ8Px/W2ORZZQQn6fj7ENBd0GcmmzO+rSh6JvtPTU…
7FFAB1999B173E8F6172C455F6382BF5	1	mrv	JChemExcelCAkAAB+LCAAAAAAABACNVttuozAQfe9XjPy8MYy5poJUVaqVVmq3UrsP+7ZywUmRuFRAbn+/YwhtICxsSDPW+JwZmzljN7g7ZinsVVklRR4y5CYDlUdFnOTbkB2SPC4O1QKFI9jdKogIS/i8Ctl7XX/cGsbhcODRu8rksch5VGSsnb89VkkPc7B4UW4NYZpo/H56fG04iySvaplHilhVcls1zsciknWzmH+kMDJZ7pPcaOFGVu7baH+Eqb8mP1Yx+9rSmubuiQqbJFWwKcpM1rAXJqev+Q22KlelrFUMbydyI7foFaxugqeHItplKq9XwZMOkUQyfa3LXUSOrEhVtKNodVKnKmTPx9Mm3RXlRuUMaPLHQ8gyZKtA1kV2X5byBHqk3…
E8DAD9C057DC17756DD457000DE9132D	1	mrv	JChemExcel1gQAAB+LCAAAAAAABAB9lF9vozAMwN/3Kaw8XxMSKHQVME3dy0nr7bTdw72dUkg7JEimkJb225/Tv6De0VIc2f7ZjuM0fdo3NeyUbSujM8JpQEDpwpSV3mSkq3RpunbCxVSQpzwt0Bf9dZuRT+e+5ox1XUeLT9XIvdG0MA052ef7thr4dCE1dsNEEHD2e/n6cWQmlW6d1IVCqq3m7VH5agrpjsX8JwVrpN1Vmp3cWWN3p2h/ROCfgO7bkty2tEDbM6KwrmoFa2Mb6WAnAopP8A02SisrnSphdUA1pyG2IH9Ily+m2DZKuzxd+hBVIesPZ7cFKhpTq2KL0VzlapWRn9LKQjmJegL4+v6SkYaTPJXONM/WygP4lVdLDlKADEFGIKcgY…
C048538D04E26BA3A54A8A98063ECA51	1	mrv	JChemExcel/QYAAB+LCAAAAAAABACFVU1vnDAQvedXjHzuGtvYGEewUZRcKiVp1fTQW+UASZAAR0D24993zGaTwKYgYY3Xfm/e2DPjTS52dQWbou1K16SEU0agaDKXl81TSrZlk7ttt+JCCXKxTjLEIr7pUvLc9y/nQbDdbmn2XNR25xqauZoc9s93XTnCbEPq2qdAMMaDP7c39wNnVTZdb5usQFZXnnfD4o3LbD8E8x+JoLbtpmyCAzyo283B21/B/MforsvJx5GucO8SqfBYVgU8ura2PWwEo/ixb/BUNEVr+yKHhz0ucxriFazPkttrl73WRdOvk1vvosxsdd+3rxku1K4qslf01pd9VaTkJ95YmVVuU7YEcPP7dUpqTtaJ7V192bZ2D37ml…
8CD9089079697872BF509794F2E58CAC	1	mrv	JChemExcelDQcAAB+LCAAAAAAABACFlUtvozAQgO/9FZbPG4PNIxABVdVeVmpXq20Pe1s54KRIYFdAQrK/fsc8EiBZCKCB8Xwztmc8CR5PeYaOoihTJUNMiYmRkLFKUrkPcZ3KRNXlijKH4ccoiMEW7GUZ4s+q+toYRl3XJP4UOT8pSWKV43Z8cyrTkU1tEVXsDWaa1Pj99vreMKtUlhWXsQCqTDdlo3xVMa+ayfwnhJHz4phKozU38uLYevvDTH2b5FQm+LqkZxh7AhTt0kygnSpyXqEjMwnc5je0F1IUvBIJ2p5BTYkFWxA9BG8vKj7kQlZR8KZdpDHP3qviEIMiV5mID+CtSqtMhPin3jHJ/4IaIxj8/hLinOIo4JXKn4qCn5F+02pOEWeIW…
468B8C609362F92114780578574F5BC3	1	mrv	JChemExcelpwgAAB+LCAAAAAAABACFVktvpDAMvvdXWDnvhDi8K5iqai8rtbur7R72tkohbZF4VMC8/v06MB0GOgUNyMT+PjuJHWeim32Rw1bXTVaVMUMuGOgyqdKsfI3ZLivTatesULqS3ayjhLCEL5uYvbXt+7Vl7XY7nrzpQu2rkidVwXr79b7JRpidzav61ZJCoPX38eGp46yysmlVmWhiNdl10ykfqkS13WS+CGEVqt5mpdXDraLe9t7+SWEewfdNyoYl3ZHtlqjwkuUaXqq6UC1speD0iG/wqktdq1an8HwgNXKbtmB9FT3eV8mm0GW7jh6NiyxR+VNbbxJSFFWukw15a7M21zH7RTt2SDZ1VTIg2/f7mBXI1pFqq+K2rtUBzJdRKwQlQ…
72AB8954B1C53C080913366CF2FB601C	1	mrv	JChemExcelmgcAAB+LCAAAAAAABACFVUtvozAQvvdXjHzeGGzzSCpIVaWXldruqt3D3lYuuIklMBXQPP79joEkhaQQQwbPfJ/H9szY0d0+z2CrykoXJiaMugSUSYpUm3VMdtqkxa6aMe5zcreMEsQi3lQx2dT1x63j7HY7mmxULveFoUmRk9Z+u690D7MTtCjXDndd5vx9enxtODNtqlqaRCGr0rdVo3wsElk3k/nGhZPLcquN08KdvNy2o/3jrn1cuq9Scl7SCm33SIV3nSl4L8pc1rDlLsXH/QFrZVQpa5XC2wHVjArcguVN9PRQJJ+5MvUyerJD6ERmr3X5maAiLzKVfOJota4zFZPfyqQ6V/VGZtoQQPPPh5jkjCwjWRf5fVnKA9gvq5YMJ…
421775D3380A6F8E3778806B5FEDB873	1	mrv	JChemExcelLgsAAB+LCAAAAAAABACFVk1v2zgQvfdXEDrXFDmkRDmwXRQpChRo0sVmD3tbMLKSCrCkQlJi59/3UbRdS/GKlu2hOO9x+PE45OrTodqx16LtyqZeR5KLiBV13mzL+nkd7ct62+y7haSEok+bVQ4s8HW3jn72/a+bON7v9zz/WVT20NQ8b6rI+28OXTnC7BVv2ueYhJDxv3ffHwbOoqy73tZ5AVZX3nRD5fcmt/3Qmf8JEVe2fS3r2MPjqn31rf1Hwn0FP3Tb6M+QbuH7DCp7KncFe2rayvbslQTHV3xkz0VdtLYvtuzxDdWSK0zB5sPq7kuTv1RF3W9Wd66JMre7h759yVFRNbsif0FrfdnvinX0V1E3h+5lZzF8+L59WUeVjDYr2…
04460EB73ED7AA02BB0EB4383E1595DF	1	mrv	JChemExcelzAgAAB+LCAAAAAAABACFVttunDAQfc9XWDx3je+YCDaKElWqlKRV04e+VQ6QBGmBCMhe/r4zUDaB3YJgNfbMOZ7BMx5vdLUvNmSb1U1elbHHKfNIViZVmpcvsbfLy7TaNSsutPCu1lECWMCXTey9tu3bpe/vdjuavGaF21clTarC6+2X+yYfYXaSVvWLLxjj/u/7u8eOs8rLpnVlkgGryS+bTnlXJa7tgvmPC79w9TYv/R7uF/W2X+2PYPgyum9S7+OTbsB2DVTynG8y8lzVhWvJVjAKL/tCXrIyq12bpeTpAGpOJWzB+iK6v62S9yIr23V0j0vkids8tvV7Aoqi2mTJO6zW5u0mi70fAHvNq7dD7cAzWL/dxl7BvXXk2qq4rmt3I…
8215CB818734A10A2AA7EB3228B8DD75	1	mrv	JChemExcel7gkAAB+LCAAAAAAABACdVl1vmzAUfe+vsPy8GH8DVUhVtQ+b1K7VOml7mxzitkgBKqD5+Pe7htAkkMbaBMnF9jn3XtuHa6ZXm3yJVraqs7JIMCMUI1uk5SIrXhK8zopFua4njCuOr2bTFLCAL+oEvzbN22UQrNdrkr7a3GzKgqRljrvxy02dHWHWgpTVS8ApZcHv+7unljPJiroxRWqBVWeXddt5V6amaZP5JESQm2qVFUEHD/Jq1Xn7w6m7KdnUC7yf0g2MXQMVPWdLi57LKjcNWnFK4KZf0IstbGUau0DzLXQzImAJZhfT+9syfc9t0cym985FlprlU1O9p9CRl0ubvoO3JmuWNsGPtnIL9VZlS4xg8NttgnOGkZnXT42tbJlgY…
C9F2EA9EE9A3AD9DEE0A5678615B015A	1	mrv	JChemExceleQcAAB+LCAAAAAAABACFVUtv2zAMvvdXED4vsihZllQkKYr2MqDdhnWH3QbVcVsDsV3Ybh7/fpS9POxmNvKgJH4fSYkUNb/Z5WvYpFWdlcUiQMYDSIukXGXF6yLYZsWq3NYzFEoEN8t5QljCF/UieGua9+sw3G63LHlLc7crC5aUedDpr3d11sNsJSur11BwjuHvx4enljPLirpxRZISq86u63bxoUxc0wbzHxdh7qpNVoQdPMyrTWftj+D+y9muXgWnLd2R7pao8JKtU3gpq9w1sBGc0Zd/gde0SCvXpCt43tMyMklHsLyaP96XyUeeFs1y/uhNZIlbPzXVR0ILeblOkw+y1mTNOl0EP9Lmrdy5PCO/pPt6vwhyDJZz15T5bVW5P…
31A2D1737E32F922EEF6D5178885B27F	1	mrv	JChemExcel5QIAAB+LCAAAAAAABAB9Uttq4zAQfe9XDHrahY0ky+mFYLtkWxYKDXTbPvRtUWQlFVhSkOXb3+8oabcJpWsLNIzOOTozo+J6tA30OrTGu5JklBPQTvnauG1JBuNqP7SzTJwLcl0VCrGId21JXmPcLRgbhoGqV23l6B1V3pLD+WJszQlmyKkPWyY4z9jL6v5pz5kZ10bplEZWaxbtPnnvlYx7M19cwawMvXHsAGc29Ae1P4KnxenY1uSjpBs8WyIVNqbRsPHBygi94BQX/wFb7XSQUdewnjCd0RxbUJ0Vq1uvOqtdrIpVkjBKNk8xdAoT1jdadagWTWx0Sb7tdNg0nQ9+3WE93iiQytTfCSDy7rYkNiNVIaO3yxDkBClKaZmBFCBzk…
A5D1699889405A1F92ECA92133DB4709	1	mrv	JChemExcel0QIAAB+LCAAAAAAABAB9Uttq4zAQfe9XDHpqodHNabsE26W7pVBooDT7sG+LIsupwJKCJMfJ3+846SWhdMWAhplzZuaMVN5uXQcbE5MNviKCcgLG69BYv6rIYH0ThjQR8kqS27rUiEW8TxV5zXk9Y2wYBqpfjVPb4KkOjhzys22yJ5ihoCGumORcsD/zp8WeM7E+ZeW1QVays7QPPgWt8n6Yb1owp+LGenaAMxc3h2p/JR+N021qyKekX5i7Qyq0tjPQhuhUho3kFI1fwsp4E1U2DSx3GBa0wBXUZ+X8PujeGZ/rcj6WsFp1ixx7jQEXOqN7rJZt7kxFztcmtl0fYlj2qMdA6rs2eKtBadtcEEDC431FnCB1qXJwdzGqHYzeGFYCl…
7D1C125868023BA18BE1524BD2C9B9DC	1	mrv	JChemExcel5QIAAB+LCAAAAAAABAB9Uttq4zAQfe9XDHrahY1uTi8E2yW0LCw0S7ftQ98WRVZSgSUFWb79fcdJu00oXVugYXTO0ZkZ5deDq6EzsbHBF0RQTsB4HSrrtwXpra9C38yEPJfkusw1YhHvm4K8pLRbMNb3PdUvxqkheKqDI4fzxdDYE0yf0RC3THIu2PPq7nHPmVnfJOW1QVZjF80+eRe0SnszX1zBnIqd9ewAZy52B7W/kk+L06GpyEdJN3i2RCpsbG1gE6JTCTrJKS7+A7bGm6iSqWA9YlrQDFtQnuWr26BbZ3wq89UkYbWqH1NsNSZcqI1uUS3ZVJuCfNuZuKnbEIMPXvlgNShtq+8EEPnrtiBOkDJXKbhljGqEKZrSSoCSoDJQc…
148AD35989D3BECC707506C0D20044D4	1	mrv	JChemExcel5QIAAB+LCAAAAAAABAB9Uttq4zAQfe9XDHrahY1uTi8E2yW0LCw0bLftQ98WRVZSgSUFWb79fcdJu00oXVugYXTO0ZkZ5deDq6EzsbHBF0RQTsB4HSrrtwXpra9C38yEPJfkusw1YhHvm4K8pLRbMNb3PdUvxqkheKqDI4fzxdDYE0yf0RC3THIu2PPq7nHPmVnfJOW1QVZjF80+eRe0SnszX1zBnIqd9ewAZy52B7W/kk+L06GpyEdJN3i2RCpsbG1gE6JTCTrJKS7+A7bGm6iSqWA9YlrQDFtQnuWr26BbZ3wq89UkYbWqH1NsNSZcqI1uUS3ZVJuCfNuZuKnbEEPQWE+wGpS21XcCiPx1WxAnSJmrFNwyRjXCFE1pJUBJUBmoO…
CC83FA346C3172FCC8991AFB3F4D35A0	1	mrv	JChemExcel0QIAAB+LCAAAAAAABAB9Uttq4zAQfe9XDHrahY1uTi8E26W0FBYaWjZ96FtRZDkVWFKQ5Dj5+x0n7TahbMWAhplzZuaMVF5vXQcbE5MNviKCcgLG69BYv6rIYH0ThjQR8lyS67rUiEW8TxV5y3k9Y2wYBqrfjFPb4KkOjhzys22yJ5ihoCGumORcsJf5w2LPmVifsvLaICvZWdoHH4JWeT/Mf1owp+LGenaAMxc3h2qvko/G6TY15FPSLeZukAqt7Qy0ITqVYSM5ReO/YGW8iSqbBpY7DAta4Arqs3J+F3TvjM91OR9LWK26RY69xoALndE9Vss2d6YiP9Ymtl0fYgga9RhIfdcGbzUobZufBJDw+64iTpC6VDm4mxjVDkZvDCsBS…
9BB49C648215027D99A018FFF8F8DE5C	1	mrv	JChemExcel5gIAAB+LCAAAAAAABAB9Uttq4zAQfe9XDHpqYSPJctouwXYJLQsLDaTtPuzboshKKrCkIMu3v99R0ktC2bUFGkbnHJ2ZUXE32gZ6HVrjXUkyyglop3xt3K4kg3G1H9pZJq4FuasKhVjEu7YkrzHuF4wNw0DVq7Zy9I4qb8nxfDG25gwz5NSHHROcZ+z36vHlwJkZ10bplEZWaxbtIfnolYwHM/+4glkZeuPYEc5s6I9qfwRPi9OxrclnSfd4tkQqbE2jYeuDlRF6wSku/g122ukgo65hM2E6ozm2oLooVg9edVa7WBWrJGGUbF5i6BQmrG+06lAtmtjoklzuddg2nQ9+jwTpvFEglamvCCD050NJbEaqQkZvlyHICVKU0jIDKUDmI…
62D55A7A57A79885A739DF72F0D69F7E	1	mrv	JChemExcel5wUAAB+LCAAAAAAABACFVEtv2zAMvvdXEDovsh6WZRVOiqK9DGi3Yd1ht0G11dZALBW2m8d+/Sinaeqkc2EblEh+/ExSVHGxaZawcm1XBz8nnDICzpehqv3jnKxrX4V1N+NCCXKxKEr0RX/fzclT3z+fJ8l6vablk2vsJnhahobs7Oebrh75rCUN7WMiGOPJ79ubuwEzq33XW186RHX1eTcob0Jp++Fn/kORNLZd1T7ZuSdNu9pF+yNYfBnddBU5pHSFtkuEwkO9dPAQ2sb2sBKM4su+wKPzrrW9q+B+i2pOJZZgcVbcXofypXG+XxS3MURd2uVd376UqGjC0pUvGK2v+6Wbkx9Pztu/wWMeaPp6PScNJ4vC9qG5bFu7hbiKasvBC…
8591E09ACE50C76DA4A1633AEC172804	1	mrv	JChemExcelOQgAAB+LCAAAAAAABACNVl2TmjAUfd9fkclzDUlAUAfY2dl96czadrp96FsnQlRmJHEAv/59bwi4ghYq4IWbc3Ji7geGz+d8h46yKDOtIswIxUiqRKeZ2kT4lKlUn8oJ41OOn+MwASzgVRnhbVXtF45zOp1IspW5OGtFEp1jO744l1kHc3KJLjYOp5Q5v5fvHzVnkqmyEiqRwCqzRVk733Uiqnox/5BwclEcM+VYuJMXRzvbH07NScm5TPHnT3qFsRegonW2k2iti1xU6MgpgZN+QRupZCEqmaLVBdyMuLAF8VO4fNPJIZeqisOlmSJLxO6jKg4JOHK9k8kBZquyaicj/GMrVS7TbL8VsAEw+vUtwjnDcSgqnb8Uhbggc2fcgiHBk…
8B5518C8ED0EE732397B31F35907E62A	1	mrv	JChemExcelTAUAAB+LCAAAAAAABACFlN2TmjAQwN/vr9jJcw0QBNQBbm68h3bmbDu1D33rRIiaGUicgKL/fTfgF+eVUzTZj99uslkSPx/LAg7CVFKrhHjUJSBUpnOpNglppMp1U408FjDynMYZ+qK/qhKyrevdzHGapqHZVpT8qBXNdEk6++xYyZ5P41NtNg5zXc/5s3hbtsxIqqrmKhNIVXJWtco3nfG6Xcx/UjglNwepnM7dKc2hi/aXufZx6bHKyW1Lc7S9IAprWQhYa1PyGg7Mpfi4X2AjlDC8FjmsTqj2qI8lSJ/ixavO9qVQdRovbAiZ8WJZm32GilIXIttjtFrWhUjIz61Qp0LstkYq3Auav70mpPQI8FW1rIUROiHICpLGvNblizH8B…
4AF3C5C59D63BCBBACFE32DC9619C2B0	1	mrv	JChemExcelhwcAAB+LCAAAAAAABACFVU1vnDAQvedXjHzuGtvYBkewUZRcKiVt1fTQW+WAkyAtEAHZj3/fMXSThU1BCzLreW/e2DMeJ1f7cgNb17RFXaWEU0bAVVmdF9VzSnZFlde7dsWFEuRqnWSIRXzVpuSl614vg2C329HsxZV2X1c0q0sy2C/3bTHC7EJaN8+BYIwHv+/vHnrOqqjazlaZQ1ZbXLb95F2d2a4P5j8SQWmbbVEFAzwom+3g7Y9g/mF03+bkY0k3aLtGKjwVGwdPdVPaDraCUXzYF3h2lWts53J4POA0pyFuwfoiub+ts7fSVd06ufcuisxuHrrmLcOJst647A29dUW3cSn58eKqQ1cXFQE0fb1NScnJOrFdXV43jT2A//LTl…
65BADE162CC59DF9A0093FEBA0A17C2C	1	mrv	JChemExcelSgYAAB+LCAAAAAAABACNlUtvozAQx+/9FCOfNwabR0gEVFV6WanZrto97G3lgJNaAlwBeX37HQN5kGxhA8j2zP/n13ic8PGQZ7CTZaV0ERFGbQKySHSqik1E9qpI9b6aMO5x8hiHCWpRX1QR+ajrz7ll7fd7mnzIXBx0QROdk9Y/P1Sqp9k7VJcbi9s2s34vX94bZqKKqhZFIpGq1LxqjC86EXUzmS+GsHJR7lRhtXIrL3dtb3+4bV6bHqqUXJa0QN8TorBWmYS1LnNRw47bFF/7G2xkIUtRyxRWRzQz6uAWxA/h8lkn21wWdRwuTRcqEdl7XW4TNOQ6k8kWe6tVncmI/ERnqXDLCKDr+3NEckbiUNQ6fypLcQRTM2bBQHAQDggXh…
19A065E0D65A766999D35A1024BD0911	1	mrv	JChemExcelZwUAAB+LCAAAAAAABACFlEtzmzAQgO/5FTs61+iBbRwPkMkkl84kbafpobeODLKjGZAyAhv733flt0xLAKPH7rfLPqz0YVtXsFGu0dZkhEeMgDKFLbVZZaTTprRdM+JiIshDnhaoi/qmych7237MKe26LireVS231kSFrclBPt82OtDp4si6FRWMcfr79eVtz4y0aVppCoVUo+fNfvPFFrLdf8x/XNBauo029KBOa7c5WPsjmH9YtG1KcgnpCWWPiMJSVwqW1tWyhY1gET7sC6yUUU62qoTFDrd5FGMK8rv09dkW61qZNk9fvQldyOqtdesCN2pbqWKN1lrdViojP3RRWScxeJR8fc5IzUmeytbWj87JHfiZ35YcpAAZgxyDnICcg…
69A9C4CB12A0193EDC7B29DBAFCE925E	1	mrv	JChemExcelYQkAAB+LCAAAAAAABACFVttunDAQfe9XjPzcBWzuEWwUJapUKWmqpg99q7zgJEgLjoDs5e87xnvDS/GyyJc5x2N7jsdkt7t6DRvRdpVsckIdj4BoCllWzVtOtlVTym23oCxk5HaZFYhFfNPl5L3vP25cd7vdOsW7qPlONk4ha6LtN7uuGmG2viPbN5d5HnX/PD2+DJxF1XQ9bwqBrK666YbOR1nwfpjMf1y4NW83VeNquFu3Gz3aX+apv+fsupKcl3SPtjukwmu1FvAq25r3sGGeg3/vK7yJRrS8FyWs9thNHR+3YPkle3qQxWctmn6ZPakhqoKvX/r2s8COWq5F8Ymj9VW/Fjn5WRVyt+/6Vq6qhgCavz/kpKZkmfFe1ndty/ega…
7B7B4AFA4A5C6475FCEBCAC8366692EE	1	mrv	JChemExcelZAoAAB+LCAAAAAAABACNVsFuozAQvfcrLM4bY48x2FWSqmovK7Xb1XYPe1u5hLZIASqgSfr3O46TNDgpXgEy2O95xszzjKdXm2pJVkXblU09izhlESnqvFmU9cssWpf1oll3Ew4Soqv5NEcs4utuFr32/dtlHK/Xa5q/FpXZNDXNmypy45ebrhxg1oI27UsMjPH4z/3d45YzKeuuN3VeIKsrL7tt512Tm37rzBcm4sq0q7KOHTyu2pWb7S8wezO66RbR55JucOwaqeS5XBbkuWkr05MVMIo3+0ZeirpoTV8syNMHdnMq8BfML6b3t03+XhV1P5/e2ynK3Cwf+/Y9x46qWRb5O87Wl/2ymEU/y7rZmEVRRwSHvt/OoopH86npm+q6b…
721FDEF854E4DB4854D387B804048AA0	1	mrv	JChemExcelPAkAAB+LCAAAAAAABACNVt9vmzAQft9fYfl5MT4T86Miqar2ZVK7Tese9ja5hKZIAVdA82N//e4gpDXJYArRge/77mzu85nkel9s2Dar6tyWCw5CcpaVqV3l5XrBd3m5srt6Bkorfr1MUsQivqwX/KVpXq88b7fbifQlK8zeliK1Be/8V/s6dzA7X9hq7Skpwfv1cP/YcmZ5WTemTDNk1flV3Q7e29Q07WT+kcIrTLXNS6+De0W17aL9VpIuKfb1ir8v6RZ9N0hlz/kmY8+2KkzDtkoKvORnts7KrDJNtmJPBxwG4eMrWH5KHu5s+lZkZbNMHihEnprNY1O9pThQ2E2WvmG0Jm822YJ/z+16kzfmjy1xKej9crfgBfBlYhpb3FSVO…
5B030B5D9403CEB78E79F3493329FBCB	1	mrv	JChemExcel+QgAAB+LCAAAAAAABADFlk1P4zAQhu/8ipHPW8d2vlFShOCyEmhXC4e9rdzEQKQmRkn69e93HLe0MWxyXLWl7uv3sR3PeEx2s6/XsFVtV+kmJ5wyAqopdFk1rznZVU2pd92Ci1CQm2VWoBf9TZeTt75/v/a83W5HizdVy71uaKFrYvuv91018ux8qttXTzDGvd+PD08Ds6iarpdNoZDqqutuEB90IfthMf+Ywqtlu60az9q9ut3a0f4IZt6M7ruSnB/pDvtuEYWXaq3gRbe17GErGMU3+wavqlGt7FUJqwPKnPq4Bcur7PFeF5taNf0yezRDVIVcP/XtpkCh1mtVbHC0vurXKic/q3fV6uawhtWm1/uqxAdCz/f7nNScLDPZ6/q2b…
92FAD30736B93690C523CF4614754FD6	1	mrv	JChemExceliQYAAB+LCAAAAAAABACFVUtvozAQvvdXjHzeGGxeSQSpqvSyUru7avewt5UDTmoJcGXI69/vGEITSJYE0Hhmvs8z9oyd+PFQ5LCTplK6TAijLgFZpjpT5SYhe1Vmel9NGA84eVzEKWIRX1YJ+ajrz7nj7Pd7mn7IQhx0SVNdkNY/P1Sqh9l7VJuNw12XOX9eX94bzkSVVS3KVCKrUvOqMb7oVNRNMv8J4RTC7FTptHCnMLt2tr/cta9LD1VGzktaou8JqbBWuYS1NoWoYcddiq/7DTaylEbUMoPVEc2MergFi4f49Vmn20KW9SJ+tVOoVOTvtdmmaCh0LtMtzlarOpcJ+aWMsgCzIoC+788JKRhZxKLWxZMx4gh2ZM2CgeAgPBA+i…
0B18F3B8467BD8F316769ABCF85BDFE7	1	mrv	JChemExcelJQcAAB+LCAAAAAAABACFVU1vozAQvfdXjHxeDAYCIQKqKr2s1HSrZg97WzngJJYAR0C+/v2OgaYhyUIEjD3znmfsmXHC51OewUGUlVRFRBi1CIgiUaksNhE5yiJVx8pg9sQmz3GYIBbxRRWRbV3vZqZ5PB5pshU5P6mCJionrX12qmQPc3SoKjembVnM/LN4WzYcQxZVzYtEIKuSs6pRvqmE100w/3Fh5rw8yMJs4WZeHtrV/tqWfix6qlLyvaU52l6QCmuZCVirMuc1HGyL4mP9gI0oRMlrkcLqjGpGHTyC+ClcvKpkn4uijsOFXkImPFvW5T5BRa4ykexxtVrWmYjIhyxlLndbVRm5qLfnjABCfr5GJGckDnmt8pey5GfQI63mD…
D20565FE34A0E571E18A7A6DDFE19124	1	mrv	JChemExcelTgsAAB+LCAAAAAAABACdVl1vmzAUfd+vsPy8ANcGAhWkqtqHTWrVaZ20vU0OcVukABXQfPz7XYPTBkPitSGJP+45917bB9vJ5a5Yk42sm7wqUwqOR4kss2qVl08p3eblqto2M2ABo5eLJEMs4ssmpc9t+3Lhutvt1smeZSF2VelkVUF7+8WuyQeYLXeq+sllngfun7vbh44zy8umFWUmkdXkF03XeVtlou2SORHCLUS9yUu3h7tFvem9/WWe+nrOrlnR9yFdo+0KqeQxX0vyWNWFaMmGeQ5+va/kSZayFq1ckeUeu8HhOAWLL8ndTZW9FrJsF8mdcpFnYv3Q1q8ZdhTVWmav6K3N27VM6Y9abASOpM1LStD4/SalBVAils1DK2tZp…
BA27E61870F78FB56F3307605CF1C260	1	mrv	JChemExcel1ggAAB+LCAAAAAAABACNlt9vmzAQx9/7V1h+Xo3PQEgqSFW1L5PabWr3sLfJBbdFAtwB+bW/fmdM0uBkUIXkwP5+7MN3Pie+3pYFWau6yXWVUGCcElWlOsur14Ru8irTm+YSRCjo9TJOUYv6qknoW9u+X3neZrNh6Zsq5VZXLNUltf1X2yYfaDY+0/WrJzgH79fD/VPHXOZV08oqVUg1+VXTNd7rVLadM/+Zwitlvc4rz8q9sl7b0X4Lbi7Otk1GP17pFvtuECUveaHIi65L2ZK14Awv/oW8qkrVslUZed5hMzAfl2B5ET/c6XRVqqpdxg9miDyVxVNbr1JsKHWh0hWO1uZtoRL6o5Z/8z8rWbWqoAR7v94ltAS6jGWry5u6ljti7…
3A903C170327440FF6AF40C52E14E706	1	mrv	JChemExcelqAoAAB+LCAAAAAAABACdVl2PmzgUfe+vsHjeGPv6k1GSqpo+7Eod7aqz0vat8hBmihSgAmYy8+/3GNQ2gTRIEaCLr8+59xofG6/fv1Z79lK0XdnUm0RykbCizptdWT9tkkNZ75pDt5JkKHm/XefAAl93m+Rb33+/SdPD4cDzb0UVXpua502VjP03r115gjko3rRPKQkh0y93n+4Hzqqsuz7UeQFWV950g/NTk4d+KOY3KdIqtC9lnY7wtGpfxmhfScRb8Ndul/wa0i36PoDKHst9wR6btgo9eyHBcYs/2FNRF23oix17eINbcoVPsH23vvvY5M9VUffb9V0MUeZhf9+3zzkcVbMv8mdE68t+X2ySf9piV5dds29qDAW9f33cJJVMW…
0F4A304E66CC6E2269D4480F83FEF69A	1	mrv	JChemExceljAoAAB+LCAAAAAAABACdVttu2zgQfe9XEHpeU+TwqsB2UaQPW6BBi80Cu28FIyupAEsqJCVO/r6HEtpasmuhgWWMODxnZigeXtZvn6s9eyrarmzqTSK5SFhR582urB82yaGsd82hW0kylLzdrnNgga+7TfK1779dpenhcOD516IKz03N86ZKxv6r566cYA6KN+1DSkLI9P+bj7cDZ1XWXR/qvACrK6+6wfmxyUM/FPObFGkV2qeyTkd4WrVPY7QvJOIj+HO3S34N6Rp970Bl9+W+YPdNW4WePZHgeMRf7KGoizb0xY7dvcAtucIn2L5Z37xv8seqqPvt+iaGKPOwv+3bxxyOqtkX+SOi9WW/LzbJ57bY1WXX1BgI+j683ySVTFi46…
F904D40891BD2E7772DAC506DC66111E	1	mrv	JChemExcelUAYAAB+LCAAAAAAABACFVU1vozAQvfdXjHzegG0IhAioqvayUrO72u5hbysHnNQS2BWQr3+/Y8gXpCWCaJyZ9zz2PI+JH/dlAVtZ1crohDCHEpA6M7nS64TslM7Nrp4wPuXkMY0zxCJe1wl5b5qPuevudjsne5el2BvtZKYkXXy+r1UPs/McU61dTilz/y5e31rOROm6ETqTyKrVvG6dryYTTbuYL1K4pai2Srsd3C2rbTfbP07tS519nZPLlp4x9oRUWKlCwspUpWhgy6mDL/0Ga6llJRqZw/KAbuZ4WIL0IV68mGxTSt2k8cJOoTJRvDXVJkNHaQqZbXC2RjWFTMivShW4aqVxIxj7/pKQkpE0Fo0pn6pKHMCOrFswEByEB8IHM…
B33C5F58F58DB15C12560E5D00664B86	1	mrv	JChemExceldAYAAB+LCAAAAAAABACFVU1vozAQvfdXjHzeGH8AhoikqtrLSm13td3D3lYOuK2lYFdA8/HvdxySNiRdIgi2Z96bZ8/YTnG9qZewMk1rvZsRThkB40pfWfcyI2vrKr9uJ1wkglzPixKxiHftjLx23ds0itbrNS1fTa033tHS16T3TzetHWDWkvrmJRKM8ejPw/3TjjOxru20Kw2yWjttd8Z7X+puN5n/SES1blbWRT08qptVH+2vYOFldNNW5HNJt+i7QSo826WBZ9/UuoOVYBRf9g1ejDON7kwFiy2aOZWYgvlV8XDny/fauG5ePIQQttTLp655L9FQ+6Up3zFaZ7ulmZGfja1t5R2uA13f72ak5mRe6M7XN02jtxB6waw5aAFag…
464B97CF72034942FA0E3FEE821CA392	1	mrv	JChemExcelhggAAB+LCAAAAAAABACFVk1vozAQvfdXWD5vjMd8hQpSVe1lpXa7avewt5ULbosEuDI0H/vrdwxJCCQLCuGB5z3PxH62E99sy4KslalzXSUUGKdEVanO8uo9oZu8yvSmXoDwBb1ZxSlykV/VCf1oms9rx9lsNiz9UKXc6oqluqRd/Hpb5wPOxmXavDuCc3B+Pz68tJpFXtWNrFKFqjq/rtvGB53Kpi3mPymcUpp1Xjkd3SnNuuvtj+D24mxbZ7T/SXcYu0UpecsLRd60KWVD1oIzvPg38q4qZWSjMvK6w2ZgLg7B6ip+vNfpV6mqZhU/2i7yVBYvjflKsaHUhUq/sLcmbwqV0J9Gpx+FNvIvJRj7fp/QEugqlo0ub42RO2KfbLMEI…
FFF153FBCDE37FD3B156D97E06CE7AAF	1	mrv	JChemExcelmQkAAB+LCAAAAAAABACdVttu00AQfe9XjPxM1nu/VEkQKg8gtQJRJHhDG2fbWoptZLtN+/fMOAUaJ8Siaqrx7p4zc7w+O/b87WO1gYfUdmVTLzLBeAapLpp1Wd8usm1Zr5ttNxPSyOztcl4gFvF1t8ju+v7neZ5vt1tW3KUqPjY1K5oq262fP3blHmarWNPe5pJzkX+/urweOLOy7vpYFwlZXXneDZOXTRH7Qcw/SuRVbB/KOt/B86p92GX7ITn9OHvs1tnfW7rAtXdIhZtyk+CmaavYw4PkDH/8DdymOrWxT2tYPeG0YAq3YHk2v3rfFPdVqvvl/IpSlEXcXPftfYETVbNJxT1m68t+kxbZ57a5TV2f2qbGW8HVj+8XWSUyiKvuG…
3F9D67FEDC0E0F897AF340586E34DF46	1	mrv	JChemExcelQAYAAB+LCAAAAAAABACNlUuPmzAQx+/7KUY+F4N5JhGwWmUvlTZt1e2ht8oBJ4sE9sqQ17fvmMduSFLSCOTH/H8z2DN24sdjVcJe6LpQMiGMOgSEzFReyG1CDoXM1aG2mBu45DGNM9SiXtYJeWua94VtHw4Hmr2Jih+VpJmqSGdfHOtipDl4VOmt7ToOs3+vXl5bxipk3XCZCaTqYlG3ky8q4037Mf8IYVdc7wtpd3K70vvO2x/XMY9Dj3VOPpe0RNsTorApSgEbpSvewN51KD7OF9gKKTRvRA7rE04z6uEWpA/x6lllu0rIJo1XxkWR8fK10bsMJypVimyH3pqiKUVCfmhViUZJAmj5+pyQipE05o2qnrTmJzA9M80ZcBe4B9wHH…
813D3C154D9BFE5079BC7C8FE20797DF	1	mrv	JChemExcelQQYAAB+LCAAAAAAABACNlUtvozAQx+/9FCOfF4x5JhFQVellpXa12vSwt5UDTooEdmXI69vvmEcbkizZCOTH/H8z2DN24sdjVcJe6LpQMiHMdggImam8kNuEHAqZq0NtMTdwyWMaZ6hFvawT8t40HwtKD4eDnb2Lih+VtDNVkc6+ONbFSHPwbKW31HUcRn+/vqxaxipk3XCZCaTqYlG3ky8q4037Mf8IQSuu94WknZxWet95++M65nHsY52TryUt0faEKGyKUsBG6Yo3sHcdGx/nG2yFFJo3Iof1CaeZ7eEWpA/x67PKdpWQTRq/GhdFxstVo3cZTlSqFNkOvTVFU4qE/NSqEo0+SQJo+v6ckIqRNOaNqp605icwPTPNGXAXuAfcB…
7BA1DF3111E5F59BA5914F4BEDC9FEC7	1	mrv	JChemExceluQUAAB+LCAAAAAAABACFVFGPojAQft9fMenzWWgBUQNsNu7LJbt3l917uLdLhaok0JqCov/+pigq6rFAM+3M983QmWmj531ZwE6aKtcqJoy6BKRKdZarVUyaXGW6qUaMB5w8J1GKWMSrKibrut7MHKdpGpquZSn2WtFUl+Ron+2rvIdpPKrNyuGuy5w/72+fLWeUq6oWKpXIqvJZ1SrfdCrq9mf+E8IphdnlyjnCndLsjt7+ctd+Lt1XGblsaY62F6TCMi8kLLUpRQ077lL83G+wkkoaUcsMFgdUM+phCpKn6P1Vp9tSqjqJ3q2LPBXFZ222KSpKXch0i97qvC5kTH4ZvRHputCGANq+v8akZCSJRK3LF2PEAezMqgUDwUF4IHwQA…
7023AB6F43D77EF6C0D4E5FCD3F873E4	1	mrv	JChemExcelBgYAAB+LCAAAAAAABACFVFGPojAQft9fMenzWWgBUQNsjPtyyXp72b2HfbtUqEoC1BQU/fc3RVFRDylN25n55mtnpg1e93kGO6nLVBUhYdQmIItYJWmxCkmdFomqywHjHievURCjLdoXZUjWVbWZWFZd1zRey1zsVUFjlZOjfrIv045N7VClVxa3bWZ9z9+/GswgLcpKFLFEVJlOykb4rmJRNZv5D4WVC71LC+tobuV6d/T2l9vmt+m+TMjlSDPUTREKyzSTsFQ6FxXsuE3xt3/AShZSi0omsDigmFEHQxC9BPM3FW9zWVRRMDcu0lhkX5XexijIVSbjLXqr0iqTIfmt1UbE60xp+PieEkD9z7eQ5IxEgahUPtVaHMDMjFgwEByEA…
DC7303DB7823CBF9BCE857DAD9FF4551	1	mrv	JChemExcelNQUAAB+LCAAAAAAABACFlEtv2zAMgO/9FYTOs6yHH0lguyjay4B2G9YddhsUW0kN2FIgO69/P8pp03jNXNiGJJIfKZOUsttD28BOu662JiecMgLalLaqzTon+9pUdt8FXMSC3BZZibZob7qcvPT9ZhGG+/2eli+6VQdraGlbctIvDl09stlLat06FIzx8PfT4/PABLXpemVKjVRXL7pB+GhL1Q+b+U+IsFVuV5vwZB62bnfy9kcw/zJ66Cry/kv3qLtDFFZ1o2FlXat62AlG8WVfYK2NdqrXFSyPKOZUYgqKm+zpwZbbVpu+yJ68i7pUzXPvtiUKWtvocove+rpvdE5+OLtRLe7bLQmg8utDTlpOikz1tr1zTh3Bz7xYcVAClAQVg…
81E1FB1460A85D34E18CABED2017EF01	1	mrv	JChemExcelXgcAAB+LCAAAAAAABACFVU1vnDAQvedXjHzuGtt8R7BRlFwqJW3V9NBb5YCTIIEdAdmPf98xLCGwCQjYgZn3PF6/8Ti5OlQl7FTdFEanhFNGQOnM5IV+Tsm+0LnZNxsufEGutkmGWMTrJiUvbft66Tj7/Z5mL6qSB6NpZirSxy8PTTHB7F1q6mdHMMadv/d3Dx1nU+imlTpTyGqKy6Zz3plMtt1kvkjhVLLeFdrp4U5V7/rR/glmb0YPTU7Gv3SDsWukwlNRKngydSVb2AlG8Wbf4FlpVctW5fB4RDenLi7B9iK5vzXZW6V0u03u7RBFJsuHtn7L0FGZUmVvOFpbtKVKya/avEptSlMSwNj325RUnGwT2Zrquq7lEeybdUsOUoB0Q…
369960D0ABC32C8843958D70126F8E25	1	mrv	JChemExcelKgsAAB+LCAAAAAAABACVVslu2zAQvfcrCJ5rios2B5KDwDm0QJai6aG3gpbpRIAlupK8pF/foWg5luyKaBaMOHyPMyQfh0xuD8Ua7VRV57pMMSMUI1VmepmXryne5+VS7+sJ4wHHt7MkAyzgyzrFb02zufG8/X5PsjdVyIMuSaYLbPtvDnXew+wF0dWrxyll3s/Hh5eWM8nLupFlpoBV5zd163zQmWzaZP4RwitktctLz8K9otrZ0X5xav4oOdRL/DGlOfTdARWt8rVCK10VskE7Tgn80c/oVZWqko1aosU7uBkRsASzT8njvc62hSqbWfJohsgzuX5pqm0GjkKvVbaF0Zq8WasUf6v0Rv7e5n/kSm8wgu6v9ykuGEZyUb80qlI6x…
BA395C9CA1A24C32BBE06D60BAEC5FDC	1	mrv	JChemExcelaAgAAB+LCAAAAAAABACFVktP4zAQvvMrLJ83jseP2EZtEYLLSrCsYA97W5k0QKQmQUnoY3/9jlMoTcomalrHnu8bz3ge7uxiW6zIOqubvCrnFBinJCvTapmXz3O6yctltWkiEFrQi8UsRSziy2ZOX9r29TyON5sNS1+ywm+rkqVVQffy822T9zAbyar6ORacQ/z79uah40R52bS+TDNkNfl50y3eVKlvO2P+s0Vc+Hqdl/EeHhf1eq/tj+Dh4WzbLOmnS1cou0QqecpXGXmq6sK3ZC04w4d/I89ZmdW+zZbkcYfLwCQeweJsdntdpW9FVraL2W1Qkad+9dDWbykuFNUqS99QW5u3q2xOf9bVa55Wpf+LAkpQ/P16Tgugi5lvq+Kyr…
52A97F134C7FBA9AB3E7448819054927	1	mrv	JChemExcelvQkAAB+LCAAAAAAABACFVltvm0oQfu+vWPF8vOzM3iCyXVXpS6WmrU7Ow3k72mCSIhmIgMR2f31nIEkD9gGBPTD7fXPZnZ1l/fFY7sVz3rRFXW0ikCoSeZXVu6J62ESHotrVh3YFaDH6uF1nhCV81W6in133eBXHh8NBZj/zMhzrSmZ1GQ3jV8e2GGEOWtbNQ4xKQfzvzdfbnrMqqrYLVZYTqy2u2l75tc5C1wfzPy7iMjTPRRUP8Lhsngdr/6HiW8lju4v+pHRNY5+IKu6LfS7u66YMnXhGJelWf4mHvMqb0OU7cXciNUhNU7D9sL75XGdPZV512/UNmyiysL/tmqeMFGW9z7MnstYV3T7fRD+a+rE+nrLQ3IVfdUXpEOLL501UQ…
2D22B49F989C7D928A44D54DE4AC795C	1	mrv	JChemExcelaQkAAB+LCAAAAAAABACdVttunDAQfe9XWH7uGo8xt2jZKEoeWilpq6ZS+1Z5WSdBWvAKyF7+vmNgL8AGpIpdDbbPmbHHx2Pmt/tsTba6KFOTxxQYp0TniVml+WtMd2m+MrtyBsIT9HYxTxCL+LyM6VtVbW4cZ7fbseRNZ2pvcpaYjDbjN/sy7WB2LjPFqyM4B+fP0+NzzZmleVmpPNHIKtObsu58NImq6sl8EMLJVLFNc6eBO1mxbbz9Fdz+ONuXK3pe0j2O3SGVvKRrTV5MkamKbAVn+OOfyavOdaEqvSLLA3YDczEFi0/zpweTvGc6rxbzJ+siTdT6uSreE+zIzFon7+itSqu1jumPwmzM/rB5Q1+U4OjXh5hmQIlals+VLrSJK…
74A0928E2323EA45ED290833C91FD5E2	1	mrv	JChemExcelPgYAAB+LCAAAAAAABACFlUuPmzAQgO/7K0Y+NwabVxIBq1X2UmnTVt0eeqsccLJIYEdAXv31HRPycLIlCcj2zHwee2Zs4ud9VcJW1k2hVUIYdQlIlem8UKuE7AqV610zYjzg5DmNM7RFe9Uk5KNt11PH2e12NPuQldhrRTNdkaN+um8Ky2bnUV2vHO66zPk9f3vvmFGhmlaoTCLVFNOmE77pTLTdYv7jwqlEvS2UczR3qnp7nO0Pd83j0n2Tk8uWZqh7QRSWRSlhqetKtLDlLsXH/QIrqWQtWpnD4oBiRj0MQfoUz191tqmkatN4bqYoMlG+t/UmQ0GlS5ltcLa2aEuZkB+1Xh/+iqrIcSeo/PqakIqRNBatrl7qWhzA9IxYMBAch…
36C98D4A38DA264146941B3A57F4E1DD	1	mrv	JChemExcelWwcAAB+LCAAAAAAABACFVUuPmzAQvu+vGPlcHjYEkgiyWmUvK+22VbeH3ioHnKylYG+BhKS/vmMgD0gKPGR75vs8tufh6PGQbWEv8kJqFRNquwSESnQq1SYmlVSprgqLsgkjj4soQSziVRGTj7L8nDtOVVV28iEyftDKTnRGGv38UMgOpvJsnW8c5rrU+fX2+l5zLKmKkqtEIKuQ86IWvuqEl/Vi/mPCyXi+l8pp4E6W75vZfjPXfK59KFJy2dISdU9IhbXcCljrPOMl7Jlr4+d+gY1QIuelSGF1RDG1PTyCxUP09qyTXSZUuYjezBQy4dv3Mt8lKMj0ViQ7nK2U5VbE5Huu/+yk4n8lGkbly3NMMkoWES919pTn/AimZ8ScAmfAP…
F503F13864B0BBFEA6BC44BEED625BF0	1	mrv	JChemExcelmAYAAB+LCAAAAAAABACFVU2PmzAQve+vGPlcjG0IJBFktcpeKu22VdNDb5UDThYJ8MqQr3/fMeQLkiUy0ZiZ9zzGb8aJnvdFDltlqkyXMeGUEVBlotOsXMdkl5Wp3lUOFyNBnmdRgljEl1VMPur6c+q6u92OJh+qkHtd0kQXpI1P91XWwew8qs3aFYxx9+/726LhOFlZ1bJMFLKqbFo1zjedyLrZzBcp3EKabVa6LdwtzLZd7Z9g9mF0X6Xk8klzjL0gFVZZrmClTSFr2ApG8WHfYK1KZWStUlge0M2ph0cwe4reX3WyKVRZz6J3u0SWyHxRm02CjkLnKtnganVW5yomv4yuNvkKN26WBDD6/TUmBSezSNa6eDFGHsDOrFtykAKkB…
AB924ECC007D937CD343749DC9443754	1	mrv	JChemExcelGQoAAB+LCAAAAAAABACFVttuozAQfe9XWH7eGGzuFaSqWq20Ui+rzT7s28oF0iIFXAG5/f2O8SbEDsXhMs74HM/YMx6T3h3qDdqVbVeJJsOUuBiVTS6KqnnP8L5qCrHvFpQFDN8t0xywgG+6DH/0/eet4+z3e5J/lDU/iIbkosaq//bQVRpm7xHRvjvMdanz5/lpNXAWVdP1vMlLYHXVbTcon0TO+8GZL0w4NW93VeMouFO3OzXaX+bK2yWHrsDjlB6g7x6oaF1tSrQWbc17tGMugdv9ht7Lpmx5Xxbo7QhqSjxYguVN+vwo8m1dNv0yfZZDVDnfrPp2m4OiFpsy38JofdVvygz/bEW33ay3rWgwgs4fjxmuKV6mvBf1fdvyI5Itq…
B2BA2C77F5984D6917C373C1065EBBE6	1	mrv	JChemExcelHggAAB+LCAAAAAAABACFVU1vm0AQvedXjDjXy85+QmQ7ipJLpaStmh56qzaYJEiGjYD4o7++syZ1Ak5AYC+z+97MwJudnV/syjVs8ropfLWIkPEI8irzq6J6XETbolr5bTNDoUV0sZxnhCV81Syip7Z9Po/j7XbLsqe8dDtfscyXUbd+vmuKHmYrma8fY8E5xr9vb+4OnFlRNa2rspxYTXHeHCZvfObaQzKfhIhLV2+KKu7gcVlvOm9/BA83Z7tmFb290hWtXRIVHop1Dg++Ll0LG8EZ3fwLPOZVXrs2X8H9nqaRSfoEy7P57bXPXsq8apfz2+CiyNz6rq1fMpoo/TrPXshbW7TrfBH9qH37VPjMV+4vLUVAgK/Xi6jEaDl3rS8v6…
F8BFD3A0C29C035DD50DE24390FE699E	1	mrv	JChemExceliAYAAB+LCAAAAAAABACFVVGPmzAMfr9fEeV5DSQUKBVwOvVeJl23abeHvU0ppD0kSE6Blna/fg6UttAOCtSW7c9fYuMQPh+LHB2ELjMlI0yJjZGQiUozuYtwnclU1eWMMpfh5zhMIBbiZRnhj6r6XFpWXdck+RAFPypJElXg1r88llkvpnaI0juL2Ta1fq/f3hvMLJNlxWUiAFVmy7IxvqmEV81i/kNhFVwfMmm14VahD222P8w2t02OZYqvW1qB7wWgaJvlAm2VLniFDswmcNtf0E5IoXklUrQ5gZkSB0oQP4XrV5XsCyGrOFybFFnC8/dK7xMwFCoXyR6yVVmViwj/OBWi0upvJmEn4Pz6GuGC4jjklSpetOYnZDRj5hRxhriD+…
83ACDD6004037B7E938B11715D2F4142	1	mrv	JChemExcel8wkAAB+LCAAAAAAABACFVk1vozAQvfdXWJwXYw8YmypJVbWXlfqx2u5hbyuH0BYpQAU0H/9+xzg0wUlBIYyx3/OMPY8xs5tdsSabrG7yqpx7nDKPZGVarfLybe5t83JVbRufgwDvZjFLEYv4spl77237cR0E2+2Wpu9ZoXdVSdOq8Oz49a7JB5htSKv6LQDGePD38eGl4/h52bS6TDNkNfl103U+VKluu2C+cREUut7kZWDhQVFv7Gz/gJmL0V2z8o5LusOxW6SS13ydkdeqLnRLNsAoXuwHecvKrNZttiLLPXZzGuIWLK5mj/dV+llkZbuYPZop8lSvX9r6M8WOolpn6SfO1ubtOpt7v/a1TtdV09bVMi89guM/7+dewb3FTLdVc…
B4A9542D003CD4796E3CF9DFB51F91DF	1	mrv	JChemExcelcgkAAB+LCAAAAAAABACNll1vmzAUhu/3K464XoxtwIYqSVW1mjSp3aZ1F7ubXEJaJD4qIF//fq+haQPJYCKRzTnvY/twjg3z632e0Tap6rQsFo5g3KGkiMtVWjwvnF1arMpdPRMykM71ch5DC31RL5yXpnm9ct3dbsfilyQ3+7JgcZk7nf9qX6c9zc5jZfXsSs6F+/vh/rFlZmlRN6aIE1B1elW3xvsyNk27mH9M4eam2qaF28ndvNp2o/2R3P4429cr5yOkW/hugNI6zRJal1VuGtpKzvDjn+k5KZLKNMmKng4wC+bhESw/zR/uyniTJ0WznD/YIdLYZI9NtYlhyMssiTcYrUmbLFk4Pw6VWWebdVLMkublkDkExde7hZMLZzk3T…
7812406198F27FE0BA94A3DF7737D371	1	mrv	JChemExcelIAkAAB+LCAAAAAAABAClVktv2zAMvvdXEDovsh5+Fk6Kor0MaLeh3WG3QbGV1oAfhe3m8e9HWW0Ta6k9YLAD2uT3kbJIkUmv9lUJW912RVMvCaeMgK6zJi/qpyXZFXXe7LoFF4EgV6s0Qyzi625Jnvv+5dLzdrsdzZ51pfZNTbOmItZ+ue+KEWYnadM+eYIx7v26v3scOIui7npVZxpZXXHZDcq7JlP9sJhPQniVardF7Vm4V7Vb6+23YOZmdN/l5PhJN2i7RipsilLDpmkr1cNWMIo3+wJPutat6nUO6wOqOZW4BauL9P62yV4rXfer9N64KDJVPvbta4aKqil19ore+qIv9ZL8OLRFjj4IoOXr7ZJUnKxS1TfVdduqA5gno1Ycl…
18C1F07ED6758E2DA78E22F4682ECDCB	1	mrv	JChemExcelVwcAAB+LCAAAAAAABACFVU1vozAQvfdXjHzeGGySECJIVaWXldrd1XYPe1s54KRIYFdAvv79joE0mKSQgAZ73psZe8bj8PGUZ3CQRZlqFRFGXQJSxTpJ1S4ix1Ql+lhOGJ9x8rgKY8QiXpURea+qj6XjHI9HGr/LXJy0orHOSaNfnsrUwhw9qoudw12XOX9fX95qziRVZSVULJFVpsuynnzRsajqYL5w4eSiOKTKaeBOXhwaa/+4ax6XnsqEXJe0Rt0TUmGbZhK2ushFBQfuUnzcb7CTShaikglszjjNqIdbsHoIX591vM+lqlbhqzGRxiJ7q4p9jBO5zmS8R2tVWmUyIr/ORbqVSp8IoOr7c0RyRlahqHT+VBTiDObLTAsGgoPwQ…
13949D5C7FCFCFA5C4119A0F3CAE1F10	1	mrv	JChemExcelNwYAAB+LCAAAAAAABACFVUtvozAQvvdXjHzeADavJAKqqr2s1KxW2x72tnLASSyBXQEJyb/fMY80JC1JQGPPzDefPTM20eOxyOEgykpqFRNqOQSESnUm1TYmjVSZbqoZZT4jj0mUoi/6qyomu7r+WNp20zRWuhMFP2plpbognX15rOTIp3EtXW5t5jjU/rt6fWsxM6mqmqtUIKqSy6pVvuqU1+1ivqGwC14epLI7d7soD120f8wxj2Mdq4x8bukZbU8IhY3MBWx0WfAaDsyx8HF+wFYoUfJaZLA+oZpaLqYgeYhWLzrdF0LVSbQyIWTK87e63KeoKHQu0j1Gq2Wdi5j8PpWyEPWOK5kTQOvPl5gUlCQRr3XxVJb8BGZk1JwCZ8Bd4…
57D87563E61D0B6312BB4E210D2F7033	1	mrv	JChemExcelXAoAAB+LCAAAAAAABACFVt9vmzAQfu9fYfG8GPuMDa6SVFWrSZPablr3sLfJJbRFClAB+fXf74xpEkgaK0SH777Pd/adz0xvtsWSrLO6yatyFnDKApKVabXIy7dZsMnLRbVpJhwkBDfzaYpYxJfNLHhv24/rMNxsNjR9zwqzrUqaVkXg7NfbJh9gNoJW9VsIjPHw7+PDc8eZ5GXTmjLNkNXk102nfKhS03bBfOEiLEy9zsvQwcOiXrvZ/gGzD6PbZhEclnSHtlukktd8mZHXqi5MS9bAKD7sG3nLyqw2bbYgLztUcypwC+ZX08f7Kl0VWdnOp492ijw1y+e2XqWoKKpllq5wtjZvl9ks+LWrq22zWhpcPtp+3M+CggfzqWmr4rauz…
9FE3251E8D4913F38B3282AB4D999360	1	mrv	JChemExcel7AUAAB+LCAAAAAAABACFVEtvozAQvvdXjHzeYGwgpBFQVe1lpXar3e5hbysHnNQS2BWQkPz7HUNIQugSXjYz883nedjRw77IYSfLShkdE+a4BKROTab0JiaN0plpqhnjAScPSZSiLdrrKiYfdf25pLRpGif9kIXYG+2kpiCdfrmv1MCm8RxTbih3XUb/vL68t5iZ0lUtdCoRVall1QpfTCrqdjH/oaCFKHdK086cFuWu8/aXu/ZxnX2VkXNIT6h7RCisVS5hbcpC1LDjroOP+w02UstS1DKD1QHFzPEwBcld9Pps0m0hdZ1Er9aFSkX+XpfbFAWFyWW6RW+1qnMZk59bpU2ai0JpDAW1359jUjCSRKI2xWNZigPYmRULBoKD8ED4I…
CC3C25EEA6F36E4DE1B6CF4F966AE1E5	1	mrv	JChemExcel1wcAAB+LCAAAAAAABACFVdtuozAQfe9XjPy8MdgQSCJIVbVaaaV2V93uw76tHHBSJLArILe/3zGXJk5SyEWDZ87xGTNjO7o/FDnsZFllWsWEUZeAVIlOM7WJyT5Tqd5XE8annNwvowSxiFdVTN7r+mPhOPv9nibvshAHrWiiC9LGF4cqszB7j+py43DXZc7fl+e3hjPJVFULlUhkVdmiapzPOhF1k8wXEk4hyl2mnBbuFOWune0fd83PpYcqJaclPWLsAamwznIJa10WooYddyn+3G+wkUqWopYprI7oZtTDV7C8i16edLItpKqX0YuZIktE/laX2wQdhc5lssXZ6qzOZUxet5nSh+NaKgIY+/EUk4KRZSRqXTyUpTiCeTJuwUBwE…
868C993FDE298876D28C0DF75A8410FA	1	mrv	JChemExcel4gkAAB+LCAAAAAAABACNVstuozAU3fcrrrweHjaEkCqkqtLFjNTOq7OY3cghTosEuALymq+fa+wkxaQwURKb63PuMfbxhfndochhJ6o6k2VCqOsTEGUq11n5kpB9Vq7lvnYomzByt5iniEV8WSfktWnebj1vv9+76aso+EGWbioLosdvD3XWwewDV1YvHvN96v1+enxuOU5W1g0vU4GsOrut2+CjTHnTTuYDCa/g1S4rPQ33imqns/1hvvr67qFek8stLXHsHqmwyXIBG1kVvIEd8138+p/gRZSi4o1Yw+qIYeoGuASLm/nTg0y3hSibxfxJpchSnj831TbFQCFzkW4xW5M1uUjIj232l+dyI9+c745oXo85AcR8eUhIQQnwVf3ci…
D82919A3D1F5E7BC912A0DDA8CB1DB65	1	mrv	JChemExcel+AcAAB+LCAAAAAAABACVVdtuozAQfe9XjPy8MR473KokVZW+rNRupXYf9m3lEpoiBaiA5vL3ewy9kbSgFSQ243Nmxp6LZxf7fEPbtKqzspgLlkpQWiTlKivWc7HLilW5qyesfS0uFrMEWOCLei6emub53PN2u51MntLc7stCJmUuuvXzfZ31MDsjy2rtaaXY+3Nzfd9yJllRN7ZIUrDq7LxuhddlYpvWmW9MeLmttlnhdXAvr7adtr9auVfJfb0SH1taYu0SVHrMNik9llVuG9pqJfGqH7ROi7SyTbqihwPELA2OYHE2u7kqk5c8LZrF7MapyBK7uW+qlwSCvNykyQu0NVmzSefizhZZk+HIsBGs/byai5zFYmabMr+sKnsgN3Niy…
F8E4AB0698D8915F2343D9AC0708AC34	1	mrv	JChemExcelzAsAAB+LCAAAAAAABACNVttuozAQfe9XWH7eGGxzrUKqKn1Zqd1I7Uq7bysH3BQpQAU0l7/fMQ5JcFi8SqLB9jkznnA84/nDodiinaybvCoTTImLkSzTKsvLTYL3eZlV+2ZGmc/ww2KeAhbwZZPgj7b9vHec/X5P0g9ZiENVkrQqsF6/PzT5ALPnpKo3DnNd6vx+eX7rOLO8bFpRphJYTX7fdJPPVSrabjP/COEUot7lpaPhTlHvtLc/zFVflxyaDF9SWsLaI1DRe76V6L2qC9GiHXMJfN1vaCNLWYtWZmh9hGlKOPwFi7v5y1OVfhWybBfzF+UiT8X2ra2/Upgoqq1Mv8Bbm7dbmeBX+Sk227zMM8gEFr8/JbigGIl189bKWlYJB…
B88E41930D2A35654485FDB354AF3FEE	1	mrv	JChemExcelERAAAB+LCAAAAAAABACdV9lu4zYUfZ+vIPRcS9zEJbA9GGQeWmDSAJMC7Vuh2EpGgC0FsrL9fc8l04xNu2YRZKFEnnM3HnGZf37ZbthTO+66oV8UouQFa/vVsO76+0Xx3PXr4Xk3E7KWxeflfAUs8P1uUfyYpoeLqnp+fi5XP9pt8zL05WrYFnH84mXXHWCeVTmM95XkXFR/XX27CZxZ1++mpl+1YO26i13o/DasmikE8x8uqm0zPnV9FeHVdnyK1v6WnH55+bJbFz9TusTYF1DZXbdp2d0wbpuJPUle4pf/wu7bvh2bqV2z21d0i1KhBMtP86uvw+px2/bTcn5FJrpVs7mZxscVOrbDpl09wtrUTZt2UXxvd+340PXIA0O/fV0UW…
C5C594436D67B269696804991934FBAD	1	mrv	JChemExcelzAYAAB+LCAAAAAAABACFVdtuozAQfe9XWH7e+MY1EVBV6ctKrSq1fdi3lQNOigS4AhKSv98xlJZLligkM/HMmeP4zDjB/TnP0EmVVaqLEHPCMFJFrJO0OIS4SYtEN9WKC0fg+yiIIRfyiyrEH3X9uaG0aRoSf6hcnnVBYp3jLr45V+kop7GILg9UMMbpn+entxazSouqlkWsAFWlm6pdfNKxrNvN/IeC5rI8pQXt0mlenrpqfwUzDyPnKsE/P2kLsQeAon2aKbTXZS5rdBKMwMN+oYMqVClrlaDdBZY5seAIorvg+VHHx1wVdRQ8mxJpLLO3ujzGsJDrTMVHqFandaZC/KqqkylS6gwjCP5+DHHOcRTIWucPZSkvyHhmWXIkBZIWk…
1079CB412270D80E5113D9533B0CF9D9	1	mrv	JChemExcelOAcAAB+LCAAAAAAABACdldtunDAQhu/zFCNfF2Mbm0O0EEXJRSslqZRUau8qLziJpQUiIHt4+44h2Q27G7atBJix/29mYAYzu1iXC1iaprV1lRJOGQFT5XVhq6eUrGxV1KvW40IJcpHNctSivmpT8tx1L+e+v1qtaP5sSr2uK5rXJRnWz9etHWlWAa2bJ18wxv1ftzcPPePZqu10lRukWnve9pM3da67PplPQvilbpa28ge5XzbLwdtvwdzB6LotyO6RrnDtElF4tAsDj3VT6g6WglE82Bd4MpVpdGcKmG9wmtMAX0F2Nru9rvPX0lRdNrt1LmyuFw9d85rjRFkvTP6K3jrbLUxK7u1cL21jKwK49O06JSUnoOftQ2caU6cEOUOym…
3C7F60D5D080CAA243AE45D9CC9D08E6	1	mrv	JChemExcel0gUAAB+LCAAAAAAABACNlEtvozAQgO/9FSOfF+MHzwpSVellpXYP7R72tnLBSZGCXQHN49/vGJpNCF2yAmSPZ77xeGZwdrevN7DVTVtZkxNOGQFtCltWZp2TXWVKu2s9LkJB7hZZgbZob9qcvHXd+63v73Y7WrzpWu2toYWtyaC/3bfVyGYnqW3WvmCM+7+eHl96xqtM2ylTaKTa6rbtFx9tobo+mH9s4deq2VbGH8z9utkO3n4L5l5G921JTkdaou4eUVhVGw0r29Sqg61gFF/2Ddba6EZ1uoTXAy5zKjEFi5vs6cEWH7U23SJ7ci6qQm1euuajwIXabnTxgd66qtvonDxXtTKdwpzhSVD5/SEnNSeLTHW2vm8adQA3c8uKgxKgJ…
7B61E2C90B0D575EA104530EFACA103D	1	mrv	JChemExcel4QkAAB+LCAAAAAAABACFVttuozAQfe9XWH7eGGxuTgWpqvRlpbYrtfuwbysXSIsEuAJy+/sdY0iAsDi3sT3neMaZY5vw4VTk6JBWdSbLCFNiY5SWsUyy8jPCx6xM5LFeUeYx/LAJY8ACvqwj/NU03/eWdTweSfyVFuIkSxLLAmv//anORpijQ2T1aTHbptafl+f3lrPKyroRZZwCq87u63bwWcaiaZP5TwirENUhKy0Nt4rqoGf7y2z1scmpTvB1SVvwPQIV7bI8RTtZFaJBB2YT+Ng/0GdappVo0gR9nGGYEgf+gs1d+PIk432Rls0mfFFTZLHI35tqH8NAIfM03sNsTdbkaYTfsqLe57t9JUuMwPnzKcIFxZtQNLJ4rCpxRqqlh…
DC08CF703DCEA6D677C2FDB651E7B701	1	mrv	JChemExcelFQsAAB+LCAAAAAAABACNVttuozAQfe9XWDxvwB4MhiqkqlqttFIvUrsP+7ZygbZIASqgufz9jjGkwcni5qKB8Tm2x3M89vJqV67JJm/aoq4Sh7nUIXmV1llRvSXOtqiyetsuGATgXK2WKWIRX7WJ8951H5eet91u3fQ9L+Wurty0Lh3dfrlriwlm67t18+YBpcz7c3/33HMWRdV2skpzZLXFZds77+pUdv1k/jOEV8pmU1Sehntls9G9/QWqftTdtZnzFdINtl0jlbwW65y81k0pO7IB6uKP/iBveZU3sssz8rJHN3N9XILVxfL+tk4/y7zqVst71UWRyvVz13ym6CjrdZ5+Ym9d0a3zxHkq2o+8KbK6wkiw8ddt4pTMWS1lV5fXT…
08A027032522DECFD1434CE77C6D8612	1	mrv	JChemExceleQYAAB+LCAAAAAAABACFVcFuozAQvfcrRj5vDDYEkgioqvayUrMrtT3sbeWAk1oCuwISkr/fcQhNIFmSgAZm3puBeWMTPe6LHHayrJTRMWHUJSB1ajKlNzFplM5MU00Yn3LymEQpYhGvq5h81vXXwnGapqHppyzE3miamoK08cW+Uj1M41FTbhzuusz5s3x9P3ImSle10KlEVqUW1dH5alJRHx/mPyWcQpQ7pZ0W7hTlrs32l7v2cOm+ysj5lZ4x9oRUWKtcwtqUhahhx12Kh/sDNlLLUtQyg9UB3Yx62ILkIVq+mHRbSF0n0dKmUKnI3+tym6KjMLlMt5itVnUuY/KmapErrVIQqcLaGP/5EpOCkSQStSmeylIcwF5Zt2AgOAgPh…
27D6C8E864EAD25748DA32E32546C2D7	1	mrv	JChemExcelHBEAAB+LCAAAAAAABACdV9tu2zgQfe9XEHpeU+JNl8B2UbQPu0CzAeoCu28FIyupAEsqZMVO/n4PRfkiWhXbje2MSZ7DIemj4czy/Wu1I4ei3ZdNvQoYjQJS1HmzLevnVXAs621z3C8YVzx4v17mwAJf71fB9677cReGx+OR5t+LSr82Nc2bKrDjd6/7coQ5Ctq0zyGPIhb+e/9503MWZb3vdJ0XYO3Lu33f+bnJddcv5icuwkq3h7IOLTys2oOd7RuPzDuir/ttcNnSR4x9AJU8lbuCPDVtpTty4BHFO/qDPBd10equ2JLHN3QzKnAE63fL+09N/lIVdbde3pspylzvNl37kqOjanZF/oLZurLbFavgS9k1tT6UbUAw9NenVVCxg…
BD561E1AE2F3471BFFA4DC493E04A873	1	mrv	JChemExcelCgcAAB+LCAAAAAAABACFVUtv2zAMvvdXEDovsiU/4hS2iyI9bEC7Ae0Ouw2KraYCYqmw1Tz+/SjbaWMnc2InksjvIymRVNK7fbWBrawbZXRGGPUJSF2YUul1RnZKl2bXzBiPOLnL0wKxiNdNRt6sfb/1vN1uR4s3WYm90bQwFen0t/tGDTC7gJp67XHfZ96fp8eXljNTurFCFxJZjbptWuGjKYRtg/mPC68S9VZpr4N7Vb3trP3lvnt9um9K8rWlJerukQqvaiPh1dSVsLDlPsXX/wZrqWUtrCxhdUAxowEeQX6TPj2Y4qOS2ubpkzOhCrF5sfVHgYLKbGTxgdasshuZkWe1FY1V60pp3ApqfzxkpGIExKp5sbKWJiNIlSRPhTXVf…
57F1DF4D6217D3D51F7A3837F50960DE	1	mrv	JChemExceljwsAAB+LCAAAAAAABACdVltvmzAUft+vsPy8GGxzSwVUVatpk9pVavawt8khbosUoAJy+/c7xqSNgeFtTVLwOd93ji+fjx1fH4st2su6yasywZS4GMkyqzZ5+ZLgQ15uqkOzoMxn+DqNM8ACvmwS/Nq2b1eOczgcSPYqC3GsSpJVBdb+q2OTG5gDJ1X94jDXpc7Ph/tVx1nkZdOKMpPAavKrpjPeV5lou878IYVTiHqfl46GO0W919F+MVd9XXJsNvhjSLfguwEqes63Ej1XdSFatGcuga/7Gb3IUtailRu0PoGZEg5TkH6KH+6qbFfIsk3jBxUiz8R21da7DAxFtZXZDqK1ebuVCX6qmt1ewFDavMQIvN/uElxQjMS6WbWyllWCg…
17990C3DD6AEA173C48C08B14121426C	1	mrv	JChemExcelOBUAAB+LCAAAAAAABAClWF1vozgUfZ9fYfG8AX/yUSUZjToPu9J0Kk1H2n1bUUJbpAAjQpv23+8xhjQYUu+yTaOL7XOufS8n/lp/fi335CVvDkVdbTzmU4/kVVbviupx4x2LalcfDyvGFfc+b9cZsMBXh4331La/roLgeDz62VNepq915Wd16Zn2q9dDMcIchV83jwGnlAV/3Xy76zirojq0aZXlYB2Kq0NX+a3O0rYbzIUugjJtXooqMPCgbF6Mt7851f/Ufz3svPeQrtH2BVTyUOxz8lA3ZdqSF059/NPfyGNe5U3a5jty/4Zq5gukYPtpffO1zp7LvGq36xvtosjS/V3bPGeoKOt9nj3DW1u0+3zj/ahfi/apqcu3rKg8guY/v…
8841470BE74A994D659E3EABD6B0A636	1	mrv	JChemExcelwwYAAB+LCAAAAAAABACFVU1vozAQve+vGPm8GI+xMVQkVZVqpZXarNTuYW8rF0iLFKAC8vXvdwxtU5IukQB77HnzbL8Zk1zvyzVs86Yt6mrGkAsGeZXWWVE9z9iuqLJ613ootWTX8yQlX/Kv2hl76brXK9/f7XY8fclLu68rntYlG+av9m0x8tkFvG6efSkE+n/u7x57jFdUbWerNCdUW1y1/eBdndquX8x/KPzSNtui8gd3v2y2Q7S/UrhH8H2bseOWFjR3Q1BYFescVnVT2g62UnB6xHd4zqu8sV2ewdOBhpEHdATzb8n9bZ1uyrzq5sm9C1Gkdv3YNZuUBsp6nacbitYV3TqfsYfNqqhsWWS0EZr7eTtjJbJ5Yru6vGkaewDXc…
97465D653B676227EFECB9136FBCAE8B	1	mrv	JChemExcelUgUAAB+LCAAAAAAABAB9lEuPmzAQx+/7KUY+N8YPHiECVqvdS6VNV2p66K1ywEmQgr0CEpJv3zHZPGhSBAh7Zn4z5j/GyfOh2sJe101pTUo4ZQS0yW1RmnVKutIUtmsmXASCPGdJjrEYb5qUbNr2c+Z5XdfRfKMrdbCG5rYiJ//s0JSDmE5SW689wRj3fs/fFz0zKU3TKpNrpJpy1vTGd5urtl/Mf0p4lar3pfFO4V5V70/Z/gjmbkYPTUGun/SKvhdEYVVuNaxsXakW9oJRvNk3WGuja9XqApZHNHMqUYLsKZm/2XxXadNmydylKHO1XbT1LkdDZbc632G2tmy3OiULlecbVZeGALq+v6Wk4iRLVGurl7pWR3AjZ1YclAAlQfmgA…
7BBF858ADF6650BD7F7176B305B7513D	1	mrv	JChemExcelZwUAAB+LCAAAAAAABACFlF9v4jAMwN/3Kaw8H02T/mOo7TSxl5PGHo493NsptIFFapOpLRTu059TKNDBdajFwfbPTmyT+GlfFrCTVa2MTghzXAJSZyZXepOQVunctPWE8YCTpzTO0Bf9dZ2Qj6b5nFHatq2TfchS7I12MlOSo322r9XAp/UcU20od11Gfy9elx0zUbpuhM4kUrWa1Z3y1WSi6TbznxS0FNVOaXp0p2W1O0b7w137uM6+zsnlSHO0PSMKa1VIWJuqFA3suOvg4/6AjdSyEo3MYXVANXM8LEH6EC9eTLYtpW7SeGFDqEwUy6baZqgoTSGzLUZrVFPIhCxVKf4qjcdAy8+XhJSMpLFoTPlcVeIAdmXVgoHgIDwQPogAR…
7946B1632432E1D20549B9EA059A2B07	1	mrv	JChemExcelrQUAAB+LCAAAAAAABACFlN2PojAQwN/3r5j0+ewHIKgBNhv35ZLdu+S8h3u7VKguCbQbQNH//qaArqiHBOjHzG+mnZk2fD4UOexVWWVGR0RQTkDpxKSZ3kakyXRqmmoinKlDnuMwQV3U11VEPur6c8FY0zQ0+VCFPBhNE1OQTr44VNlAp3GpKbfM4VywP+9vq5aZZLqqpU4UUlW2qNrJN5PIul3Mf1ywQpb7TLNOnRXlvrP21+H25fRQpeRrS0uUvSAKmyxXsDFlIWvYO5ziy7/BVmlVylqlsD7itKAuhiB+Ct9fTbIrlK7j8N2ayBKZr+pyl+BEYXKV7NBandW5isgqK1RtNAEUfH+NSCFIHMraFC9lKY9ge3ZaCpAOSBekB3IK0…
A9C4CD3300E40755FAB90817234E925F	1	mrv	JChemExcelfAsAAB+LCAAAAAAABACdVttuozAQfe9XWH7eGDzcq5Cqah92pVaVNpV231YOcVukABXQXP5+xxA3wVDYTSAa8Jwz48th7PnNPtuQrSyrtMhjyplNicyTYp3mrzHdpfm62FUzDh7Qm8U8QSzi8yqmb3X9fm1Zu92OJW8yE/siZ0mR0dZ/va/SDmbnsKJ8tcC2ufX78WHZcGZpXtUiTySyqvS6ahofikTUTWe+SGFlotymudXCrazcttH+gK1um+2rNT0N6Q59t0glL+lGkpeizERNtmAzvO1v5FXmshS1XJPVAZs5c3AKFlfzx/si+chkXi/mjypEmojNsi4/EmzIio1MPjBandYbGdNlmm0FjqROc0rQ+eM+phmnRKyqZS1LWcQUm…
56BB2AC67A0B4BC22E9B49522D1D81ED	1	mrv	JChemExcelUQoAAB+LCAAAAAAABACFVttu2zAMfe9XEHqeL5J8kQs7RdGiwIB2A5YB29ugOGpqILYL203Svx8VJa0vqRUnoUmdQ0oidUlvDuUWdqppi7rKCHV9AqrK63VRbTKyL6p1vW8dykJGbhZpjljEV21GXrru9drz9vu9m7+oUh7qys3rkpj260NbDDB77tbNxmO+T72/T4/LI8cpqraTVa6Q1RbX7dH4WOeyO3bmixBeKZtdUXkG7pXNznj7x3z99d1DuyafQ7rDtlukwnOxVfBcN6XsYMd8F7/+N9ioSjWyU2tYvaOZuhynYHGVPt3X+Vupqm6RPmkXRS63y655y9FQ1luVv6G3rui2KiPLopObbfHaFRUBbPx+n5GSEpCrdtmpRtUZQ…
5FED500F1CC0FBC9F22D626E1ED622F8	1	mrv	JChemExcel3AYAAB+LCAAAAAAABACFlU1vozAQhu/9FSOfN4YxYKCCVFV7WandlTZ72NvKBSdFAlwBzce/3zEpbSBZkq/BM/N4MK/HSe72VQlb3bSFqVOG3GWg68zkRb1J2a6oc7NrFygCwe6WSUa5lF+3KXvturdbx9ntdjx71ZXam5pnpmLH+O2+LUY5O4+bZuMI10Xnz/PTqmcWRd12qs40UW1x2/bOJ5Oprr+Z/5RwKtVsi9o5pjtVsz3O9le49uPyfZuzryU9UOyeUFgXpYa1aSrVwVa4nD7uN9joWjeq0zm8HMiN3KNHsLxJnh9N9l7pulsmz3aKIlPlqmveM3JUptTZO83WFV2pU7YynSpNyYAC3x9TViFbJqoz1X3TqAPYK+tWCEqA8…
C7B36AFD09DA9C1D31DB12E7958C3B3F	1	mrv	JChemExcel2wkAAB+LCAAAAAAABACNVsFuozAQvfcrLM4bYxtjmypJVbWXlVqttN3D3lYuIS1SgApo0v79Ppu0aZwsbCAa8Lw3Y8+Mx8yv3qoN2RZtVzb1IuKURaSo82ZV1k+LaFfWq2bXzbhIRXS1nOfAAl93i+i5718u43i329H8uajsW1PTvKmiQX/51pVHmF1Cm/YpFozx+Pf93YPnzMq6622dF2B15WXnB++a3PZ+Mv9wEVe23ZZ1PMDjqt0O1v4I5m5G37pVdFjSDXTXoJJ1uSnIumkr25OtYBQ3+0aeirpobV+syOM7hjlNEILlxfz+tslfq6Lul/N7Z6LM7eahb19zDFTNpshfYa0v+02xiB5eyhYRyzfNuqgjAvX320VU8Wg5t31TX…
3D18428842B3B2B7655057C16E6A38C3	1	mrv	JChemExcelnAsAAB+LCAAAAAAABACdVk1v2zgQvfdXEDqvKHL4HdguivSwCzQIsFlg91YwspIKsKRAVuLk3++j3E1j2bW6QRyMRL43Mxw+Dbn4+Nxs2FPVb+uuXWaSi4xVbdmt6/Z+me3qdt3ttrkkQ9nH1aIEFvh2u8y+DcPDRVHsdjtefqua+Ny1vOyabD9/8bytDzA7xbv+viAhZPHP1ZebkZPX7XaIbVmBta0vtuPgl66Mw5jMT0IUTeyf6rbYw4umf9p7+0oi/QR/3q6zH0u6xNwnUNldvanYXdc3cWBPJDh+4jd2X7VVH4dqzW5fMCy5QglWHxZXn7vysanaYbW4Si7qMm5uhv6xxEDTbaryEd6GethUy+zmoe67ttvEcuhaLAbzf3xeZ…
6315FF3B0BEF4A8CAB1F994A39BDC234	1	mrv	JChemExcel8AcAAB+LCAAAAAAABACFlU1vnDAQhu/5FSPOXeNPbEewUZRcKiWt1PTQW+UASZAWiIDsx7/vGLrJQjagZTVm5n2M7Rnb8dW+3MA2b9qirpKAERpAXqV1VlTPSbArqqzetSvGFQ+u1nGKWtRXbRK8dN3rZRjudjuSvuSl29cVSesyGOKX+7YYaXaC1M1zyCll4Z/7u4eeWRVV27kqzZFqi8u2d97Vqev6wXzxibB0zbaowkEels126O0vp/6hZN9mwceUbjB2jSg8FZscnuqmdB1sOSX40G/wnFd547o8g8cDuhkRuATri/j+tk7fyrzq1vG976JI3eaha95SdJT1Jk/fsLeu6DZ5Ejy8Fk29d2VR4Uww+P02CUoWrGPX1eV107gD+…
C1084AD86BD0A94CC1C9DABFFF8AE35D	1	mrv	JChemExceltgYAAB+LCAAAAAAABACFlU1vozAQhu/9FSOft8Y23xGkqtLLSo1W2vawt5UDTmoJcATk69/vGJImJFmiEA2eeR8PeDwmedmXBWxV3WhTpYRTRkBVmcl1tUrJTle52TXPXPiCvEyTDLWor5qUfLXteuI4u92OZl+qlHtT0cyUpI9P9o0eaHYuNfXKEYxx58/8/aNjnnXVtLLKFFKNnjSd891ksu0e5j8pnFLWW105vdwp620/21/B7MXovsnJ+ZVmGHtFFJa6ULA0dSlb2ApG8WI/YKUqVctW5bA4oJtTF5dg+pTM30y2KVXVTpO5nUJnsvho602GjtIUKtvgbK1uC5WSj1bXeo1aUxDA4M+3lJScTBPZmvK1ruUB7J11Sw5SgHRBe…
16C2FCA74EB6D92FCF27337C6AA280EE	1	mrv	JChemExceljAkAAB+LCAAAAAAABACdVttuozAQfd+vsHhewOM7VUhVtQ+7UqtKm5V231YOcVskLhWQS/9+x0naNNCG3QiQjeec8ZnxYDy53JQFWbmmzesqDSCiAXFVVi/y6jEN1nm1qNdtCEyy4HI6yRCL+KpNg6eue76I4/V6HWVPrrSbuoqyugx29otNmx9h1jyqm8eYUQrx77vb2ZYT5lXb2SpzyGrzi3Y7eFtnttuK+WSKuLTNKq/iHTwum9XO2x9G/U2jTbsIDiFdo+0KqeQhLxx5qJvSdmTFaIQ3/UoeXeUa27kFmb/gMEQcUzD9Mrm7qbNl6apuOrnzLvLMFrOuWWY4UNaFy5borcu7wqXBbJk1tqhbjANN32/SoISA2Hk761zj6jRAn…
4BEFE29FD8A4BBCD71060270826505C4	1	mrv	JChemExcel6QcAAB+LCAAAAAAABACFVUtvozAQvvdXjHzeGGxeIYJUVXpZqVGlTQ97WzngpEiAKyAh+fc7DpAGkgIQxrG/b2bwPBw8n7IUjrIoE5WHhFGTgMwjFSf5PiR1kseqLmeMO5w8L4MIsYjPy5B8VtXXwjDquqbRp8zESeU0Uhlp1henMulhaouqYm9w02TG3/Xb5sKZJXlZiTySyCqTRXmZfFORqC7O/GDCyERxTHKjgRtZcWy0/eOmfkx6KmPy/UkrXHtBKuySVMJOFZmo4MhNio/5C/Yyl4WoZAzbM04zauEWLJ+C9auKDpnMq2Ww1iqSSKSbqjhEOJGpVEYH1FYlVSpDsjmkkaoKNIdfgou/X0OSMbIMRKWyl6IQZ9AjPS0YCA7CA…
378135910238015FDE3CD19AE16CA86B	1	mrv	JChemExcelyQYAAB+LCAAAAAAABACFVU1vozAQvfdXjHzeGNsQIBWkqtrLSm1X2uxhbysHnNQS2BWQr/31O4bQhiRLBNE443nzxn72kDzsywK2qqq1NSnhlBFQJrO5NuuU7LTJ7a6ecDEV5GGeZBiL8aZOyXvTfNx73m63o9m7KuXeGprZknTz9/taD2J2PrXV2hOMce/368uixUy0qRtpMoWoWt/XrfPFZrJpi/kPhVfKaquN14V7ZbXtsv0RzL2M7uucfC3pCeceEQorXShY2aqUDWwFo/iyb7BWRlWyUTksD+jm1MctmN8lr88225TKNPPk1aXQmSwWTbXJ0FHaQmUbzNboplApWWyKlcy1/KsNLgVnvz+npORknsjGlo9VJQ/gRs4tOUgB0…
550D2FF3738FE59DA08972B4B9169E1F	1	mrv	JChemExcel9QcAAB+LCAAAAAAABACFVUtvozAQvvdXWD5vDGOeqSBV1V5WarvSpoe9rVxwWktgV0Be/37HENpAspCQjBl/38zYMx4nd4eyIDtZ1crolAJzKZE6M7nS7yndK52bfb0AHnB6t0oyxCJe1yn9aJrPW8fZ7/cs+5ClOBjNMlPSbv72UKsBZu8xU7073HXB+fP8tG45C6XrRuhMIqtWt3WrfDKZaNpg/uPCKUW1U9rp4E5Z7Tprf7lrH5cd6px+L+kB5+6RSjaqkGRjqlI0ZMddho/7g7xLLSvRyJy8HVENzMMtWN0kz48m25ZSN6vk2ZpQmSjWTbXNUFGaQmZbtNaoppApXW+LjchVKZsPc1Aal4OIn48pLYGuEtGY8r6qxJHYkVULI…
80B4554DAA10FB740273E5574BD37814	1	mrv	JChemExcelYAcAAB+LCAAAAAAABACFVU1vozAQvfdXjHzeGGwIHxGkqtrLSs2utOlhbysXnAYJ7ArI1/76HUNIA8lCgIztec9j+43t6PFY5LCXZZVpFRNGbQJSJTrN1EdMDplK9aGaMT7n5HEZJYhFvKpisq3rz4VlHQ4HmmxlIY5a0UQXpPUvjlXWwxwcqssPi9s2s36vXtcNZ5apqhYqkciqskXVNL7qRNTNYP4TwipEuc+U1cKtoty3vf3htnlteqxS8jWlZ/Q9IRU2WS5ho8tC1LDnNsXX/gYfUslS1DKF9xM2M+rgEiwfotWLTnaFVPUyWpkuskTk67rcJdhQ6FwmO+ytzupcxmS9yzeikPVW/M0UTgb9319iUjCyjESti6eyFCcwJdMsG…
D8E1ADDAFBD4EA7B5C5A68E34237230E	1	mrv	JChemExcelzwYAAB+LCAAAAAAABACFVdtuozAQfe9XjPy8GN+BKqSq2peV2q202Yd9W7nEaZG4VEBu+/U7hrYJSZcIgmfsc3xsz4wzu9mVBWxc0+Z1lRJOGQFXZfUyr15Sss2rZb1tAy60IDfzWYZYxFdtSl677u06DLfbLc1eXWl3dUWzuiTD+PWuzUeYraR18xIKxnj4+/Fh0XOCvGo7W2UOWW1+3fadD3Vmu34x/5EIS9ts8ioc4GHZbIbZ/gjmX0Z37ZIctnSHY7dIhVVeOFjVTWk72AhG8WXf4MVVrrGdW8LzHrs5lXgE86vZ432drUtXdfPZo58iz2yx6Jp1hh1lXbhsjbN1eVe4lCzWxcqWrnutd/YvjhFAxPf7lJSczGe2q8vbprF78…
B6936C9A9FE0A36602FCC1290A9C4096	1	mrv	JChemExcel1wQAAB+LCAAAAAAABAB9lE1v4jAQhu/9FSOflzi2gVCUpKray0qllZY97G1lEkMtxXaVGAL/fscQPiK6CYnGGb/PTGZskz7tTQU7VTfa2YywKCagbOFKbTcZabUtXduMGJ9w8pSnBWpRb5uMfHr/Nae0bduo+FRG7p2NCmfIaX6+b3RP04rI1RvK45jRP4u35ZEZadt4aQuFVKPnzdH55grpjx/znxTUyHqnLT3Jqal3p2h/eRzuONo3JbmW9IJzz4jCWlcK1q420sOOxxHe8Q/YKKtq6VUJqwO6WSSwBflDunh1xdYo6/N0EULoQlZLX28LdBhXqWKL0bz2lcrIclutpdWVNLrEWnD652tGDCN5Kr0zz3UtDxBGwS0ZSA5SgByDn…
C8953F129DE765D18D596196B574E997	1	mrv	JChemExcelygYAAB+LCAAAAAAABACFVU1vozAQvfdXjHzeGNt8JoJUVXtZqelKmx72tnLASZEAR0C+/v2OITSQZIkgGmc8b97Yzx7C52OewV6VVaqLiHDKCKgi1klabCJySItEH6oJF64gz/MwxliML6qIfNX1dmZZh8OBxl8ql0dd0FjnpJ2fHat0EHOwqS43lmCMW38W78sGM0mLqpZFrBBVpbOqcb7rWNZNMf+hsHJZ7tPCasOtvNy32f4KZl5Gj1VCLkt6xbkXhMI6zRSsdZnLGvaCUXzZD9ioQpWyVgmsTujm1MYtmD+Fizcd73JV1PNwYVKkscyWdbmL0ZHrTMU7zFandaYistxla7k9lSnuGq4Fp3++RSTnZB7KWucvZSlPYEbGLTlIA…
441BCA9ECE1EAD7302972EB5ECCD4A0F	1	mrv	JChemExcelegYAAB+LCAAAAAAABACFVctu2zAQvOcrFjzXFJcS9QgkB0FyKZC0QN1DbwUj0bYAPQJJfvXru7SqxLJdGZKx1HCGs+SSdPywLwvYmqbN6yphyAUDU6V1llerhO3yKqt37QylkuxhHqfEJX7VJmzdde/3jrPb7Xi6NqXe1xVP65L1/ff7Nh9xdi6vm5UjhUDn1+vL4qiZ5VXb6So1pGrz+/YIvtSp7o7J/MfCKXWzzSunpztls+1H+y2FfQXftxn7nNIT9T2SFJZ5YWBZN6XuYCsFp1d8gZWpTKM7k8HbgWDkLi3B/C5+fa7TTWmqbh6/2iHyVBeLrtmkBJR1YdINjdblXWESttgUS92tc/2HOhhQ99fnhJXI5rHu6vKxafQBbMvCG…
BEF128773ABE82D203DF132DDF63DA31	1	mrv	JChemExcelgQgAAB+LCAAAAAAABACFlltvmzAUx9/7KY54HsY3fKmSVFWqSZPaTVr2sLfJJaRF4lIBSdp9+h1D2yQkA4XEcPz/+RyOj+3Mbl6LHHZp3WRVOQ8YoQGkZVKts/JpHuyzcl3tm5DxmAc3i1mCWtSXzTx4btuX6yja7/ckeU4L91qVJKmKoO+/fm2yE81ekKp+ijilLPr9cL/qmDArm9aVSYpUk103nfG+SlzbBfMfF1Hh6l1WRr08KupdP9ofTv1FyWuzDg6vtMS+W0Rhk+UpbKq6cC3sOCV40S/wlJZp7dp0DY9vaGZEYAoWV7OHuyrZFmnZLmYPfogscfmqrbcJGooqT5MtjtZmbZ7Og9U236Cydn+rEt8Fu7/dzYOCBYuZa6vit…
1984B5376B87C2ED0F1B2D677210C2DA	1	mrv	JChemExcel6woAAB+LCAAAAAAABACFVk1v2zgQvfdXEDpvKH6IX4HtokgvCzRdYNPD3haMrKQCLKmQ5Dj59/touokle0VYFqmZ9zhDzRPJ1efXZkdeqn6ou3adccoyUrVlt63b53V2qNttdxhuuFAi+7xZlcAC3w7r7Oc4/rrN88PhQMufVeNfu5aWXZNF/+3rUE8wB0m7/jkXjPH8n/tvD0fOTd0Oo2/LCqyhvh2Oxm9d6cdjMv8TIm98/1K3eYTnTf8SR/tXsHAx+jpss48p3cH3BVTyVO8q8tT1jR/Ji2AUF/uDPFdt1fux2pLHN5g5lXgFm0+r+69duW+qdtys7sMQdel3D2O/L2Foul1V7jHaWI+7ap097HdP3YDbvu/ajMD959d11vBss…
27B2A436350CA4A13B857F1F8D2C44DD	1	mrv	JChemExceleggAAB+LCAAAAAAABACFVktvozAQvu+vGHFejD1+AFWSqkovK7VbabuHva1coC1SgArI69/vGNo00CwoiewZf59nxjMeZ3F9KDawy+omr8qlJxj3ICuTKs3Ll6W3z8u02je+QI3e9WqREJbwZbP0Xtv27SoI9vs9S16zwh6qkiVV4fXrV4cmH2D2klX1S4Cci+DP/d1jx/HzsmltmWTEavKrplPeVYltO2f+YyIobL3Ly6CHB0W963f7i9x9OTs0qfcZ0prWbogKz/kmg+eqLmwLO+SMvvw7vGRlVts2S+HpSGrBJB3B6tvi/rZKtkVWtqvFvdsiT+zmsa23CSmKapMlW9qtzdtNtvQet5u3vM5TioOWftwuvUJ4q4Vtq+Kmru0R3…
EAA8DC8AFE2661F511A5090F10373968	1	mrv	JChemExcel/AcAAB+LCAAAAAAABACFVUtvnDAQvudXWJy7xmODgQg2ipJLpaSVmhx6q7zgJEiAI2Bf/fUdLyELbAoCNPb4+2aM5+H45lAWZKfrJjdV4gBlDtFVarK8ek2cfV5lZt+sgPvcuVnHKWIRXzWJ89a279euu9/vafqmS3UwFU1N6XTr14cmH2H2gpr61eWMgfv78eHpxFnlVdOqKtXIavLr5qR8MKlqT5v5jwu3VPUur9wO7pb1rrP2hzP7MnpoMuf8S3e4dotU8pIXmryYulQt2XFG8WXfyKuudK1anZHNEdVABR7B+ip+vDfpttRVu44frYk8VcVTW29TVJSm0OkWrbV5W+jEedabbWoq9Rf1DsHV7/eJU4KzjlVrytu6VkdiR1atg…
4CF4123AE1C6C8CB00F78C1F2C55A922	1	mrv	JChemExcelWQkAAB+LCAAAAAAABACFlktvozAQx+/9FJbPG4PNuyKpqvayUrsrbXvY28oBp0UKuALy2k+/YwxJcFgciAaP/z+PH2ND+nAst2gv6qaQ1RJT4mIkqkzmRfWxxIeiyuWhWVAWMPywSjPQgr5qlvizbb/uHedwOJDsU5T8KCuSyRLr+vtjU4w0B4/I+sNhrkud368vbx2zKKqm5VUmgGqK+6ZzvsiMt11n/hPCKXm9LypHy52y3uvW/jBX3S45Njm+DOkJ6h4BRZtiK9BG1iVv0Z65BG73G/oQlah5K3K0PoGbEg+mYHWXvj7LbFeKql2lr6qJIuPbt7beZeAo5VZkO2itLdqtWOJ3sd5tRCX/FjkMBWq/Py9xSfEq5a0sH+uan5B6U…
057B33F722BC83AE9A905A5AB1E3E776	1	mrv	JChemExceliQgAAB+LCAAAAAAABACFVktvozAQvvdXWJwXY4+fVEmqqr2s1O5K2x72tnKI0yIFqIC8/v2OYfsIyYIgssf+vnkw43FmN4diQ3a+bvKqnEecsoj4MqtWefkyj/Z5uar2TcxBQXSzmGWIRXzZzKPXtn27TpL9fk+zV1+4Q1XSrCqifv/60OQnmL2gVf2SAGM8+f348NRx4rxsWldmHllNft10iw9V5trOmf+YSApX7/Iy6eFJUe96bX+AhZfRQ7OKPkO6w71bpJJ1vvFkXdWFa8kOGMWXfSMvvvS1a/2KLI+4zKnAT7C4mj3eV9m28GW7mD0GFXnmNk9tvc1woag2PtuitjZvN34ePfvldu3Lt2Pt0DLufr+fRwWPFjPXVsVtXbsjC…
C53556703B40C6AE697B28DA982BB92E	1	mrv	JChemExcelhgYAAB+LCAAAAAAABACFlU1vozAQhu/9FZbPGxubryQCqiq9rNTsStseels54KRIYFfghOTf75iQDxKWBNCY8ft4bGbsRM/7skA7WdW5VjFmxMFIqlRnudrEuMlVppt6wrjP8XMSpaAFvapj/GXM95zSpmlI+iVLsdeKpLrEx/75vs57msYlutpQ7jiMfi7f3ltmkqvaCJVKoOp8XrfON50K007mPyFoKapdruhRTstqdxztL3fs7ZB9neHLkhbQ9wIoWueFRGtdlcKgHXcI3M4PtJFKVsLIDK0O4GbEhU+QPEXLV51uS6lMEi3tEHkqindTbVNwlLqQ6RZGM7kpZIw/5GprBKwdOn6+xrhkOImE0eVLVYkDsi3rFgwJjoSLhIeEj…
6DF1CB14334EB419E8DAA4E3D864EE33	1	mrv	JChemExcelzwgAAB+LCAAAAAAABACNVttuozAQfe9XjPy8AWwIlwpSVa1WWqndldo+7NvKAadFArsCctuv3zGXJBAKG0jGzJzjGTPjccK7Q57BThRlqmREqGEREDJWSSrfI7JPZaL25YKyJSN3qzBGLOJlGZGPqvq8Nc39fm/EHyLnByWNWOWksd8eyrSH2duGKt5NZlnU/P389FpzFqksKy5jgawyvS1r5ZOKeVUH84ULM+fFLpVmAzfzYtfM9odZ+raMQ5mQ85Ie0HaPVNikmYCNKnJewY5ZBt7WN3gXUhS8Egmsj6imho2vYHUTPj+qeJsLWa3CZz1FGvPstSq2MSpylYl4i7NVaZWJiLyJTbZdC/l3WyhJAM0/HiOSU7IKeaXy+6LgR9Ajr…
1F4A72AD7F2DB50938F121BED5ABFD41	1	mrv	JChemExcel+Q0AAB+LCAAAAAAABACNV01v4zYQve+vIHSuKX6KZGB7scheCmxaoLuH3gpGVrICLGkhK3Hy7ztD2olFp2IhGxTJ9zjkzCM5Wn9+6fbkuRkP7dBvCk5ZQZq+HnZt/7gpjm2/G46HFRdaFJ+36xqwgO8Pm+LnNP26Kcvj8Ujrn03nX4ae1kNXxP6bl0M7wxwlHcbHUjDGy7/vvn0PnFXbHybf1w2wDu3NITR+G2o/hcn8h4my8+Nz25cRXnbjcxztH8Hwx+jLYVe8L+kW+r4AlTy0+4Y8DGPnJ/IsGIUf+408Nn0z+qnZkftXaOZUggu2n9Z3X4f6qWv6abu+wyHa2u+/T+NTDQ3dsG/qJxhtaqd9syl+NPuuPfgR1lIQ6Pz966boe…
DF5F1BEB256F340D53DB842356D8A837	1	mrv	JChemExcel/gkAAB+LCAAAAAAABACFVttuozAQfe9XWDxvDB7uFaSqWq20UqtK2z7s28oBt0XiUgHN5e93jHPDsDgkGTw+x2PPjMdO7vZVSbai7YqmTi1GHYuIOmvyov5IrV1R582uWzHwwbpbJxliEV93qfXZ91+3tr3b7Wj2KSq+b2qaNZWl+m/3XTHC7FzatB82OA6z/zw/vQ6cVVF3Pa8zgayuuO0G5VOT8X6YzH9M2BVvt0VtK7hdtVs12l9w5Neh+y63Lkt6wL57pJL3ohTkvWkr3pMtOBS/zg/yIWrR8l7kZHNANaMuumB9kzw/Ntl3Jep+nTzLIYqMl699+52hompKkX3jaH3RlyK13kS1afoWzeFKsPPXY2pVzFonvG+q+7blByLfp…
CE764732785DF325D6FEAF90F073EAE5	1	mrv	JChemExcelgwcAAB+LCAAAAAAABACFlUtvnDAQx+/9FJbPxXhswCaCjaLk0EpJWzU59FZ5WW+CtOAIyD6+fcchmyxLCuLh1/83fszYzi731YZsbdOWrs4pME6JrQu3KuvHnO7KeuV2bQAiFvRykRWoRX3d5vSp654vwnC327HiyVZm72pWuIr27Rf7thxodpK55jEUnEP45+72/pUJyrrtTF1YpNryon2tvHWF6V4H858uwso027IOe3lYNdve2l/B/cvZvl3RjyldY9sVomRdbixZu6YyHdkKzvDlX8mjrW1jOrsiywNWA5O4BIsv2d2NK14qW3eL7M6bKAuzue+alwIrKrexxQta68puY3P6YGu3dtuyoQSbvt/ktAJKzLK972xjXU6Rs3SRm…
DC494791E8342C7A2629B129500FFD3F	1	mrv	JChemExcelgAgAAB+LCAAAAAAABACFVk1vozAQvfdXjHzeGGwIkAhSVellpXZX2vawt5UDTooEOALy9e93DCQFN4Uk1fjjPXvseTNu+HjOMzjKskpVERFGbQKyiFWSFruInNIiUadqxvick8dVGCMW8UUVkY+63i8t63Q60fhD5uKsChqrnLTzy3OVDjAnh6pyZ3HbZtbf15e3hjNLi6oWRSyRVaXLqhl8UbGoG2e+2cLKRXlMC6uFW3l5bFf7x239s+m5SsjnkdY494RU2KaZhK0qc1HDkdsUf/YP2MlClqKWCWwuOMyog1eweghfn1V8yGVRr8JXvUQai+ytLg8xDuQqk/EBV6vTOpMReZf7UmTqfElSvACc/fkckZyRVShqlT+VpbiAbulhw…
E95F35934F01C7F5F91A54DC379B9C77	1	mrv	JChemExcelrwUAAB+LCAAAAAAABACFlF9vozAMwN/3Kaw8HyQhULoKmKbt5aTtTrrtYW+nFNIuEpAp0NJ++3No15a2R8ufJLZ/drDdJA+bqoS1so02dUq4zwioOjeFrpcp6XRdmK7xeBAF5CFLcrRF+7pJyWfbfs0o7brOzz9VJTem9nNTkZ1+tmn0wKYTvrFLGjDG6cfry1vPeLpuWlnnCqlGz5pe+GJy2fab+U8IWkm71jXdmdPKrnfe/gbM3czfNAU5ftIT6h4RhYUuFSyMrWQL64D5eLMfsFS1srJVBcy3KOa+wBRkd8nrs8lXlarbLHl1LnQuy7fWrnIUVKZU+Qq9tbotVUrelZ3LXJcEUPPzOSUVJ1kiW1M9Wiu34GZOLDnIAKQAGYKMQ…
BE3B441A5B79B625257356E9BEEAD469	1	mrv	JChemExcelPgYAAB+LCAAAAAAABACFlUtv4jAQx+/9FCOfN07svChKUlX0slK7K2176G1lEkMjJXaVmNe33zEhQIANQDR+/H8ztmcckqdtXcFaNm2pVUoY9QhIleuiVMuUbEpV6E3rMB5y8pQlOWpRr9qUfBnzPXXdzWZD8y9Zi61WNNc16ean27YcaDY+1c3S5Z7H3M+31/c945SqNULlEqm2nLb7wVedC7NfzH9CuLVo1qVyO7lbN+vO21/u2Z9Ht21BTlua4dwzorAoKwkL3dTCwJp7FH/eD1hKJRthZAHzHQ4z6uMRZA/J24vOV7VUJkverIsyF9W7aVY5DtS6kvkKvZnSVDIlH7KZo9ZoRQDnfr6kpGYkS4TR9XPTiB3Ylh0WDAQH4YMIQ…
9E238991261A9C642BB9693D0A65D346	1	mrv	JChemExcel/wUAAB+LCAAAAAAABACFlEtvozAQgO/9FSOfNwabVxoBVZVeVmp62PbQ28oBJ0ECuwISkv31O6bk4U2W8NAYz3wz9szg+GlflbCTdVNolRBGXQJSZTov1DohXaFy3TUTxgNOntI4Q1u0V01CNm37NXOcrutotpGV2GtFM12Rb/1s3xSWTedRXa8d7rrM+Vy8vvfMpFBNK1QmkWqKWdNPvupMtP1i/hPCqUS9K5Tzbe5U9e7b22/umsel+yYn5y3NUfeMKKyKUsJK15VoYcddio/7A9ZSyVq0MoflAacZ9TAF6UO8eNHZtpKqTeOFcVFkonxv622GE5UuZbZFb23RljIhH7JebtvNoRR/CoWbQf3Pl4RUjKSxaHX1XNfiAGZkpgUDw…
4F0DF3B0B12F5E27507F043BF914C0C5	1	mrv	JChemExceldQUAAB+LCAAAAAAABACFlEtvozAQgO/9FSOfNza2gTwEVFV6WanpYdtDbysHnAQJ7ApISPbX75g8GjZZyiNjZubzjMcTR4/7soCdrurcmphw6hHQJrVZbtYxaXOT2bYecREI8phEKfqiv6ljsmmazxljbdvSdKNLtbeGprYkR/tsX+c9n1ZSW62Z8DzOPhYvbx0zyk3dKJNqpOp8VnfKF5uqpkvmPyFYqapdbtjRnZXV7jjbb+G5x6P7OiNfS5qj7QlRWOWFhpWtStXATngUH+8HrLXRlWp0BssDqjmVWILkIVo823RbatMk0cJNkaeqeGuqbYqK0hY63eJsTd4UOibvulpum82hUH9yo0eZrrX7IoCOP59jUnKSRKqx5VNVqQO4k…
4F88D9AA402D0E29486BF75E000C0649	1	mrv	JChemExcelPQYAAB+LCAAAAAAABACFlUtvozAQgO/9FSOfF4PNK42AqkovKzV72Pawt5UDTooEdmVISP79jkNeJFmSgMYezzdje8YmednWFWykaUqtUsKoR0CqXBelWqWkK1Whu8ZhPOTkJUtytEV71aTkq22/p67bdR3Nv2QttlrRXNekH59um3Jg0/lUm5XLPY+5f+bvH3vGKVXTCpVLpJpy2uyV7zoX7X4y/wnh1sJsSuX25m5tNr23v9yzj0e3TUHOS5rh2CuisCwrCUttatHChnsUH+8HrKSSRrSygMUO1Yz6uAXZUzJ/0/m6lqrNkrl1Ueai+mjNOkdFrSuZr9FbW7aVTMmnNIt1a3aKAA79fEtJzUiWiFbXr8aIHdiWVQsGgoPwQQQgQ…
E20DC4BF13F400419C2FE889FF27C794	1	mrv	JChemExcelywUAAB+LCAAAAAAABAC1lMlu2zAQhu95igHPDUVSuyEpCJxLgQQFmhx6K2iJdgRIZEDR29t3KDeN5SDyqYBs0//MNxRnYXF36DvYKTu0RpeEU0ZA6do0rd6UZN/qxuyHWy5iQe6qokZf9NdDSV6de1sEwX6/p/Wr6uXBaFqbnpzsi8PQTnz2ITV2EwjGePDr6fF5ZG5bPTipa4XU0C6GUXw0tXTjy3yxRdBLu2t1cHIPers7RfstmH8YPQwN+TjSEm33iMK67RSsje2lg51gFB/2DTZKKyudamB1RJnTEFNQ3RRPD6be9kq7qnjyIdpads/ObmsUetOpeovRXOs6VZIX5azcdMceD4K27w8l6TmpCulMf2+tPIJfeVlykAJkCDICG…
01908CC73ADA16700D3AA42787CF6387	1	mrv	JChemExcelywcAAB+LCAAAAAAABACFVUtvnDAQvvdXjHzuGtvYZolgo2hzqZS0UpNDb5UDToLEIwKyj/76jhcSApvALshm5vs8M57xOLo8FDnsbN1kVRkTThkBWyZVmpVPMdlnZVrtmxUXSpDLTZQgFvFlE5Pntn258Lz9fk+TZ1uYQ1XSpCpIp784NNkIs/dpVT95gjHu/bm9uTtxVlnZtKZMLLKa7KI5CW+qxLQnZ74w4RWm3mWl18G9ot51q/0VzD2MHpqUDCFtUXeFVHjMcguPVV2YFnaCUXzYd3iypa1Na1N4OKKYUx+3YPMtur2uktfClu0munVLZInJ79r6NUFBUeU2ecXV2qzNbUzubVubf/bFYPio+3Edk4KTTWTaqriqa3MEN3Niw…
5E1CCD41B2593EC72403EE129A38A5CB	1	mrv	JChemExcelIQYAAB+LCAAAAAAABACFVE1v4jAQvfdXjHxeHNv5RglV1V5WKnvY9tDbyiQGIhG7SsLX/vodEwIE2CCCbI/nzbPnzTh53pUr2KiqLoxOCaeMgNKZyQu9SMm20LnZ1iMufEGeJ0mGvuiv65Qsm+Z77Djb7ZZmS1XKndE0MyVp98e7uuj5bF1qqoUjGOPO1/T944AZFbpupM4UoupiXB+M7yaTzeEw/6FwSlltCu207k5ZbdpofwSzH6O7OifnK73i3gtCYV6sFMxNVcoGNoJR/NgPWCitKtmoHGZ7NHPqYgomT8n0zWTrUulmkkxtiCKTq4+mWmdoKM1KZWuM1hTNSqXkc1nImdK5/IsbBHD751tKSk4miWxM+VJVcg92Zs2SgxQgX…
202392F45881C57DFD05601FCE5C824C	1	mrv	JChemExceldwYAAB+LCAAAAAAABACFVU1vozAQvfdXjHzeGI/5CFSQqmovK7V72Pawt5ULbmsJcAU0H/9+x5DQkHSJQjJmZt4822/spDfbqoS1blpj64whFwx0ndvC1G8Z25i6sJt2gTKU7GaV5pRL+XWbsfeu+7j2vM1mw/N3XamtrXluKzbEr7etmeRsfG6bN08Kgd6fx4enHrMwddupOteEas112zsfbK66fjL/ofAq1axN7Q3pXtWsh2p/pXCP4Nu2YF9LuqPYLUHh1ZQaXm1TqQ7WUnB6xA9407VuVKcLeNmRG7lPW7C6Sh/vbf5Z6bpbpY+uhMlV+dQ1nzk5Klvq/JOqdaYrdcae343KS/vRGCKm4M/7jFXIVqnqbHXbNGoHbuTcCkFJU…
0BD1552903DC6ED5BB0B13196EC00D80	1	mrv	JChemExcelzAYAAB+LCAAAAAAABACFVU1vnDAQvfdXjHzuGtvYYCLYKEoulZJWanLorXLASSzxEQHZj3/fMWSTZbMFLTD2+D2P7TeeTS93VQkb23auqTPCKSNg67wpXP2cka2ri2bbrbhQglyu0xyxiK+7jLz0/etFEGy3W5q/2MrsmprmTUXG8Ytd5yaYbUib9jkQjPHgz93t/cBZubrrTZ1bZHXuohuct01u+mEx/wkRVKbduDoY4UHVbsbZ/grmH0Z3XUE+t3SNY1dIhSdXWnhq2sr0sBGM4sO+w7OtbWt6W8DjHt2chngE62/p3U2Tv1W27tfpnZ/C5aa879u3HB1VU9r8DWfrXV/ajDy8OJOXzWvripWpXIH7QciPm4xUnKxT0zfVVduaP…
1C0633B8540E12C458EA566145E82855	1	mrv	JChemExcelNwcAAB+LCAAAAAAABACFlUtvozAQgO/9FSOft8YPXqkgVZVeVupD2vSwt5UDToIEuAKax7/fMYS2JCkoRGPPzDdjM2MT3R+KHHa6qjNTxoRTRkCXiUmzchOTfVamZl/fcuEJcj+PEvRF/7KOybZp3u8cZ7/f02SrC3UwJU1MQTr73aHOBj57SU21cQRj3Pn7/LRsmdusrBtVJhqpOrurW+WTSVTTLuaHFE6hql1WOp27U1S7Lto/wezD6KFOydeWFmh7QBTWWa5hbapCNbATjOLDfsFGl7pSjU5hdUQ1pxJfwfwmen40yUehy2YePdsQWaLyZVN9JKgoTK6TD4zWZE2uY/K2zVShm605KHwBaP39GJOCk3mkGlM8VJU6gh1ZteKgB…
4538FB6627EAFFD6E0EF4353E4470C52	1	mrv	JChemExcelIgkAAB+LCAAAAAAABACNVk1vozAQvfdXjDgvxmNjjKskVZVeVmq70raHva0cQhukABXQpNlfv2PoRyBZWIVksP3ezNh+Hmd29ZZvYZdWdVYWcw8Z9yAtknKdFc9zb58V63Jf+yiU8K4Ws4SwhC/qubdpmpfLINjv9yzZpLl9KwuWlLnXjV++1VkPs5esrJ4DwTkGv+5uH1qOnxV1Y4skJVadXdZt522Z2KZN5h8hgtxWu6wIOniQV7vO22/B3cPZW732vqa0pLFrosJTtk3hqaxy28BOcEYP/wbPaZFWtknXsDpQNzJJS7C4mN3dlMlrnhbNYnbnXGSJ3T401WtCHXm5TZNX8tZkzTade4+bjNbMViv7pyxSP0+bzWHrAcG+38y9H…
3415C6D5EF5CA9EFA256105732D0404F	1	mrv	JChemExcelHwkAAB+LCAAAAAAABACFVtluozAUfZ+vsHieGF9vmCpJVbUvI3WRpn2Yt5FLnAaJpQKy/f1cQ5dAMiAg5trn3AUf25lfH/KM7FxVp2WxCICygLgiKVdp8bYI9mmxKvf1DLjiwfVyniAW8UW9CDZN834Vhvv9niYbl9tDWdCkzINu/OpQpz3MXtCyegs5YxD+ebh/bjmztKgbWyQOWXV6Vbed92VimzaZ/4QIc1vt0iLs4GFe7TpvfznzN6OHehV8l3SLYzdIJes0c2RdVrltyI4zijf7Sd5c4SrbuBV5PWI3UIGfYPlj/nBXJtvcFc1y/uBdpInNnptqm2BHXmYu2aK3Jm0ytwheNunaFfU2W2+rspjlrtkcs4Ag7NfdIsghWM5tU…
4D395481CE1853E9B109C735973A6CFE	1	mrv	JChemExcelOgYAAB+LCAAAAAAABACFlUtvozAQx+/9FCOfN8YPwiOCVFV7WanZSpse9rZywEmQAEdAXt9+x+TRQLokIdjM/H8eM2M70fOhyGGnqzozZUw4ZQR0mZg0K1cx2Wdlavb1iIuxIM/TKEEt6ss6Juum2UwcZ7/f02StC3UwJU1MQU7+yaHOOpq9pKZaOYIx7vyZvc9bZpSVdaPKRCNVZ5O6Nb6bRDXtZP4TwilUtctK5yR3imp3Gu2vYPZi9FCn5OuVXtH3gigss1zD0lSFamAnGMWL/YCVLnWlGp3C4ohmTiWmYPoUzd5Msi102UyjmR0iS1Q+b6ptgobC5DrZ4mhN1uQ6Jp/rzGxQqnIC6Pv5FpOCk2mkGlO8VJU6gu1Zs+KgBCgJy…
118C145D6F96D60CAE2AF70969A8BD2B	1	mrv	JChemExcelCQgAAB+LCAAAAAAABACNVUtvozAQvvdXjHxeDDbPVJCqai8rNVtp20NvKwfcBgnsCsjr3+8YaBNIFjYJDJn5vpmxZzzEd4eygJ2s6lyrhDDqEJAq1VmuPhKyz1Wm97XFuM/J3TJOEYt4VSdk0zSft7a93+9pupGlOGhFU12Szn57qPMBZu9SXX3Y3HGY/bZ6emk5Vq7qRqhUIqvOb+tW+aRT0bTJ/COEXYpqlyu7g9tlteu8/eGO+Tn0UGfktKQHtN0jFd7zQsK7rkrRwI47FH/OD/iQSlaikRmsj6hm1MUtWN7Eq0edbkupmmW8Mi7yVBQvTbVNUVHqQqZb9NbkTSET8rrJ9edGKHRjlbLZHAsCiPn5mJCSkWUsGl3eV5U4gnkya…
C89B60FF2282241F069F8B1AA1FD774B	1	mrv	JChemExcel/wcAAB+LCAAAAAAABACFVUtvozAQvvdXjHzeGNsQSCpIVaWXldqttO2ht5UDTmsp4ApoHv9+xzya4qaQgOzxfN+MmRmP45tjvoO9KittioRwygioIjWZLl4TctBFZg7VjIu5IDerOEUs4osqIW91/X7teYfDgaZvKpdHU9DU5KTVXx8rPcAcfGrKV08wxr2Xh/unhjPTRVXLIlXIqvR11Szem1TWzWZ+cOHlstzrwmvhXl7uW2v/BLMPo8cqI+dPWqPuFqmw1TsFW1Pmsoa9YBQf9gteVaFKWasMNidc5tTHEKyu4oc7k37kqqhX8YM1oVO5e6rLjxQXcrNT6Qdaq3W9Uwl51vK91Bl+Bmp+3yUk52QVy9rkt2UpT2BndllykAKkD…
E16C2A33FC16F04557F9CDABC3B3DF28	1	mrv	JChemExcel7AYAAB+LCAAAAAAABACVVUtvozAQvvdXWD5vjW3eEVBV6WWlZg/bHnpbOeCklgBHQF7/fseQFyQLWgEae+b7PPY8TPRyKHK0k1WtdBljRihGskx1psp1jPeqzPS+fmbc5fgliVLAAr6sY/zdNJuZZe33e5J+y0IcdElSXeDOPjvUqofZ20RXa4tTyqyvxftHy3lWZd2IMpXAqtWsbpXvOhVNu5l/uLAKUe1UaXVwq6h23Wp/ODUvJYc6w9cjzcH2ClS0UrlEK10VokE7Tgm89Aday1JWopEZWh5BzYgNIUieosWbTreFLJskWpglVCryj6bapqAodC7TLazWqCaXMf5Uaa43CmIGJwHjz7cYFwwnkWh08VpV4ojMyKgFQ4IjYSPhI…
8A9E2BA461AA7D2B95ECD9F61C7C489C	1	mrv	JChemExcel/AcAAB+LCAAAAAAABACdVW1vmzAQ/r5fcfLnxfhsg6Eiqar2wya1m7RW2r5NDnFbpAAV0Lz8+51D2gaSEmkC5Jd7nrvj7nxOLzfFElaubvKqnDLkgoErs2qRl09Tts7LRbVuJihDyS5naUZYwpfNlD237ctFEKzXa549u8JuqpJnVcE6+cWmyXuYteJV/RRIITD4c3d7v+NM8rJpbZk5YjX5RbPbvK0y2+6c+cREUNh6lZdBBw+KetVp+yuFfwXfNAv28UvXJLsiKjzmSwePVV3YFlZScHrFV3hypatt6xYw39I2ckUhmH1J726q7LVwZTtL77yKPLPL+7Z+zWijqJYueyVtbd4u3ZQ95MucAka/QZLvN1NWIAM7b+5bV7tqyojm2…
3215DCFDE505104EB654F56EFC79C330	1	mrv	JChemExcelDggAAB+LCAAAAAAABACFVdtuozAQfe9XWH7eGF+wDRVQVe3LSm1X2lTafVs5xG2RAq6A5vL3O4ZcCmlDAgwenzMe4+NxcrMtV2ht66ZwVYoZoRjZKnfLonpN8aaolm7TzBiXHN9kSQ5YwFdNit/a9v06CDabDcnfbGm2riK5K3Hff71tigFmI4irXwNOKQv+Pj7MO86sqJrWVLkFVlNcN53zweWm7ZL5ZoigNPW6qIIeHpT1uo/2j1N/UbJtlvg0pTvouwUqeilWFr24ujQtWnNK4KI/0KutbG1au0SLHbgZEfAJsqvk8d7lH6Wt2ix59CGK3Kzmbf2Rg6N0K5t/QLS2aFc2xc8FeNwKIzA/71NcMozMopm3trYuxcCyOEtM68rbu…
5D54C1331BAEC1197F9A48CE25BC1AFB	1	mrv	JChemExcelRgYAAB+LCAAAAAAABACFlUtvozAQx+/9FCOfNwbbPJIIqKr0slKrXW166G3lgJMgAa6AvL79joE8IF2SQMYe/38e22M7wfMxz2CvyirVRUgYtQmoItZJWmxCckiLRB+qCeMuJ89REKMW9UUVkm1df80t63A40HircnnUBY11Ttr2+bFKe5qDoLrcWNy2mfX5/rZsmElaVLUsYoVUlc6rxvmmY1k3g/lPCCuX5T4trFZu5eW+7e0vt81j02OVkOuUFtj2giis00zBWpe5rGHPbYqP/QM2qlClrFUCqxO6GRW4BNFT8P6q412uijoK3k0XaSyzZV3uYnTkOlPxDnur0zpTIfnQWZzpta4muaq3p4wAKn6+hiRnJApkrfOXspQnMCXjl…
1C51BF9BC898F33913CAAC8E232AACBD	1	mrv	JChemExcelYQgAAB+LCAAAAAAABACNVttuozAQfe9XjPy8Acbc0gpSVe3LSu2utO3Dvq1ccFIksCugufz9joG0gWTx5mY8PmdmzBwPSW73VQlbWTeFVilDx2MgVabzQm1StitUrnfNAnnI2e0qyQhLeNWk7K1t329cd7fbOdmbrMReKyfTFevXb/ZNMcLsfEfXG5d7Hrq/nx6fO86iUE0rVCaJ1RQ3TWd81Jlou2T+EcKtRL0tlNvD3are9t7+cM98PGff5OxrS/e0dkdUWBelhLWuK9HClnsOfbxvsJFK1qKVObweyIyOT7dgdZU8Pejso5KqXSVPxkWRifK5rT8yMlS6lNkHeWuLtpQpe9GlEuuWvDCgte8PKauQrRLR6uqursUBzJUxCwTBQ…
4AE2AC4C0A37BC77BEFC96CBE71F2EC9	1	mrv	JChemExcelzwgAAB+LCAAAAAAABACdVstuozAU3fcrLK8ngM0zFUlVtZuR2qk06WJ2IxfcFingCmgefz/HOA9wWpAmBA7xPcfX9r2+TnqzK9dkI+umUNWCMsejRFaZyovqbUG3RZWrbTNjPOT0Zplm4IJfNQv63rYf16673W6d7F2WYqcqJ1MlNfbrXVMMOFvfUfWbyz2PuX8eH1adZlZUTSuqTELVFNdN1/igMtF2g/nGhVuKelNUrqG7Zb0xvf3lnv56zq7J6XlKd7DdQkpei7Ukr6ouRUs23HPw9X6QN1nJWrQyJy97NDPHxxIsr9LHe5V9lrJql+mj7qLIxHrV1p8ZGkq1ltknemuLdi0X9FnVogElx0Rg+3m/oCWjy1S0qryta7En+k03C…
DFF6BA87CF5870251DA6F349BD569173	1	mrv	JChemExcelyAgAAB+LCAAAAAAABACVlktvozAQx+/9FCOfNwabV6ggVZVeVmq30raHva1ccFu0gCugeXz7HUOSgpPF2pDIr//PYzzjcZKbXVXCRjZtoeqUMOoSkHWm8qJ+S8m2qHO1bReMB5zcrJIMtaiv25S8d93HteNst1uavctK7FRNM1WRYfx61xYTzdajqnlzuOsy59fD/VPPLIq67USdSaTa4rrtO+9VJrp+Mf8w4VSi2RS1M8idqtkMs/3mrv66dNfm5OuV1jh2iyi8FqWEV9VUooMNdyl+3W/wJmvZiE7m8LLHbkY93ILVVfJwp7LPStbdKnnQUxSZKJ+65jPDjkqVMvvE2bqiK2VKnhtR/lG7fV7g++Pg97uUVIysEtGp6rZpxB50T…
8ED90027A36CE2C9128D46CDECA41866	1	mrv	JChemExcelvwcAAB+LCAAAAAAABACdVV1vmzAUfe+vsPy8GH+AgSpQVe3DJrWbtFba3iYH3BYJcAU0H/9+90LbBJIFaQrhYvuce67xwV5ebauSrG3TFq5OqGCcEltnLi/q54Ruijp3m3YhZCDpVbrMAAv4uk3oS9e9XnreZrNh2YutzNbVLHMVHcYvt20xwmwUc82zJzkX3u/7u4eesyjqtjN1ZoHVFpdt33nnMtP1xfxDwqtMsy5qb4B7VbMesv2RHC/Otm1O91O6gbFroJKnorTkyTWV6chacgYX/0KebW0b09mcrHbQLZiCV5BeLO9vXfZW2bpLl/eYoshM+dA1bxl0VK602Rtk64qutAl9bExlcldSAiPfbhNaCUrMqn3obGNdQoFmabo0n…
C268335AC39798ED40F1B3C65092E691	1	mrv	JChemExcelhAkAAB+LCAAAAAAABACFVktvozAQvvdXWD5vDDbvClJV7WWlPqRND3tbueC0SIArIK9/v2PchOCkOAHGzHyfZ+wZ26R3+7pCW9F2pWwyTImLkWhyWZTNR4Z3ZVPIXbegLGD4bpnmgAV802X4s++/bh1nt9uR/FPUfC8bkssaa/vtvisnmJ1HZPvhMNelzt/np9XAWZRN1/MmF8DqyttuUD7JnPdDMD+4cGrebsvG0XCnbre6t3/MVZdL9l2BxyE9gO0eqGhdVgKtZVvzHm2ZS+Byf6EP0YiW96JA7wdQU+LBFCxv0udHmW9q0fTL9Fl1Uea8WvXtJgdFLSuRb6C3vuwrkeG3tuTdplpvWtlgBNbfjxmuKV6mvJf1fdvyA1ItpeYUc…
F4C9060DDC4298F65E033AC80C7C1B07	1	mrv	JChemExcelKgcAAB+LCAAAAAAABACFVU1vozAQvfdXjHxejMd8poJUVXtZqe1K2x72tnLBTZEAV0Dzsb9+xyS0IWkhhBhm3pux/caT5GpblbDWTVuYOmXIBQNdZyYv6lXKNkWdm03roAwku1omGWEJX7cpe+26t0vX3Ww2PHvVldqammemYnv/5bYtRpiNx02zcqUQ6P65v3vsOU5Rt52qM02strhse+OdyVTXT+abFG6lmnVRu3u4WzXrfbS/Utiv4Ns2Z59LuiHfNVHhpSg1vJimUh2speD0FT9gpWvdqE7n8LwjM3KPtmB5kdzfmuy90nW3TO5tiCJT5WPXvGdkqEyps3eK1hVdqVP21BTqn9kWOS2EfD9vU1YhWyaqM9V106gd2CdrVghKg…
5B7CBA85894595E4892B93CAB7A62CA0	1	mrv	JChemExcelywkAAB+LCAAAAAAABACFVltvpCAUfu+vIDzvoFwUbZxpmvZlk16SbR/2bcMobU1GbdS5/fs9yE691JWMzoHD93FAPg4kN6dihw66bvKqXGNKfIx0mVZZXr6v8TEvs+rYrCgLGL7ZJClgAV82a/zRtp/Xnnc8Hkn6oQt1qkqSVgW27denJh9hjpxU9bvHfJ96vx8fXjrOKi+bVpWpBlaTXzed86FKVdsN5j8hvELVh7z0LNwr6oPt7Q/zzeOTU5Phfkp30HYLVPSW7zR6q+pCtejAfAKP/wO961LXqtUZ2p7BTQmHT7C5Sh7vq3Rf6LLdJI+mizxVu5e23qfgKKqdTvfQW5u3O73Gr3W+1eW+rspVoduP8w4jgPy8X+OC4k2i2qq4r…
5D7C8460CAFED2E58428E1E7714A8CAE	1	mrv	JChemExcelJAgAAB+LCAAAAAAABACFVdtuozAQfe9XjPy8Mba5V5CqSl9WarvSpg/7tnLATZG4VEBz2a/fMdAmJikIkgHPOZ7BZ8aO7g5FDjtVN1lVxoRTRkCVSZVm5TYm+6xMq32z4MIV5G4ZJYhFfNnE5K1t328ta7/f0+RNFfJQlTSpCtL7bw9NZmD2Nq3qrSUY49afp8d1x1lkZdPKMlHIarLbpht8rBLZdsl8E8IqZL3LSquHW0W962f7K5i+GT00KTl90gp990iF1yxX8FrVhWxhJxjFm/2ArSpVLVuVwuaIw5zauATLm+jpoUo+ClW2y+hJT5ElMl+39UeCA0WVq+QDZ2uzNlcxeamzJJcbVabyH7oIIODnQ0wKTpaRbKvivq7lEfSTH…
C1FD0C59F0019E4059EB6DDD2F7A13B2	1	mrv	JChemExcelaAcAAB+LCAAAAAAABACFVUtvozAQvvdXjHzeGGzeFaSq0stK7a607WFvKwfcFglMZWge/37HhqQhSYHXGM/3zQyeGZze7eoKNlK3ZaMywqhLQKq8KUr1lpFtqYpm2y4YDzi5W6Y5YhGv2oy8d93HreNst1uav8ta7BpF86Ymvf5215YjzNajjX5zuOsy5+/T47PlLErVdkLlElltedvayccmF50N5hsXTi30plROD3dqvemt/eOuuVy6awvy9Ukr1N0jFV7LSsJro2vRwYa7FC/3B7xJJbXoZAHrPU4z6uESLG/Sp4cm/6yl6pbpkzFR5qJ67vRnjhN1U8n8E611ZVfJjLzoMq8wbL0WigBqfz5kpGZkmYquqe+1FnswIzMtGAgOw…
301CDE17632A84BD86F9198B73777EFD	1	mrv	JChemExcelsQUAAB+LCAAAAAAABACFVE1vozAQvfdXjHze2BgIJBFQVellpWZX2vbQ28oBJ7UEODIkJP9+x+QLkixFmDHj92bGM2NHz/sih500ldJlTDh1CMgy1Zkq1zFpVJnpphpxd+yS5yRKEYv4sorJV11vZow1TUPTL1mIvS5pqgtyXJ/tK9XDNB7VZs1cx+Hsc/H23nJGqqxqUaYSWZWaVa3yTaeiboP5jwtWCLNTJTvCWWF2R2t/Xce+Dt1XGbluaY5rL0iFlcolrLQpRA0716H4Oj9gLUtpRC0zWB5QzamHKUieosWrTreFLOskWlgTKhX5e222KSoKnct0i9ZqVecyJh9GpbneHAwBXPr5GpOCkyQStS5ejBEHsDOrFhyEC8ID4YMYg…
326988F61899A78B7DE45989D1D607A7	1	mrv	JChemExcelyAYAAB+LCAAAAAAABACVVUtvozAQvvdXjHzegG2eiYCqai8rtVpp20NvKwecFAnsCsjr3+84hCSQLGgVojEz3+ex50X0uC8L2MqqzrWKCbMoAalSneVqHZNdrjK9q2eMe5w8JlGKWMSrOiZfTfO9sO3dbmelX7IUe62sVJektS/2dd7D7BxLV2ubU8rsz7fX9yNnlqu6ESqVyKrzRX1UvupUNMfD/MOFXYpqmyu7hdtltW13+8Opeai1rzNyudIz2p6QCqu8kLDSVSka2HJq4UN/wFoqWYlGZrA8oJpZDoYgeYjeXnS6KaVqkujNbJGnonhvqk2KilIXMt3gbk3eFDImH1WeFroWigCafr7EpGQkiUSjy6eqEgcwK6MWDAQH4YBwQ…
B53181CE3F28B2A35A51742BFCF274B1	1	mrv	JChemExcelpgQAAB+LCAAAAAAABAB9lEtv4yAQx+/9FCPOGwz4lUS2q6q9rNSoq20Pe1sRmyRINkTYeX37HZI2iZus/RAw/H8zZhicPe6bGrbKtdqanHDKCChT2kqbZU522lR21464iAV5LLIStag3bU5WXbeeBsFut6PlSjVybw0tbUNO89N9q3uaXUitWwaCMR78mb2+H5mRNm0nTamQavW0PRpfbSm748f8J0TQSLfVJjjJg8ZtT97+CuYfRvdtRS5Lesa5J0RhoWsFC+sa2cFWMIoP+wFLZZSTnapgfkAzpyGmoHjIZi+23DTKdEU28y50Kev3zm1KNDS2VuUGvXW6q1VOPpxW3epQw3pl2/UKvRFAzc+XnDScFJnsbPPknDyA73mz5CAFy…
4EF2EE162D5521E37E0BD885B060BF00	1	mrv	JChemExcelRQoAAB+LCAAAAAAABACFVttuozAQfe9XjPy8MbYhXCqSqmq10krtVtr2Yd9WDiEtUsAV0Fz+fsc4pMFJcCAabJ/jsWfGM07vduUaNnndFKqaEU4ZgbzK1LKo3mdkW1RLtW0mXEwFuZunGWIRXzUz8tG2n7eet91uafaRl3KnKpqpkpjx211TDDBbn6r63ROMce/v89Nrx5kUVdPKKsuR1RS3Tdf5pDLZdou5osIrZb0pKs/AvbLemNn+CaZfRnfNknxv6QHH7pEKq2Kdw0rVpWxhIxjFl/2A97zKa9nmS1jssZtTH00wv0mfH1X2VeZVO0+f9RRFJtevbf2VYUep1nn2hbO1RbvOZ+StLlZrtds3ba0WRUUAAb8eZ6TkZJ7KVpX3d…
D9607C5CCE8F19D3E0F22414EA9E6FBB	1	mrv	JChemExcelcwgAAB+LCAAAAAAABACFVttuozAQfe9XjPy8GMZcU0GqqtVKK7W70rYP+7ZygbRIXCogt/36HRtoCkkhkNieOccz9szYCW8ORQ67tG6yqowYcotBWsZVkpWvEdtnZVLtGwOFK9jNOowJS/iyidhb275fm+Z+v+fxW1rIQ1XyuCpYp78+NNkIs7d5Vb+awrLQ/PP48KQ5RlY2rSzjlFhNdt1o4UMVy1Y784UJs5D1LivNDm4W9a6b7a+w1GvxQ5Ow05LuSHdLVNhkeQqbqi5kCzthcXqtb/Calmkt2zSBlyOJkdu0Beur8PG+irdFWrbr8FFNkcUyf2rrbUyCosrTeEuztVmbpxF7rrNNvi2yfyRnQNof9xErkK1D2VbFbV3LI6ieE…
BB2E66FABDD482E09FD8EC1357E90CAD	1	mrv	JChemExcellAMAAB+LCAAAAAAABAB9k8Fu4yAQhu99ihHnxmAcJ1Vku6pSVVqp0UrbHnpbEUxSJAMVJnHy9js4TpvK3RgkRsP/DTNjKO4PpoG98q12tiRpwggoK12t7bYknba169pJynNO7qtCohb1ti3JewgfC0q7rkvkuzLi4GwinSGn/cWh1d80XZY4v6WcsZS+rZ5femaibRuElQqpVi/a3vnspAh9Mv85ghrh99rSk5wavz9F+8tZnCw5tDX5KmmJew+IwkY3CjbOGxFgz1mCk93CVlnlRVA1rI/oTpMMW1DdFKtHJ3dG2VAVqxhCS9G8BL+T6DCuUXKH0YIOjSrJq9ebZue8E1IFLUFIjRmg6tdjSUxKqkIEZx68F0eIVnSLFAQHkYGYg…
9047C6A7B2D1180CAC0F56AAEB49DCC9	1	mrv	JChemExcelVgsAAB+LCAAAAAAABACFVttu4yAQfe9XIJ432IBvqZJUVauVVupF2vZh31bUIa0lXyrbuf39DoYkNvGaJM6Y4RxmgGGGxd2hyNFO1k1WlUtMiY+RLNNqnZWfS7zPynW1b2aUhQzfrRYpYAFfNkv81bbft5633+9J+iULcahKklYF1v23hyYbYPacVPWnx3yfen+en946ziwrm1aUqQRWk902nfKpSkXbOfMfE14h6l1WehruFfVOj/aX+ernk0OzxpcpPUDfPVDRJssl2lR1IVq0Yz6Bn/8DfcpS1qKVa/RxBDUlHJZgdbN4fqzSbSHLdrV4VkNkqcjf2nqbgqKocpluYbQ2a3O5xO91tsm3zTbfbOuqnBWy/TrmGAHs1+MSFxSvF…
554AE5CF090B091213DCBE7DDE5E7E9A	1	mrv	JChemExcel6wcAAB+LCAAAAAAABACFVU1vozAQvfdXjHzeGsZ8hQhSVe1lpbYrbXvY28oFN0EKuAKaj3+/YwhtTLqQQIZ43psxfjN2cnMot7BTdVPoKmXIXQaqynReVOuU7Ysq1/vmGkUg2M0qyQhL+KpJ2aZt35eOs9/vebZRpTzoime6ZL1/eWgKC7P3uK7XjnBddP48Pjx3nOuialpZZYpYTbFsusEHncm2m8x/UjilrHdF5fRwp6x3fbS/wjWXyw9Nzr5e6Y58t0SFt2Kr4E3XpWxhJ1xOl/sD1qpStWxVDq9HGkbu0RKsrpLHe519lKpqV8mjCVFkcvvc1h8ZDZR6q7IPitYW7Val7KUuStVu9DtZBuT9eZ+yEtkqka0ub+taHsE8mWGJI…
909422113E4E8F017A5D83A3AD1C7B94	1	mrv	JChemExcelaAgAAB+LCAAAAAAABACFVktvozAQvvdXjDgvxmODH1WSqmovK7V72Pawt5VLaIsUoAKax7/fMbRNIVkQRGM83+cZex7O4mpfbGCb1U1elcsAGQ8gK9NqnZcvy2CXl+tq14QoEhFcrRYpYQlfNsvgtW3fLqNot9ux9DUr3L4qWVoVQa+/3Df5ALOTrKpfIsE5Rn/u7x46TpiXTevKNCNWk1823eRdlbq2c+Y/JqLC1du8jHp4VNTbfrW/gvuXs32zDo5buiHdNVHhOd9k8FzVhWthKzijl/+Al6zMatdma3g60DQySUewuljc31bpe5GV7Wpx75fIU7d5aOv3lCaKapOl77Ram7ebbBk81nmRv9WuyEvaCml/3i6DAoPVwrVVcV3X7…
CD5667E8BA4817E920DC44191C7CD42E	1	mrv	JChemExcelDAcAAB+LCAAAAAAABACFlU1vozAQhu/9FSOfN8ZjIEAFqar0slKrlbY97G3lgtsigamA5uPf7xhIGpIsSKCxx+8zNp6xie92ZQEbXTd5ZRKGXDDQJq2y3LwnbJubrNo2C5S+ZHerOCUt6U2TsI+2/bx1nO12y9MPXapdZXhalawfv901+UizdXlVvztSCHT+PD0+d8wiN02rTKqJavLbpnM+Vqlqu8X8ZwqnVPUmN04vd8p600f7K4V9BN81Gfv+pDWN3RMKb3mh4a2qS9XCRgpOj/gB79roWrU6g9c9uZG7tAWrm/jpoUq/Sm3aVfxkQ+SpKp7b+islR1kVOv2iaG3eFjphL3Vu9E59qnSh2499wYAUPx8SViJbxaqtyvu6VnuwL…
2F6760CF15475A2B4107A102B44EAC76	1	mrv	JChemExcelfAgAAB+LCAAAAAAABACFVlFP4zAMfudXRHm+pXGSpinahhC8nAR30sHDvZ1CV6DS2qK2bON+/dkZMNrtWq1VUvv7bCe2k80vduWabfKmLepqwUFIzvIqq1dF9bTg26Ja1dt2BipW/GI5zxCL+Kpd8OeuezmPou12K7LnvPS7uhJZXfK9/nzXFj3MVou6eYqUlBD9vr25C5xZUbWdr7IcWW1x3gbhTZ35LgTzHxdR6ZtNUUV7eFQ2m721P0rSI8WuXfHDkq5Qd4lU9lisc/ZYN6Xv2EZJgY/8xp7yKm98l6/YwxuKQWjcguXZ/Pa6zl7LvOqW81syUWR+fdc1rxkKynqdZ69orSu6db7g903RFVld+b+o4AzV368XvAS+nPuuLi+bx…
B59027ABD6A0778032F8C7F364D5213D	1	mrv	JChemExcelRwoAAB+LCAAAAAAABACFVttuozAQfe9XWH7eGF8A21WSqmq10krtVtr2Yd9WLiEtUoAKyO3vd8wlCYRiETJmfM7MmBmPmd8d0g3axUWZ5NkCM0IxirMoXyXZxwLvk2yV78sZ4wHHd8t5BFjAZ+UCf1bV163n7fd7En3GqTnkGYnyFDfzt4cy6WH2guTFh8cpZd7f56fXmjNLsrIyWRQDq0xuy1r5lEemqoP5xoWXmmKXZF4D99Ji11j7x6n9UXIoV/i8pAeYuwcqWiebGK3zIjUV2nFK4Ed/oI84iwtTxSv0fgQ1IwJewfJm/vyYR9s0zqrl/NmaSCKzea2KbQSKNN/E0RasVUm1iRf4rUiqvNxu1tsizzCC6V+PC5wyvJybKk/vi…
B9F10CF133C6FD2D90F6EC7D55984C04	1	mrv	JChemExcelfAsAAB+LCAAAAAAABACdVt9v2yAQft9fgfy8YjjwD6okU9U+bNK6Seuk7W2iDm0txXZlu0373+8wThPjNGiTE52B77s74MPH4tNLtSHPpu3Kpl5GnLKImLpo1mV9v4y2Zb1utt0ZhwSiT6tFgVjE190yeuj7x/M43m63tHgwlX5palo0VeTGz1+6coLZCtq09zEwxuPf119vBs5ZWXe9rguDrK4874bOr02h+yGZd0LElW6fyzp28Lhqn523P8Dsj9GXbh3tp3SJYxdIJXflxpC7pq10T56BUfyxj+Te1KbVvVmT21fs5lTgEqw+LK6vmuKpMnW/WlxbF2WhNzd9+1RgR9VsTPGE3vqy35hl9LNtusfyCSePI1+ullHFI6Jvu5vet…
099C385734F2486428E8F23596D62DDC	1	mrv	JChemExcel7xYAAB+LCAAAAAAABACdWF1vm0gUfe+vGPHc4PkGIttVlT7sSs1W2lTafVsRTFIkAxUmcfLv9wwDcRiwpyWxfT0z59y53Dmer/Wnl3JPnvPmUNTVJmAhDUheZfWuqB43wbGodvXxcMW44sGn7ToDFvjqsAl+tO3P69XqeDyG2Y+8TF/qKszqMrDt1y+HYoQ5irBuHlecUrb69/brXce5KqpDm1ZZDtahuD50lV/rLG27YM50sSrT5rmoVha+Kptn6+0/Ts2Lhi+HXXB6pBu0fQaVPBT7nDzUTZm25JnTEC/6kTzmVd6kbb4j96+oZqFACrYf1rdf6uypzKt2u741Loos3d+1zVOGirLe59kTvLVFu883wffXfX0oqoCg4c8vm6BkA…
6E36F314333F59CA1D3D4A051DDDDC90	1	mrv	JChemExceleQsAAB+LCAAAAAAABACdVl1v2zYUfe+vIPQ8U+Tld2C7KNKHDWgwYNmwvhWMrCQCbKmQlDj59zuU19SWHWszZIMiec7lIXl0yfnHl82aPZdtVzX1IpNcZKysi2ZV1Q+LbFvVq2bbzSQZyj4u5wWwwNfdInvs++9Xeb7dbnnxWG7iS1Pzotlku/6rl646wGwVb9qHnISQ+debL7cDZ1bVXR/rogSrq666ofFLU8R+EPPOEPkmts9Vne/g+aZ93kX7RiL9BH/pVtnPKV2j7xOo7L5al+y+aTexZ88kOH7iF/ZQ1mUb+3LF7l7RLLnCEiw/zG8+N8XTpqz75fwmhaiKuL7t26cCDZtmXRZPiNZX/bpcZH+1XbMqm5fX4rFZVwWLRQUFQ…
18C43D106730AC3B123FD59FE24CFDEC	1	mrv	JChemExcelUQkAAB+LCAAAAAAABACNVltvmzAUfu+vsPy8GNvYxlQhVdU+bFLbSes07W1yiJsicamA5vLvd4ybJpAMpgQd4/N95/jy+Zj5za7I0cbWTVaVCWaEYmTLtFpl5TrB26xcVdtmxrjk+GYxTwEL+LJJ8Gvbvl0HwXa7JemrLcyuKklaFdj7r3dN1sNsQ1LV64BTyoLfjw/PHWeWlU1rytQCq8mum67zoUpN2w3mHymCwtSbrAw8PCjqjY/2h1P3p2TXrPBxSnfguwUqeslyi16qujAt2nBK4E+/oLUtbW1au0LLPXQzEsISLK7mj/dV+l7Ysl3MH12ILDX5c1u/p9BRVLlN3yFam7W5TfAvk69hGlmaV5usxgj83+4TXDCMzLJ5bm1tq…
2BE1A79E929D1D8BE876EB7B410A1854	1	mrv	JChemExceltgkAAB+LCAAAAAAABACFVltv2yAUfu+vOOJ5wYBvSRWnqtqHTWo3aZm2vU3EIa0lXyrbzeXf7xCcJsZuSOJg4PsO58DHgfndvshhq+omq8qEcMoIqDKt1ln5kpBdVq6rXTPhIhTkbjFPEYv4sknIa9u+3Xrebrej6asq5L4qaVoVxPTf7push9n5tKpfPMEY9/4+Py2PnElWNq0sU4WsJrttjo1PVSrbozOfDOEVst5mpWfgXlFvjbV/gukfo/tmTc4hPWDfPVJhk+UKNlVdyBa2glH8sS/wokpVy1atYXXAZk59nILFzfz5sUrfC1W2i/mzNpGlMl+29XuKDUWVq/QdrbVZm6uE/JZ5tlGlzNEOAez99piQghOQq2bZqlpVCUGqI…
9E31B9D472DB92D8D94182F837646FC9	1	mrv	JChemExcelcQsAAB+LCAAAAAAABACFVltvozgYfZ9fYfG8GPszxlAlGY06D7vSdEbarlb7tnIJ7SAFGAFt2n+/x9C0xclikQhsn/PdfHzZfH5uDuyp6oe6a7eR5CJiVVt2+7p92EbHut13xyGWpCn6vNuUwALfDtvo5zj+ukqS4/HIy59VY5+7lpddE83jV89DvcAcFe/6h4SEkMk/N99uJ05ct8No27ICa6ivhqnzW1facQrmf1wkje2f6jaZ4UnTP83W/iXhfoI/D/voPaVrjH0Bld3Xh4rdd31jR/ZEguMnfmMPVVv1dqz27O4F3ZIrlGD3aXPztSsfm6odd5sbZ6Iu7eF27B9LdDTdoSofYW2sx0O1jf62h8H2yCRiGPrj6zZqZMTs3XA7V…
95B1173A12593B61A5CCDAD292B74F51	1	mrv	JChemExcelUyIAAB+LCAAAAAAABACdmttuG8kRhu/3KQa8Dkd9PhiSFgvtRQKs10AcJLkLaIr2EhDJBUVb1tvnq25lLTbH7A0h2c0Z/tVdh79qumt0/ePXzcPwZbV/XO+2NzM9qtmw2i539+vtp5vZ03p7v3t6nGvjzezH2+slWPDbx5vZb4fD72+urp6ensblb6vN4utuOy53m1n9/s3Xx/UR5smOu/2nK6OUvvr321/eF5n5evt4WGyXK6Qe128ey81fdsvFoSjznSWuNov9l/X2qsKvNvsvdbb/GCW/avz6eD/7ZtId3/2E6PBx/bAaPu72m8Vh+GLUyK/6y/BptV3tF4fV/fDhmdt6tLjg9ofrtz/vlp83q+3h9vqtTLFeLh7eH/afl9zY7…
472831DF0665E361068762A09CA8E30A	1	mrv	JChemExcelrAcAAB+LCAAAAAAABACFld9vmzAQx9/7V1h+XoxtbAMVpKral0ntJq3TtLfJASdFAlMBzY//fufQNEBSUIiO+L6fOzt3tuO7fVmgrambvLIJZoRiZGxaZbndJHiX26zaNQvGJcd3yzgFLehtk+DXtn279bzdbkfSV1PqfWVJWpW489/um3yg2fmkqjcep5R5f5+fXo7MIrdNq21qgGry2+Y4+FSluj1O5osUXqnrbW69Tu6V9baL9o9T91CybzJ8XtID+O4BReu8MGhd1aVu0ZZTAg/9hjbGmlq3JkOrAwwz4sNfsLyJnx+r9L00tl3Gzy5Enuripa3fUxgoq8Kk7xCtzdvCJPiPsYVe631uYSXg/P6Y4JLhZazbqryva31A7s0Na…
39259C41ADDFE91C26EAA1F3FAFCD296	1	mrv	JChemExcelcwsAAB+LCAAAAAAABACNVttuozAQfe9XWDxvDLa5Vkmqqn1Zqd1K29Vq31YuoS1SgApoLn+/xzgkwaF4e9Fgzzkej2c84/nNrliTTVY3eVUuHEY9h2RlWq3y8m3hbPNyVW2bGeMBd26W8xRY4Mtm4by37ce16263W5q+Z4XcVSVNq8LR+utdkw8wW0Gr+s3lnsfcP48Pzx1nlpdNK8s0A6vJr5tu8qFKZdtt5gsTbiHrTV66Gu4W9Uav9pd76s+ju2blnFy6g+4WVPKarzPyWtWFbMmGexR/3jfylpVZLdtsRV72mGZU4AiWV/PH+yr9LLKyXc4f1RJ5KtfPbf2ZYqKo1ln6idXavF1nC+c3VviQRb52CFTf7xdOwZzlXLZVcVvXc…
4A6BB0B6F32CDA9E3D870E059C1F1E01	1	mrv	JChemExceluwgAAB+LCAAAAAAABACNlm1v2yAQx9/3U5z8esEc+AEqJ1XVvpnUrtI6bXs3EYemlmK7st08fPsddtrEThZPcYKB/+84uAOS3GzzFaxtVWdlMfWQcQ9skZaLrFhOvU1WLMpNPUERCu9mlqSkJX1RT73Xpnm79v3NZsPSV5ubbVmwtMy9rv96W2c9zUayslr6gnP0fz8+PLfMJCvqxhSpJarOruu28aFMTdM6848h/NxU66zwO7mfV+vO2h/B3cPZtl54hyndUd8tofCSrSy8lFVuGlgLzujhX2BpC1uZxi5gvqNmZJKWYHaVPN6X6Xtui2aWPDoTWWpWz031nlJDXq5s+k7WmqxZ2an3M1stzHKVvTVZ4QH1fr2fejl6YOb1c2MrW…
987C336CB67CBC66367F9F9B87FE4A9C	1	mrv	JChemExcelEwcAAB+LCAAAAAAABACFld1vmzAQwN/7V5z8vIDPBttUIVXVvkxqN2mdpr1NLtAWCXAFNB/763cmTROSLigg29z97sN3duZX67qCZdF2pWtShgFnUDSZy8vmOWWrssndqpuhiAW7Wswz0iX9pkvZS9+/XobharUKspeitmvXBJmr2VZ+ue7Kkc5KBq59DgXnGP6+v3sYmFnZdL1tsoKorrzsho93LrP9EMx/XIS1bZdlE27Vw7pdbq39Edw/PFh3OdundEOya0LhqawKeHJtbXtYCh7Qw7/Ac9EUre2LHB439BkDSVuwuJjf37rsrS6afjG/9ybKzFYPffuW0YfaVUX2Rtb6sq+KlP0qm6xyf11VNgxI+PU2ZTWyxdz2rr5uW7sBP…
D216FFA8F958ADC98DDA972770F51535	1	mrv	JChemExcelDQcAAB+LCAAAAAAABACFlUtvozAQgO/9FZbPG7DNOwKqqr2s1O5h20NvKwecFAnsCpyQ7K/fMZAHSRYCie3xfDNjz9iJH/dViXaibgolE0wtgpGQmcoLuUlwW8hctc2CMo/hxzTOQBf0ZZPgL62/l7bdtq2VfYmK75W0MlXhfn65b4qRTutYqt7YjBBqf769vnfMopCN5jITQDXFsumEryrjugvmPy7site7Qtq9ul3Vu97aH0bMS6x9k+Pzkp5h7glQtC5KgdaqrrhGO0YseMkPtBFS1FyLHK0OIKaWA1uQPsRvLyrbVkLqNH4zJoqMl++63mYgqFQpsi1Y04UuRYI/D6WqhOZ/VVlIWAzM/3xJcEVxGnOtqqe65gdkekbMKeIMc…
4795ABEDF7F9B8E84C022D8E075B937C	1	mrv	JChemExcel5gcAAB+LCAAAAAAABACdVdtu2zAMfe9XEHpeZFHytXBSFO3DBrQdsA7YsJdBsdXUQGwVtnPp34+K06Z20hgY7ISyeA5JSUdSerUtl7A2dVPYasqQCwamymxeVIsp2xRVbjfNBGUg2dUszQhL+KqZsue2fbn0vM1mw7NnU+qtrXhmS9b5L7dN0cNsFLf1wpNCoPf7/u5xx5kUVdPqKjPEaorLZtd5ZzPd7or5JIVX6npdVF4H98p63UX7K4V7Bd82OTsM6YZ810SFp2Jp4MnWpW5hLQWnV3yBhalMrVuTw/yVupErmoLZRXp/a7NVaap2lt67EEWml49tvcqoo7RLk60oWlu0SzNlf4rcrlc0ZTQQ8n27nbISGeh589ia2tgpI6Jhs…
00FF225E0B39737824CC32803CE3B803	1	mrv	JChemExcel6QUAAB+LCAAAAAAABACFVEtv2zAMvvdXEDovsl5+FXaKor0MaDtg3WHYZVBspRUQS4Xt5vHvRzlJGzedC8mgSH2fSJOUiqtts4K1aTvrXUk4ZQSMq3xt3VNJNtbVftPNuIgFuZoXFWIR77qSPPf9y2UUbTYbWj2bRm+9o5VvyH7/ctvZEWYjqW+fIsEYj37f3z0OnJl1Xa9dZZDV2ctuMN75SvdDMP9xETW6XVsX7eFR0673p/0VLExGt11N3n/pBveukQpLuzKw9G2je1gLRnGyb/BknGl1b2pY7NDMqcQUzC+K+1tfvTbG9fPiPhxhK7167NvXCg2NX5nqFU/rbb8yJfnjne10Y2v8Edz7fluShpN5oXvfXLet3kFYBbPmoAVoC…

## Sheet: B2_SI2nd_Method-Background
Top: Name & identifyer of single chemicals Bottom: Cumulative metrics								Centrifuge-tube background comparison					Acetonitrile background comparison
Trivial name	IUPAC name	CAS-No	Pubchem CID	ZeroPM ID	InchiKey	InChi	SMILES	Falcon AU ratio (cleaned (MeOH) / non-cleaned)	Eppendorf AU ratio (cleaned (MeOH) / non-cleaned)	cleaned AU ratio (Falcon / Eppendorf)	non-cleaned AU ratio (Falcon / Eppendorf)	cleaned-non-cleaned AU ratio (cleaned Falcon / non-cleaned Eppendorf)	Honeywell vs. Biosolve AU ratio (Biosolve / Honeywell)	Honeywell vs. Roth AU ratio (Roth / Honeywell)
Cyanoguanidine	2-cyanoguanidine	461-58-5	10005	6803	QGBSISYHAICWAH-UHFFFAOYSA-N	InChI=1S/C2H4N4/c3-1-6-2(4)5/h(H4,4,5,6)	N#CN=C(N)N						1.1543	0.995124
Triethylenediamine	1,4-diazabicyclo[2.2.2]octane	280-57-9	9237	6652	IMNIMPAHZVJRPE-UHFFFAOYSA-N	InChI=1S/C6H12N2/c1-2-8-5-3-7(1)4-6-8/h1-6H2	C1CN2CCN1CC2
1H-Benzotriazole	2H-benzotriazole	95-14-7	7220	5088	QRUDEWIWKLJBPS-UHFFFAOYSA-N	InChI=1S/C6H5N3/c1-2-4-6-5(3-1)7-9-8-6/h1-4H,(H,7,8,9)	c1ccc2c(c1)n[nH]n2
1-Propylpyridin-1-ium	1-propylpyridin-1-ium	23271-47-8	176398	not listed at ZeroPM db	CRTKBIFIDSNKCN-UHFFFAOYSA-N	InChI=1S/C8H12N/c1-2-6-9-7-4-3-5-8-9/h3-5,7-8H,2,6H2,1H3/q+1	CCC[n+]1ccccc1
Carbohydrazide	1,3-diaminourea	497-18-7	73948	6897	XEVRDFDBXJMZFG-UHFFFAOYSA-N	InChI=1S/CH6N4O/c2-4-1(6)5-3/h2-3H2,(H2,4,5,6)	NNC(=O)NN	1.35387	0.905774	0.897687	1.34178	0.991071	1.19029	1.90883
Melamine	1,3,5-triazine-2,4,6-triamine	108-78-1	7955	5770	JDSHMPZPIAZGSV-UHFFFAOYSA-N	InChI=1S/C3H6N6/c4-1-7-2(5)9-3(6)8-1/h(H6,4,5,6,7,8,9)	Nc1nc(N)nc(n1)N						0.989831	1.39458
Metformin	3-(diaminomethylidene)-1,1-dimethylguanidine	657-24-9	4091	38561	XZWYZXLIPXDOLR-UHFFFAOYSA-N	InChI=1S/C4H11N5/c1-9(2)4(7)8-3(5)6/h1-2H3,(H5,5,6,7,8)	CN(C(=N)N=C(N)N)C						8.06827	2.01004
2-[2-(Dimethylamino)ethoxy]ethanol	2-[2-(dimethylamino)ethoxy]ethanol	1704-62-7	74348	8825	YSAANLSYLSUVHB-UHFFFAOYSA-N	InChI=1S/C6H15NO2/c1-7(2)3-5-9-6-4-8/h8H,3-6H2,1-2H3	OCCOCCN(C)C						2.50129	4.31829
N,N-Dimethylbenzylamine	N,N-dimethyl-1-phenylmethanamine	103-83-3	7681	353	XXBDWLFCJWSEKW-UHFFFAOYSA-N	InChI=1S/C9H13N/c1-10(2)8-9-6-4-3-5-7-9/h3-7H,8H2,1-2H3	CN(Cc1ccccc1)C
Benzyltrimethylammonium	benzyl(trimethyl)azanium	56-93-9	5964	4308	YOUGRGFIHBUKRS-UHFFFAOYSA-N	InChI=1S/C10H16N/c1-11(2,3)9-10-7-5-4-6-8-10/h4-8H,9H2,1-3H3/q+1	C[N+](Cc1ccccc1)(C)C						5.96511	4.90726
Amantadine	adamantan-1-amine	768-94-5	2130	7870	DKNWSYNQZKUICI-UHFFFAOYSA-N	InChI=1S/C10H17N/c11-10-4-7-1-8(5-10)3-9(2-7)6-10/h7-9H,1-6,11H2	NC12CC3CC(C2)CC(C1)C3
Oxypurinol	1,7-dihydropyrazolo[3,4-d]pyrimidine-4,6-dione	2465-59-0	135398752	42724	HXNFUBHNUDHIGC-UHFFFAOYSA-N	InChI=1S/C5H4N4O2/c10-4-2-1-6-9-3(2)7-5(11)8-4/h1H,(H3,6,7,8,9,10,11)	O=c1[nH]c(=O)c2c([nH]1)[nH]nc2
2-Azaspiro[4.5]decan-3-one	2-azaspiro[4.5]decan-3-one	64744-50-9	47457	83789	JAWPQJDOQPSNIQ-UHFFFAOYSA-N	InChI=1S/C9H15NO/c11-8-6-9(7-10-8)4-2-1-3-5-9/h1-7H2,(H,10,11)	O=C1NCC2(C1)CCCCC2						0.255521	1.47922
2,2,6,6-Tetramethyl-4-piperidone	2,2,6,6-tetramethylpiperidin-4-one	826-36-8	13220	32367	JWUXJYZVKZKLTJ-UHFFFAOYSA-N	InChI=1S/C9H17NO/c1-8(2)5-7(11)6-9(3,4)10-8/h10H,5-6H2,1-4H3	O=C1CC(C)(C)NC(C1)(C)C	0.343497	4.12405	6.05554	0.504372	1.46835	5.23901	3.19452
N-(3-(Dimethylamino)propyl)methacrylamide	N-[3-(dimethylamino)propyl]-2-methylprop-2-enamide	5205-93-6	78882	10447	GDFCSMCGLZFNFY-UHFFFAOYSA-N	InChI=1S/C9H18N2O/c1-8(2)9(12)10-6-5-7-11(3)4/h1,5-7H2,2-4H3,(H,10,12)	CN(CCCNC(=O)C(=C)C)C
Theophylline	1,3-dimethyl-7H-purine-2,6-dione	58-55-9	2153	4326	ZFXYFBGIUFBOJW-UHFFFAOYSA-N	InChI=1S/C7H8N4O2/c1-10-5-4(8-3-9-5)6(12)11(2)7(10)13/h3H,1-2H3,(H,8,9)	Cn1c(=O)n(C)c2c(c1=O)[nH]cn2
1-(2-Hydroxyethyl)-2,2,6,6-tetramethyl-4-hydroxypiperidine	1-(2-hydroxyethyl)-2,2,6,6-tetramethylpiperidin-4-ol	52722-86-8	104301	31076	STEYNUVPFMIUOY-UHFFFAOYSA-N	InChI=1S/C11H23NO2/c1-10(2)7-9(14)8-11(3,4)12(10)5-6-13/h9,13-14H,5-8H2,1-4H3	OCCN1C(C)(C)CC(CC1(C)C)O	0.752036	4.18485	5.23903	0.941476	1.2519	0.757284	0.836824
1,3-Diphenylguanidine	1,2-diphenylguanidine	102-06-7	7594	1323	OWRCNXZUPFZXOS-UHFFFAOYSA-N	InChI=1S/C13H13N3/c14-13(15-11-7-3-1-4-8-11)16-12-9-5-2-6-10-12/h1-10H,(H3,14,15,16)	NC(=Nc1ccccc1)Nc1ccccc1	4.36789	0.960296	0.963997	4.38472	1.00385	1.14097	0.985026
Primidone	5-ethyl-5-phenyl-1,3-diazinane-4,6-dione	125-33-7	4909	24003	DQMZLTXERSFNPB-UHFFFAOYSA-N	InChI=1S/C12H14N2O2/c1-2-12(9-6-4-3-5-7-9)10(15)13-8-14-11(12)16/h3-7H,2,8H2,1H3,(H,13,15)(H,14,16)	CCC1(C(=O)NCNC1=O)C2=CC=CC=C2
Carbamazepine	benzo[b][1]benzazepine-11-carboxamide	298-46-4	2554	24068	FFGPTBGBLSHEPO-UHFFFAOYSA-N	InChI=1S/C15H12N2O/c16-15(18)17-13-7-3-1-5-11(13)9-10-12-6-2-4-8-14(12)17/h1-10H,(H2,16,18)	NC(=O)N1c2ccccc2C=Cc2c1cccc2
1,3-Di-o-tolylguanidine	1,2-bis(2-methylphenyl)guanidine	97-39-2	7333	5143	OPNUROKCUBTKLF-UHFFFAOYSA-N	InChI=1S/C15H17N3/c1-11-7-3-5-9-13(11)17-15(16)18-14-10-6-4-8-12(14)2/h3-10H,1-2H3,(H3,16,17,18)	NC(=Nc1ccccc1C)Nc1ccccc1C
Dimorpholinodiethyl ether	4-[2-(2-morpholin-4-ylethoxy)ethyl]morpholine	6425-39-4	80900	11462	ZMSQJSMSLXVTKN-UHFFFAOYSA-N	InChI=1S/C12H24N2O3/c1-7-15-8-2-13(1)5-11-17-12-6-14-3-9-16-10-4-14/h1-12H2	O(CCN1CCOCC1)CCN1CCOCC1
Valsartan acid	4-[2-(2H-tetrazol-5-yl)phenyl]benzoic acid	164265-78-5	19388302	not listed at ZeroPM db	USAWIVMZUYOXCF-UHFFFAOYSA-N	InChI=1S/C14H10N4O2/c19-14(20)10-7-5-9(6-8-10)11-3-1-2-4-12(11)13-15-17-18-16-13/h1-8H,(H,19,20)(H,15,16,17,18)	OC(=O)c1ccc(cc1)c1ccccc1c1n[nH]nn1
Venlafaxine	1-[2-(dimethylamino)-1-(4-methoxyphenyl)ethyl]cyclohexan-1-ol	93413-69-5	5656	106800	PNVNVHUZROJLTJ-UHFFFAOYSA-N	InChI=1S/C17H27NO2/c1-18(2)13-16(17(19)11-5-4-6-12-17)14-7-9-15(20-3)10-8-14/h7-10,16,19H,4-6,11-13H2,1-3H3	COc1ccc(cc1)C(C1(O)CCCCC1)CN(C)C	0.831458	4.77455	4.24879	0.739901	0.889884	0.690915	0.937284
Tris(2-chloroethyl) phosphate	tris(2-chloroethyl) phosphate	115-96-8	8295	3078	HQUQLFOMPYWACS-UHFFFAOYSA-N	InChI=1S/C6H12Cl3O4P/c7-1-4-11-14(10,12-5-2-8)13-6-3-9/h1-6H2	ClCCOP(=O)(OCCCl)OCCCl						3.81712	2.10112
Climbazole	1-(4-chlorophenoxy)-1-imidazol-1-yl-3,3-dimethylbutan-2-one	38083-17-9	37907	3670	OWEGWHBOCFMBLP-UHFFFAOYSA-N	InChI=1S/C15H17ClN2O2/c1-15(2,3)13(19)14(18-9-8-17-10-18)20-12-6-4-11(16)5-7-12/h4-10,14H,1-3H3	Clc1ccc(cc1)OC(C(=O)C(C)(C)C)n1cncc1
Didecyldimonium	didecyl(dimethyl)azanium	2390-68-3	16958	9217	JGFDZZLUDWMUQH-UHFFFAOYSA-N	InChI=1S/C22H48N/c1-5-7-9-11-13-15-17-19-21-23(3,4)22-20-18-16-14-12-10-8-6-2/h5-22H2,1-4H3/q+1	CCCCCCCCCC[N+](CCCCCCCCCC)(C)C						1.04502	1.08731
Tris(1-chloro-2-propyl) phosphate	tris(1-chloropropan-2-yl) phosphate	13674-84-5	26176	3667	KVMPUXDNESXNOH-UHFFFAOYSA-N	InChI=1S/C9H18Cl3O4P/c1-7(4-10)14-17(13,15-8(2)5-11)16-9(3)6-12/h7-9H,4-6H2,1-3H3	ClCC(OP(=O)(OC(CCl)C)OC(CCl)C)C						6.02859	3.19658
Losartan	[2-butyl-5-chloro-3-[[4-[2-(2H-tetrazol-5-yl)phenyl]phenyl]methyl]imidazol-4-yl]methanol	114798-26-4	3961	not listed at ZeroPM db	PSIFNNKUMBGKDQ-UHFFFAOYSA-N	InChI=1S/C22H23ClN6O/c1-2-3-8-20-24-21(23)19(14-30)29(20)13-15-9-11-16(12-10-15)17-6-4-5-7-18(17)22-25-27-28-26-22/h4-7,9-12,30H,2-3,8,13-14H2,1H3,(H,25,26,27,28)	CCCCc1nc(c(n1Cc1ccc(cc1)c1ccccc1c1n[nH]nn1)CO)Cl
Olmesartan	5-(2-hydroxypropan-2-yl)-2-propyl-3-[[4-[2-(2H-tetrazol-5-yl)phenyl]phenyl]methyl]imidazole-4-carboxylic acid	144689-24-7	158781	111106	VTRAEEWXHOVJFV-UHFFFAOYSA-N	InChI=1S/C24H26N6O3/c1-4-7-19-25-21(24(2,3)33)20(23(31)32)30(19)14-15-10-12-16(13-11-15)17-8-5-6-9-18(17)22-26-28-29-27-22/h5-6,8-13,33H,4,7,14H2,1-3H3,(H,31,32)(H,26,27,28,29)	CCCc1nc(c(n1Cc1ccc(cc1)c1ccccc1c1n[nH]nn1)C(=O)O)C(O)(C)C
Diatrizoic Acid	3,5-diacetamido-2,4,6-triiodobenzoic acid	117-96-4	2140	6102	YVPYQUNUQOZFHG-UHFFFAOYSA-N	InChI=1S/C11H9I3N2O4/c1-3(17)15-9-6(12)5(11(19)20)7(13)10(8(9)14)16-4(2)18/h1-2H3,(H,15,17)(H,16,18)(H,19,20)	CC(=O)Nc1c(I)c(NC(=O)C)c(c(c1I)C(=O)O)I
Trimethylethylammonium	ethyl(trimethyl)azanium	51-93-4	33993	34082	YOMFVLRTMZWACQ-UHFFFAOYSA-N	InChI=1S/C5H14N/c1-5-6(2,3)4/h5H2,1-4H3/q+1	CC[N+](C)(C)C
1-Ethylpyridin-1-ium	1-ethylpyridin-1-ium	1906-79-2	15928	26051	OIDIRWZVUWCCCO-UHFFFAOYSA-N	InChI=1S/C7H10N/c1-2-8-6-4-3-5-7-8/h3-7H,2H2,1H3/q+1	CC[n+]1ccccc1
Caprolactam	azepan-2-one	105-60-2	7768	643	JBKVHLHDHHXQEQ-UHFFFAOYSA-N	InChI=1S/C6H11NO/c8-6-4-2-1-3-5-7-6/h1-5H2,(H,7,8)	O=C1CCCCCN1	0.628026	0.968259	106.8	69.2721	110.301	15.7355	5.88933
6-Methyl-1,3,5-triazine-2,4-diamine	6-methyl-1,3,5-triazine-2,4-diamine	542-02-9	10949	7120	NJYZCEFQAIUHSD-UHFFFAOYSA-N	InChI=1S/C4H7N5/c1-2-7-3(5)9-4(6)8-2/h1H3,(H4,5,6,7,8,9)	Cc1nc(N)nc(n1)N
Tripropylamine	N,N-dipropylpropan-1-amine	102-69-2	7616	5528	YFTHZRPMJXBUME-UHFFFAOYSA-N	InChI=1S/C9H21N/c1-4-7-10(8-5-2)9-6-3/h4-9H2,1-3H3	CCCN(CCC)CCC
1-(2-Aminoethyl)piperazine	2-piperazin-1-ylethanamine	140-31-8	8795	2541	IMUDHTPIFIBORV-UHFFFAOYSA-N	InChI=1S/C6H15N3/c7-1-4-9-5-2-8-3-6-9/h8H,1-7H2	NCCN1CCNCC1						1.3084	3.76035
N,N-Diethylaniline	N,N-diethylaniline	91-66-7	7061	1114	GGSUCNLOZRCGPQ-UHFFFAOYSA-N	InChI=1S/C10H15N/c1-3-11(4-2)10-8-6-5-7-9-10/h5-9H,3-4H2,1-2H3	CCN(c1ccccc1)CC	0	0	6.93853			0.588367	0.584999
Isophorone diamine	3-(aminomethyl)-3,5,5-trimethylcyclohexan-1-amine	2855-13-2	17857	164	RNLHGQLZWXBQNY-UHFFFAOYSA-N	InChI=1S/C10H22N2/c1-9(2)4-8(12)5-10(3,6-9)7-11/h8H,4-7,11-12H2,1-3H3	NCC1(C)CC(N)CC(C1)(C)C
N,N,N-trimethyl-3-[(2-methylacryloyl)amino]propan-1-aminium	trimethyl-[3-(2-methylprop-2-enoylamino)propyl]azanium	51410-72-1	106429	16568	VZTGWJFIMGVKSN-UHFFFAOYSA-O	InChI=1S/C10H20N2O/c1-9(2)10(13)11-7-6-8-12(3,4)5/h1,6-8H2,2-5H3/p+1	CC(=C)C(=O)NCCC[N+](C)(C)C
1-Methyl-1-octylpyrrolidin-1-ium	1-methyl-1-octylpyrrolidin-1-ium	909398-60-3	20435527	not listed at ZeroPM db	JWPBORWCDZAHAU-UHFFFAOYSA-N	InChI=1S/C13H28N/c1-3-4-5-6-7-8-11-14(2)12-9-10-13-14/h3-13H2,1-2H3/q+1	CCCCCCCC[N+]1(C)CCCC1
4,4'-Methylenedianiline	4-[(4-aminophenyl)methyl]aniline	101-77-9	7577	978	YBRVSVVVWCFQMG-UHFFFAOYSA-N	InChI=1S/C13H14N2/c14-12-5-1-10(2-6-12)9-11-3-7-13(15)8-4-11/h1-8H,9,14-15H2	Nc1ccc(cc1)Cc1ccc(cc1)N
Tributylmethylammonium	tributyl(methyl)azanium	3085-79-8	36209	43673	HJHUXWBTVVFLQI-UHFFFAOYSA-N	InChI=1S/C13H30N/c1-5-8-11-14(4,12-9-6-2)13-10-7-3/h5-13H2,1-4H3/q+1	CCCC[N+](CCCC)(CCCC)C
Ametryn	4-N-ethyl-6-methylsulfanyl-2-N-propan-2-yl-1,3,5-triazine-2,4-diamine	834-12-8	13263	109	RQVYBGPQFYCBGX-UHFFFAOYSA-N	InChI=1S/C9H17N5S/c1-5-10-7-12-8(11-6(2)3)14-9(13-7)15-4/h6H,5H2,1-4H3,(H2,10,11,12,13,14)	CCNc1nc(NC(C)C)nc(n1)SC
4-(2-Hydroxyethyl)-1-piperazine ethanesulfonic acid	2-[4-(2-hydroxyethyl)piperazin-1-yl]ethanesulfonic acid	7365-45-9	23831	10703	JKMHFZQWWAIEOD-UHFFFAOYSA-N	InChI=1S/C8H18N2O4S/c11-7-5-9-1-3-10(4-2-9)6-8-15(12,13)14/h11H,1-8H2,(H,12,13,14)	OCCN1CCN(CC1)CCS(=O)(=O)O
4-((4-Aminophenyl)diazenyl)benzenesulfonic acid	4-[(4-aminophenyl)diazenyl]benzenesulfonic acid	104-23-4	17224	5599	PPVRMPPLECDING-UHFFFAOYSA-N	InChI=1S/C12H11N3O3S/c13-9-1-3-10(4-2-9)14-15-11-5-7-12(8-6-11)19(16,17)18/h1-8H,13H2,(H,16,17,18)	Nc1ccc(cc1)N=Nc1ccc(cc1)S(=O)(=O)O
Triphenylphosphine Oxide	diphenylphosphorylbenzene	791-28-6	13097	7891	FIQMHBFVRAXMOP-UHFFFAOYSA-N	InChI=1S/C18H15OP/c19-20(16-10-4-1-5-11-16,17-12-6-2-7-13-17)18-14-8-3-9-15-18/h1-15H	O=P(c1ccccc1)(c1ccccc1)c1ccccc1
Di-tert-butylneopentylphosphine	ditert-butyl(2,2-dimethylpropyl)phosphane	886059-84-3	546251	not listed at ZeroPM db	JBGICSFDKZAWFJ-UHFFFAOYSA-N	InChI=1S/C13H29P/c1-11(2,3)10-14(12(4,5)6)13(7,8)9/h10H2,1-9H3	CC(CP(C(C)(C)C)C(C)(C)C)(C)C
Trifluoroacetic acid	2,2,2-trifluoroacetic acid	76-05-1	6422	3029	DTQVDTLACAAQTR-UHFFFAOYSA-N	InChI=1S/C2HF3O2/c3-2(4,5)1(6)7/h(H,6,7)	OC(=O)C(F)(F)F
2-Methylprop-2-ene-1-sulfonic acid	2-methylprop-2-ene-1-sulfonic acid	1561-92-8	73800	23878	XEEYSDHEOQHCDA-UHFFFAOYSA-N	InChI=1S/C4H8O3S/c1-4(2)3-8(5,6)7/h1,3H2,2H3,(H,5,6,7)	CC(=C)CS(=O)(=O)O	0.0657554	0.215572	6.60256	2.01396	30.628
Tris(pentafluoroethyl)trifluorophosphate	tris(pentafluoroethyl)trifluorophosphate	377739-43-0	11178283	106996	OXDZSRZJFHVGGS-UHFFFAOYSA-N	InChI=1S/C6F18P/c7-1(8,9)4(16,17)25(22,23,24,5(18,19)2(10,11)12)6(20,21)3(13,14)15/q-1	FC([PH](C(C(F)(F)F)(F)F)(C(C(F)(F)F)(F)F)(F)(F)F)(C(F)(F)F)F
Trifluoromethanesulfonic acid	trifluoromethanesulfonic acid	1493-13-6	62406	8658	ITMCEJHCFYSIIV-UHFFFAOYSA-N	InChI=1S/CHF3O3S/c2-1(3,4)8(5,6)7/h(H,5,6,7)	FC(S(=O)(=O)O)(F)F	1365.85	1.34886	1.89853	1922.44	1.40751	0.921705	1.23764
Acesulfame	6-methyl-2,2-dioxooxathiazin-4-one	55589-62-3	36573	16932	YGCFIWIQZPHFLU-UHFFFAOYSA-N	InChI=1S/C4H5NO4S/c1-3-2-4(6)5-10(7,8)9-3/h2H,1H3,(H,5,6)	CC1=CC(=O)N=S(=O)(O1)O
p-Toluenesulfonic acid	4-methylbenzenesulfonic acid	104-15-4	6101	2975	JOXIMZWYDAKGHI-UHFFFAOYSA-N	InChI=1S/C7H8O3S/c1-6-2-4-7(5-3-6)11(8,9)10/h2-5H,1H3,(H,8,9,10)	Cc1ccc(cc1)S(=O)(=O)O	1.45738	0.256179	7.05373	40.128	27.5343	1.52927	1.58891
Saccharin	1,1-dioxo-1,2-benzothiazol-3-one	81-07-2	5143	4610	CVHZOJJKTDOEJC-UHFFFAOYSA-N	InChI=1S/C7H5NO3S/c9-7-5-3-1-2-4-6(5)12(10,11)8-7/h1-4H,(H,8,9)	O=C1NS(=O)(=O)c2c1cccc2
3,4-dimethylbenzenesulfonic Acid	3,4-dimethylbenzenesulfonic acid	1300-72-7	14756	292	WYCOJIVDCGJKDB-UHFFFAOYSA-N	InChI=1S/C8H10O3S/c1-6-3-4-8(5-7(6)2)12(9,10)11/h3-5H,1-2H3,(H,9,10,11)	Cc1ccc(cc1C)S(=O)(=O)O
3-Sulfopropyl acrylate	3-prop-2-enoyloxypropane-1-sulfonic acid	31098-20-1	85065	15519	NYUTUWAFOUJLKI-UHFFFAOYSA-N	InChI=1S/C6H10O5S/c1-2-6(7)11-4-3-5-12(8,9)10/h2H,1,3-5H2,(H,8,9,10)	C=CC(=O)OCCCS(=O)(=O)O
2-Acrylamido-2-methyl-1-propanesulfonic acid	2-methyl-2-(prop-2-enoylamino)propane-1-sulfonic acid	15214-89-8	65360	13496	XHZPRMZZQOIPDS-UHFFFAOYSA-N	InChI=1S/C7H13NO4S/c1-4-6(9)8-7(2,3)5-13(10,11)12/h4H,1,5H2,2-3H3,(H,8,9)(H,10,11,12)	C=CC(=O)NC(CS(=O)(=O)O)(C)C
1-Naphthalenesulfonic acid	naphthalene-1-sulfonic acid	85-47-2	6812	14263	PSZYNBSKGUBXEH-UHFFFAOYSA-N	InChI=1S/C10H8O3S/c11-14(12,13)10-7-3-5-8-4-1-2-6-9(8)10/h1-7H,(H,11,12,13)	OS(=O)(=O)c1cccc2c1cccc2	0.171092	0.566177	13.7353	4.15063	24.2597	1.76965	3.49961
Dibutyl phosphate	dibutyl hydrogen phosphate	107-66-4	7881	998	JYFHYPJRHGVZDY-UHFFFAOYSA-N	InChI=1S/C8H19O4P/c1-3-5-7-11-13(9,10)12-8-6-4-2/h3-8H2,1-2H3,(H,9,10)	CCCCOP(=O)(OCCCC)O
3,5-Bis-tert-butylsalicylic acid	3,5-ditert-butyl-2-hydroxybenzoic acid	19715-19-6	88208	27609	ZWQBZEFLFSFEOS-UHFFFAOYSA-N	InChI=1S/C15H22O3/c1-14(2,3)9-7-10(13(17)18)12(16)11(8-9)15(4,5)6/h7-8,16H,1-6H3,(H,17,18)	OC(=O)c1cc(cc(c1O)C(C)(C)C)C(C)(C)C	1.01683	1.00295	0.407605	0.413246	0.406404
Diclofenac	2-[2-(2,6-dichloroanilino)phenyl]acetic acid	15307-86-5	3033	53175	DCOPUUMXTXDBNB-UHFFFAOYSA-N	InChI=1S/C14H11Cl2NO2/c15-10-5-3-6-11(16)14(10)17-12-7-2-1-4-9(12)8-13(18)19/h1-7,17H,8H2,(H,18,19)	OC(=O)Cc1ccccc1Nc1c(Cl)cccc1Cl
Dicyclohexyl sulfosuccinate	1,4-dicyclohexyloxy-1,4-dioxobutane-2-sulfonic acid	23386-52-9	90918	119135	QPSVFNQMURAADJ-UHFFFAOYSA-N	InChI=1S/C16H26O7S/c17-15(22-12-7-3-1-4-8-12)11-14(24(19,20)21)16(18)23-13-9-5-2-6-10-13/h12-14H,1-11H2,(H,19,20,21)	O=C(CC(S(=O)(=O)O)C(=O)OC1CCCCC1)OC1CCCCC1
Methanetricarbonitrile	methanetricarbonitrile	36603-80-2	5232958	not listed at ZeroPM db	HFWIMJHBCIGYFH-UHFFFAOYSA-N	InChI=1S/C4HN3/c5-1-4(2-6)3-7/h4H	N#CC(C#N)C#N
Vinylsulfonic acid	ethenesulfonic acid	3039-83-6	62474	9591	NLVXSWCKKBEXTG-UHFFFAOYSA-N	InChI=1S/C2H4O3S/c1-2-6(3,4)5/h2H,1H2,(H,3,4,5)	C=CS(=O)(=O)O
Ethylphosphonic acid	ethylphosphonic acid	6779-09-5	204482	48557	GATNOFPXSDHULC-UHFFFAOYSA-N	InChI=1S/C2H7O3P/c1-2-6(3,4)5/h2H2,1H3,(H2,3,4,5)	CCP(=O)(O)O						1.62291	1.11706
Methyl sulfate	methyl hydrogen sulfate	512-42-5	6412	6991	JZMJDSHXVKJFKW-UHFFFAOYSA-N	InChI=1S/CH4O4S/c1-5-6(2,3)4/h1H3,(H,2,3,4)	COS(=O)(=O)O	1.03823	1.00138	0.58416	0.605652	0.583353	1.41258	0.87051
Cyanuric acid	1,3,5-triazinane-2,4,6-trione	108-80-5	7956	5772	ZFSLODLOARCGLH-UHFFFAOYSA-N	InChI=1S/C3H3N3O3/c7-1-4-2(8)6-3(9)5-1/h(H3,4,5,6,7,8,9)	O=c1[nH]c(=O)[nH]c(=O)[nH]1	0.27416			3.39527	12.3843	1.47917	1.19676
3-Aminobenzenesulfonic acid	3-aminobenzenesulfonic acid	121-47-1	8474	156	ZAJAQTYSTDTMCU-UHFFFAOYSA-N	InChI=1S/C6H7NO3S/c7-5-2-1-3-6(4-5)11(8,9)10/h1-4H,7H2,(H,8,9,10)	Nc1cccc(c1)S(=O)(=O)O
4-Amino-3-methylbenzenesulfonic acid	4-amino-3-methylbenzenesulfonic acid	63450-43-1	7384	17661	WQTCZINVPXJNEL-UHFFFAOYSA-N	InChI=1S/C7H9NO3S/c1-5-4-6(12(9,10)11)2-3-7(5)8/h2-4H,8H2,1H3,(H,9,10,11)	Nc1ccc(cc1C)S(=O)(=O)O
2-Hydroxy-3-[(prop-2-en-1-yl)oxy]propane-1-sulfonic acid	2-hydroxy-3-prop-2-enoxypropane-1-sulfonic acid	52556-42-0	103658	16685	KOQQKLZTINXBAS-UHFFFAOYSA-N	InChI=1S/C6H12O5S/c1-2-3-11-4-6(7)5-12(8,9)10/h2,6-7H,1,3-5H2,(H,8,9,10)	C=CCOCC(CS(=O)(=O)O)O
4-Isopropylbenzenesulfonic acid	4-propan-2-ylbenzenesulfonic acid	16066-35-6	6640	13668	CVLHGLWXLDOELD-UHFFFAOYSA-N	InChI=1S/C9H12O3S/c1-7(2)8-3-5-9(6-4-8)13(10,11)12/h3-7H,1-2H3,(H,10,11,12)	CC(c1ccc(cc1)S(=O)(=O)O)C	0.630106	0.554931	1.56343	1.77523	2.81734	1.15595	1.52752
1,3-Dimethyl 5-sulfoisophthalate	3,5-bis(methoxycarbonyl)benzenesulfonic acid	3965-55-7	67310	23070	HTXMGVTWXZBZNC-UHFFFAOYSA-N	InChI=1S/C10H10O7S/c1-16-9(11)6-3-7(10(12)17-2)5-8(4-6)18(13,14)15/h3-5H,1-2H3,(H,13,14,15)	COC(=O)c1cc(cc(c1)S(=O)(=O)O)C(=O)OC
Bis(trifluoromethane)sulfonimide	1,1,1-trifluoro-N-(trifluoromethylsulfonyl)methanesulfonamide	161401-25-8	157857	not listed at ZeroPM db	ZXMGHDIOOHOAAE-UHFFFAOYSA-N	InChI=1S/C2HF6NO4S2/c3-1(4,5)14(10,11)9-15(12,13)2(6,7)8/h9H	FC(S(=O)(=O)NS(=O)(=O)C(F)(F)F)(F)F
1,5-Naphthalenedisulfonic acid	naphthalene-1,5-disulfonic acid	81-04-9	6666	4609	XTEGVFVZDVNBPF-UHFFFAOYSA-N	InChI=1S/C10H8O6S2/c11-17(12,13)9-5-1-3-7-8(9)4-2-6-10(7)18(14,15)16/h1-6H,(H,11,12,13)(H,14,15,16)	C1=CC2=C(C=CC=C2S(=O)(=O)O)C(=C1)S(=O)(=O)O	0.12492	0.744135	19.5643	3.28432	26.2914	2.1945	3.45304
Tris[(trifluoromethyl)sulfonyl]methane	bis(trifluoromethylsulfonyl)methylsulfonyl-trifluoromethane	114395-69-6	4306514	118111	MYIAPBDBTMDUDP-UHFFFAOYSA-N	InChI=1S/C4HF9O6S3/c5-2(6,7)20(14,15)1(21(16,17)3(8,9)10)22(18,19)4(11,12)13/h1H	FC(S(=O)(=O)C(S(=O)(=O)C(F)(F)F)S(=O)(=O)C(F)(F)F)(F)F
Butyl dihydrogen phosphate	butyl dihydrogen phosphate	52933-01-4	15389	not listed at ZeroPM db	BNMJSBUIDQYHIN-UHFFFAOYSA-N	InChI=1S/C4H11O4P/c1-2-3-4-8-9(5,6)7/h2-4H2,1H3,(H2,5,6,7)	CCCCOP(=O)(O)O	2.97436	1.01403	0.68304	2.0035	0.67359	1.50681	0.820817
Cumulative metrics
mean (ratio)								81.287	1.41387	11.4523	128.587	15.1808	2.75656	2.15614
ratio AU sum													1.7	1.5

## Sheet: C1_SI2nd_Chem-Standards_Isotope
Suspect screening: Retention time quality assessment
Compound	Molecular formula	Monoisotopic mass [g/mol]	SMILES	InChIKey	InChI	CAS-No (non-labelled)	CAS-No (labelled)	Manufacturer
Acesulfame-D4 potassium salt	C4D4KNO4S	204.975	CC1=CC(=O)[N-]S(=O)(=O)O1.[K+]	WBZFUFAFFUEMEI-UHFFFAOYSA-M	InChI=1S/C4H5NO4S.K/c1-3-2-4(6)5-10(7,8)9-3;/h2H,1H3,(H,5,6);/q;+1/p-1	55589-62-3	1623054-53-4	ChemCruz
Benzotriazole-D4	C6HD4N3	123.073	C1=CC2=NNN=C2C=C1	QRUDEWIWKLJBPS-UHFFFAOYSA-N	InChI=1S/C6H5N3/c1-2-4-6-5(3-1)7-9-8-6/h1-4H,(H,7,8,9)	95-14-7	1185072-03-0	HPC
Caffeine-13C3	C513C3H10N4O2	197.09	CN1C=NC2=C1C(=O)N(C(=O)N2C)C	RYYVLZVUVIJVGH-UHFFFAOYSA-N	InChI=1S/C8H10N4O2/c1-10-4-9-6-5(10)7(13)12(3)8(14)11(6)2/h4H,1-3H3	58-08-2	202282-98-2	Cerilliant Sigma Aldrich
Cyanoguanidine-13C2-15N2	13C2H4N215N2	88.0444	C(#N)N=C(N)N	QGBSISYHAICWAH-UHFFFAOYSA-N	InChI=1S/C2H4N4/c3-1-6-2(4)5/h(H4,4,5,6)	461-58-5	Not available	HPC Standards
Diatrizoic acid-D6	C11H3D6I3N2O4	619.807	CC(=O)NC1=C(C(=C(C(=C1I)C(=O)O)I)NC(=O)C)I	YVPYQUNUQOZFHG-UHFFFAOYSA-N	InChI=1S/C11H9I3N2O4/c1-3(17)15-9-6(12)5(11(19)20)7(13)10(8(9)14)16-4(2)18/h1-2H3,(H,15,17)(H,16,18)(H,19,20)	117-96-4	1189668-69-6	Toronto chemicals
Diclofenac-13C6 sodium hydrate	C813C6H11Cl2NO2	301.037	C1=CC=C(C(=C1)CC(=O)O)NC2=C(C=CC=C2Cl)Cl	DCOPUUMXTXDBNB-UHFFFAOYSA-N	InChI=1S/C14H11Cl2NO2/c15-10-5-3-6-11(16)14(10)17-12-7-2-1-4-9(12)8-13(18)19/h1-7,17H,8H2,(H,18,19)	15307-86-5	1261393-73-0	HPC
Gabapentin-Lactam-D6	C9H9D6NO	159.153	C1CCC2(CC1)CC(=O)NC2	JAWPQJDOQPSNIQ-UHFFFAOYSA-N	InChI=1S/C9H15NO/c11-8-6-9(7-10-8)4-2-1-3-5-9/h1-7H2,(H,10,11)	64744-50-9	Not available	ChemCruz
Melamine-13C3-15N3	13C3H6N315N3	132.067	C1(=NC(=NC(=N1)N)N)N	JDSHMPZPIAZGSV-UHFFFAOYSA-N	InChI=1S/C3H6N6/c4-1-7-2(5)9-3(6)8-1/h(H6,4,5,6,7,8,9)	108-78-1	1246816-14-7	HPC
N,N'-Diphenylguanidine-D10	C13H3D10N3	221.174	C1=CC=C(C=C1)NC(=NC2=CC=CC=C2)N	OWRCNXZUPFZXOS-UHFFFAOYSA-N	InChI=1S/C13H13N3/c14-13(15-11-7-3-1-4-8-11)16-12-9-5-2-6-10-12/h1-10H,(H3,14,15,16)	102-06-7	Not available	Toronto chemicals
Oxypurinol-13C-15N2	C413CH4N2O215N2	155.031	C1=NNC2=C1C(=O)NC(=O)N2	HXNFUBHNUDHIGC-UHFFFAOYSA-N	InChI=1S/C5H4N4O2/c10-4-2-1-6-9-3(2)7-5(11)8-4/h1H,(H3,6,7,8,9,10,11)	2465-59-0	1217036-71-9	HPC
Primidone-D5	C12H9D5N2O2	223.137	CCC1(C(=O)NCNC1=O)C2=CC=CC=C2	DQMZLTXERSFNPB-UHFFFAOYSA-N	InChI=1S/C12H14N2O2/c1-2-12(9-6-4-3-5-7-9)10(15)13-8-14-11(12)16/h3-7H,2,8H2,1H3,(H,13,15)(H,14,16)	125-33-7	73738-06-4	Cerilliant supelco
p-Toluenesulfonic acid-D4	C7H6D4O4S	194.055	CC1=CC=C(C=C1)S(=O)(=O)O	JOXIMZWYDAKGHI-UHFFFAOYSA-N	InChI=1S/C7H8O3S/c1-6-2-4-7(5-3-6)11(8,9)10/h2-5H,1H3,(H,8,9,10)	104-15-4	2037-26-5	Neochema
Saccharin-13C6	C13C6H5NO3S	189.019	C1=CC=C2C(=C1)C(=O)NS2(=O)=O	CVHZOJJKTDOEJC-IDEBNGHGSA-N	InChI=1S/C7H5NO3S/c9-7-5-3-1-2-4-6(5)12(10,11)8-7/h1-4H,(H,8,9)/i1+1,2+1,3+1,4+1,5+1,6+1	81-07-2	1286479-01-3	ChemCruz
TFMSA-18O	CHF3O218OS	151.964	C(F)(F)(F)S(=O)(=O)O	ITMCEJHCFYSIIV-UHFFFAOYSA-N	InChI=1S/CHF3O3S/c2-1(3,4)8(5,6)7/h(H,5,6,7)	1493-13-6	Not available	D. Zahn (10.1021/acs.est.9b03016)
Valsartan acid-D4	C14H6D4N4O2	270.106	C1=CC=C(C(=C1)C2=CC=C(C=C2)C(=O)O)C3=NNN=N3	USAWIVMZUYOXCF-UHFFFAOYSA-N	InChI=1S/C14H10N4O2/c19-14(20)10-7-5-9(6-8-10)11-3-1-2-4-12(11)13-15-17-18-16-13/h1-8H,(H,19,20)(H,15,16,17,18)	164265-78-5	Not available	Toronto chemicals

## Sheet: C2_SI2nd_Chem-Standards_Identif
Suspect identification: Reference standards
Accronym	Compound	Molecular formula	Monoisotopic mass [g/mol]	SMILES	InChIKey	InChI	PubChem CID	CAS-No	Manufacturer	Purity
PCR	Perchloric acid	ClHO4	99.9563	[O-]Cl(=O)(=O)=O	VLTRZXGMWDSKGL-UHFFFAOYSA-N	InChI=1S/ClHO4/c2-1(3,4)5/h(H,2,3,4,5)	24247	14797-73-0	Sigma Aldrich	0.999
NDA	N,N-dimethylacrylamide	C5H9NO	99.0684	CN(C)C(=O)C=C	YLGYACDQVQQZSW-UHFFFAOYSA-N	InChI=1S/C5H9NO/c1-4-5(7)6(2)3/h4H,1H2,2-3H3	17587	2680-03-7	Sigma Aldrich	0.99
TFA	trifluoroacetic acid	C2HF3O2	113.993	OC(=O)C(F)(F)F	DTQVDTLACAAQTR-UHFFFAOYSA-N	InChI=1S/C2HF3O2/c3-2(4,5)1(6)7/h(H,6,7)	6422	76-05-1	Biosolve BV	0.9995
ACTS	5-Amino-2-chlorotoluene-4-sulfonic acid	C7H8ClNO3S	220.991	CC1=CC(N)=C(C=C1Cl)S(O)(=O)=O	VYZCFAPUHSSYCC-UHFFFAOYSA-N	InChI=1S/C7H8ClNO3S/c1-4-2-6(9)7(3-5(4)8)13(10,11)12/h2-3H,9H2,1H3,(H,10,11,12)	6936	88-53-9	HPC Standards	0.991
EDNP	2,4-Dinitrophenol	C6H4N2O5	184.012	OC1=CC=C(C=C1[N+]([O-])=O)[N+]([O-])=O	UFBJCMHMOXMLKC-UHFFFAOYSA-N	InChI=1S/C6H4N2O5/c9-6-2-1-4(7(10)11)3-5(6)8(12)13/h1-3,9H	1493	51-28-5	HPC Standards	0.997
TNSA	Naphthalenesulfonic acid	C10H8O3S	208.019	C1=CC=C2C=C(C=CC2=C1)S(=O)(=O)O	PSZYNBSKGUBXEH-UHFFFAOYSA-N	InChI=1S/C10H8O3S/c11-14(12,13)10-7-3-5-8-4-1-2-6-9(8)10/h1-7H,(H,11,12,13)	8420	120-18-3	Fluorochem	0.98
BNPA	2,2-dibromo-3-nitrilopropionamide	C3H2Br2N2O	239.853	NC(=O)C(Br)(Br)C#N	UUIVKBHZENILKB-UHFFFAOYSA-N	InChI=1S/C3H2Br2N2O/c4-3(5,1-6)2(7)8/h(H2,7,8)	25059	10222-01-2	Sigma Aldrich	0.96
TEP	Triethyl phosphate	C6H15O4P	182.071	CCOP(=O)(OCC)OCC	DQWPFSLDHJDLRL-UHFFFAOYSA-N	InChI=1S/C6H15O4P/c1-4-8-11(7,9-5-2)10-6-3/h4-6H2,1-3H3	6535	78-40-0	HPC Standards	0.9997
FVP	4-vinylpyridine	C7H7N	105.058	C=CC1=CC=NC=C1	KFDVPJUYSDEJTH-UHFFFAOYSA-N	InChI=1S/C7H7N/c1-2-7-3-5-8-6-4-7/h2-6H,1H2	7502	100-43-6	Sigma Aldrich	0.95
MHHF	Hexahydromethylphthalic anhydride	C9H12O3	168.079	CC1CCC2C(C1)C(=O)OC2=O	VYKXQOYUCMREIS-UHFFFAOYSA-N	InChI=1S/C9H12O3/c1-9-5-3-2-4-6(9)7(10)12-8(9)11/h6H,2-5H2,1H3	86876	25550-51-0	abcr GmbH	0.95
CYCN	3-Cyclooctyl-1,1-dimethylurea	C11H22N2O	198.173	CN(C)C(=O)NC1CCCCCCC1	DQZCVNGCTZLGAQ-UHFFFAOYSA-N	InChI=1S/C11H22N2O/c1-13(2)11(14)12-10-8-6-4-3-5-7-9-10/h10H,3-9H2,1-2H3,(H,12,14)	16554	2163-69-1	HPC Standards	analytical standard
STY	Styrene	C8H8	104.063	C=CC1=CC=CC=C1	PPBRXRYQALVLMV-UHFFFAOYSA-N	InChI=1S/C8H8/c1-2-8-6-4-3-5-7-8/h2-7H,1H2	7501	100-42-5	Dr. Ehrenstorfer GmbH	analytical standard
SUC	Sucralose	C12H19Cl3O8	396.015	OC[C@H]1O[C@H](O[C@]2(CCl)O[C@H](CCl)[C@@H](O)[C@@H]2O)[C@H](O)[C@@H](O)[C@H]1Cl	BAQAVOSOZGMPRM-QBMZZYIRSA-N	InChI=1S/C12H19Cl3O8/c13-1-4-7(17)10(20)12(3-14,22-4)23-11-9(19)8(18)6(15)5(2-16)21-11/h4-11,16-20H,1-3H2/t4-,5-,6+,7-,8+,9-,10+,11-,12+/m1/s1	71485	56038-13-2	Sigma Aldrich	0.98
BTSA	Benzothiazole-2-sulfonic acid	C7H5NO3S2	214.971	OS(=O)(=O)C1=NC2=CC=CC=C2S1	ZCXGMSGCBDSEOY-UHFFFAOYSA-N	InChI=1S/C7H5NO3S2/c9-13(10,11)7-8-5-3-1-2-4-6(5)12-7/h1-4H,(H,9,10,11)	30647	941-57-1	Sigma Aldrich	0.95
FAP	4-aminophenol	C6H7NO	109.053	NC1=CC=C(O)C=C1	PLIKAWJENQZMHA-UHFFFAOYSA-N	InChI=1S/C6H7NO/c7-5-1-3-6(8)4-2-5/h1-4,8H,7H2	403	123-30-8	Sigma Aldrich	0.99
TAP	2-aminophenol	C6H7NO	109.053	C1=CC=C(C(=C1)N)O	CDAWCLOXVUBKRW-UHFFFAOYSA-N	InChI=1S/C6H7NO/c7-5-3-1-2-4-6(5)8/h1-4,8H,7H2	5801	123-30-8	Sigma Aldrich	0.99
DBM	Dibromomethane	CH2Br2	171.852	BrCBr	FJBFPHVGVWTDIP-UHFFFAOYSA-N	InChI=1S/CH2Br2/c2-1-3/h1H2	3024	74-95-3	Dr. Ehrenstorfer GmbH	analytical standard
ACPN	Acetophenone	C8H8O	120.058	CC(=O)C1=CC=CC=C1	KWOLFJPFCHCOCG-UHFFFAOYSA-N	InChI=1S/C8H8O/c1-7(9)8-5-3-2-4-6-8/h2-6H,1H3	7410	98-86-2	Fluka	99.5%
BTHZ	Benzothiazole	C7H5NS	135.014	S1C=NC2=CC=CC=C12	IOJUPLGTWVMSFF-UHFFFAOYSA-N	InChI=1S/C7H5NS/c1-2-4-7-6(3-1)8-5-9-7/h1-5H	7222	95-16-9	Sigma Aldrich	0.96
ETU	2-imidazolidinethione	C3H6N2S	102.025	S=C1NCCN1	PDQAZBWRQCGBEV-UHFFFAOYSA-N	InChI=1S/C3H6N2S/c6-3-4-1-2-5-3/h1-2H2,(H2,4,5,6)	2723650	96-45-7	HPC Standards	0.999
TBP	tributyl phosphate	C12H27O4P	266.165	CCCCOP(=O)(OCCCC)OCCCC	STCOOQWBFONSKY-UHFFFAOYSA-N	InChI=1S/C12H27O4P/c1-4-7-10-14-17(13,15-11-8-5-2)16-12-9-6-3/h4-12H2,1-3H3	31357	126-73-8	Merck	0.99
TIBP	Tri-isobutylphosphate	C12H27O4P	266.165	CC(C)COP(=O)(OCC(C)C)OCC(C)C	HRKAMJBPFPHCSD-UHFFFAOYSA-N	InChI=1S/C12H27O4P/c1-4-7-10-14-17(13,15-11-8-5-2)16-12-9-6-3/h4-12H2,1-3H3	31355	126-71-6	Fluka	0.97
TGY	tetraglyme	C10H22O5	222.147	COCCOCCOCCOCCOC	ZUHZGEOKBKGPSW-UHFFFAOYSA-N	InChI=1S/C10H22O5/c1-11-3-5-13-7-9-15-10-8-14-6-4-12-2/h3-10H2,1-2H3	8925	143-24-8	HPC Standards	0.999
DBP	di-N-butyl phosphate	C8H19O4P	210.102	CCCCOP(O)(=O)OCCCC	JYFHYPJRHGVZDY-UHFFFAOYSA-N	InChI=1S/C8H19O4P/c1-3-5-7-11-13(9,10)12-8-6-4-2/h3-8H2,1-2H3,(H,9,10)	7881	107-66-4	Sigma Aldrich	0.97
ANS	naphthionic acid	C10H9NO3S	223.03	NC1=CC=C(C2=CC=CC=C12)S(O)(=O)=O	NRZRRZAVMCAKEP-UHFFFAOYSA-N	InChI=1S/C10H9NO3S/c11-9-5-6-10(15(12,13)14)8-4-2-1-3-7(8)9/h1-6H,11H2,(H,12,13,14)	6790	84-86-6	Sigma Aldrich	0.97
DCAS	2-amino-4,5-dichlorobenzenesulfonic acid	C6H5Cl2NO3S	240.937	NC1=CC(Cl)=C(Cl)C=C1S(O)(=O)=O	AKLDPNVZTZIVFA-UHFFFAOYSA-N	InChI=1S/C6H5Cl2NO3S/c7-3-1-5(9)6(2-4(3)8)13(10,11)12/h1-2H,9H2,(H,10,11,12)	235712	6331-96-0	abcr GmbH	0.98
DGY	diglyme	C6H14O3	134.094	COCCOCCOC	SBZXBUIDTXKZTM-UHFFFAOYSA-N	InChI=1S/C6H14O3/c1-7-3-5-9-6-4-8-2/h3-6H2,1-2H3	8150	111-96-6	HPC Standards	0.9999
SPY	sulfapyridine	C11H11N3O2S	249.057	NC1=CC=C(C=C1)S(=O)(=O)NC1=CC=CC=N1	GECHUMIMRBOMGK-UHFFFAOYSA-N	InChI=1S/C11H11N3O2S/c12-9-4-6-10(7-5-9)17(15,16)14-11-3-1-2-8-13-11/h1-8H,12H2,(H,13,14)	5336	144-83-2	HPC Standards	0.997
BPN	benzophenone	C13H10O	182.073	O=C(C1=CC=CC=C1)C1=CC=CC=C1	RWCCWEUUXYIKHB-UHFFFAOYSA-N	InChI=1S/C13H10O/c14-13(11-7-3-1-4-8-11)12-9-5-2-6-10-12/h1-10H	3102	119-61-9	HPC Standards	0.998
AMBS	5-amino-2-methylbenzenesulfonic acid	C7H9NO3S	187.03	Nc1ccc(c(c1)S(=O)(=O)O)C	BRKFTWHPLMMNHF-UHFFFAOYSA-N	InChI=1S/C7H9NO3S/c1-5-2-3-6(8)4-7(5)12(9,10)11/h2-4H,8H2,1H3,(H,9,10,11)	67054	118-88-7	abcr GmbH	0.97
NMP	methylpyrrolidone	C5H9NO	99.0684	CN1CCCC1=O	SECXISVLQFMRJM-UHFFFAOYSA-N	InChI=1S/C5H9NO/c1-6-4-2-3-5(6)7/h2-4H2,1H3	13387	872-50-4	HPC Standards	0.999
NEA	ethylaniline	C8H11N	121.089	CCNC1=CC=CC=C1	OJGMBLNIHDZDGS-UHFFFAOYSA-N	InChI=1S/C8H11N/c1-2-9-8-6-4-3-5-7-8/h3-7,9H,2H2,1H3	7670	103-69-5	HPC Standards	0.994
TCMS	Dichloromethanesulfonic acid	CH3ClSO3	163.91	C(S(=O)(=O)O)(Cl)Cl	HDAQULSMVCCKSS-UHFFFAOYSA-N	InChI=1S/CH2Cl2O3S/c2-1(3)7(4,5)6/h1H,(H,4,5,6)	21965063	NA	D. Zahn (10.1021/acs.est.9b03016)	-
CMSA	Camphorsulfonic acid	C10H16O4S	232.077	CC1(C)C2CC[C@]1(CS(O)(=O)=O)C(=O)C2	MIOPJNTWMNEORI-UHFFFAOYSA-N	InChI=1S/C10H16O4S/c1-9(2)7-3-4-10(9,8(11)5-7)6-15(12,13)14/h7H,3-6H2,1-2H3,(H,12,13,14)	18462	35963-20-3	Fluorochem	0.98
DDLP	O-Des[2-aminoethyl]-O-carboxymethyl dehydroamlodipine	C20H20ClNO7	421.093	CCOC(=O)C1=C(C2=CC=CC=C2Cl)C(C(=O)OC)=C(C)N=C1COCC(O)=O	WYLSEDHKQJBUIA-UHFFFAOYSA-N	InChI=1S/C20H20ClNO7/c1-4-29-20(26)18-14(9-28-10-15(23)24)22-11(2)16(19(25)27-3)17(18)12-7-5-6-8-13(12)21/h5-8H,4,9-10H2,1-3H3,(H,23,24)	14271878	113994-45-9	TRC canada	0.95
TFCB	2,5-Dichlorobenzenesulfonic acid	C6H4Cl2O3S	225.926	OS(=O)(=O)C1=CC(Cl)=CC=C1Cl	LFXZSGVZSSMCMB-UHFFFAOYSA-N	InChI=1S/C6H4Cl2O3S/c7-4-1-2-5(8)6(3-4)12(9,10)11/h1-3H,(H,9,10,11)	66616	88-42-6	Fluorochem	0.95
MMP	2-methyl-1-(4-methylthiophenyl)-2-morpholinopropan-1-one	C15H21NO2S	279.129	CSC1=CC=C(C=C1)C(=O)C(C)(C)N1CCOCC1	LWRBVKNFOYUCNP-UHFFFAOYSA-N	InChI=1S/C15H21NO2S/c1-15(2,16-8-10-18-11-9-16)14(17)12-4-6-13(19-3)7-5-12/h4-7H,8-11H2,1-3H3	92387	71868-10-5	HPC Standards	0.988
TBA	tributylamine	C12H27N	185.214	CCCCN(CCCC)CCCC	IMFACGCPASFAPR-UHFFFAOYSA-N	InChI=1S/C12H27N/c1-4-7-10-13(11-8-5-2)12-9-6-3/h4-12H2,1-3H3	7622	102-82-9	Roth	0.99
MBI	2-Mercaptobenzimidazole	C7H6N2S	150.025	SC1=NC2=CC=CC=C2N1	YHMYGUUIMTVXNW-UHFFFAOYSA-N	InChI=1S/C7H6N2S/c10-7-8-5-3-1-2-4-6(5)9-7/h1-4H,(H2,8,9,10)	707035	583-39-1	HPC Standards	0.996
LOO	Linalool	C10H18O	154.136	CC(C)=CCCC(C)(O)C=C	CDOSHBSSFJOMGT-UHFFFAOYSA-N	InChI=1S/C10H18O/c1-5-10(4,11)8-6-7-9(2)3/h5,7,11H,1,6,8H2,2-4H3	6549	78-70-6	HPC Standards	0.972
MLO	Methylionone	C14H22O	206.167	CCC(=O)\C=C\C1C(C)=CCCC1(C)C	VPKMGDRERYMTJX-CMDGGOBGSA-N	InChI=1S/C14H22O/c1-5-12(15)8-9-13-11(2)7-6-10-14(13,3)4/h7-9,13H,5-6,10H2,1-4H3/b9-8+	5371084	1335-46-2	abcr GmbH	0.8
LAL	Lilial	C14H20O	204.151	CC(CC1=CC=C(C=C1)C(C)(C)C)C=O	SDQFDHOLCGWZPU-UHFFFAOYSA-N	InChI=1S/C14H20O/c1-11(10-15)9-12-5-7-13(8-6-12)14(2,3)4/h5-8,10-11H,9H2,1-4H3	228987	80-54-6	HPC Standards	0.98
TSSC	4-methylbenzenesulfonamidourea	C8H11N3O3S	229.052	Cc1ccc(cc1)S(=O)(=O)NNC(N)=O	VRFNYSYURHAPFL-UHFFFAOYSA-N	InChI=1S/C8H11N3O3S/c1-6-2-4-7(5-3-6)15(13,14)11-10-8(9)12/h2-5,11H,1H3,(H3,9,10,12)	82602	10396-10-8	abcr GmbH	0.95
FBA	fluoboric acid	BF4H	88.0107	[H+].[B-](F)(F)(F)F	ODGCEQLVLXJUCC-UHFFFAOYSA-O	InChI=1S/BF4/c2-1(3,4)5/q-1/p+1	28118	16872-11-0	Sigma Aldrich	0.95
HFP	Hexafluorophosphate	F6P	144.965	F[P-](F)(F)(F)(F)F	LJQLCJWAZJINEB-UHFFFAOYSA-N	InChI=1S/F6P/c1-7(2,3,4,5)6/q-1	9886	1257647-66-7	Sigma Aldrich	0.99
CES	Cumenesulfonic acid	C9H12O3S	200.051	CC(C)C1=CC=C(C=C1)S(=O)(=O)O	CVLHGLWXLDOELD-UHFFFAOYSA-N	InChI=1S/C9H12O3S/c1-7(2)8-3-5-9(6-4-8)13(10,11)12/h3-7H,1-2H3,(H,10,11,12)	6640	28348-53-0	TRC canada	0.8
MPA	3-sulfanylpropane-1-sulfonic acid	C3H8O3S2	155.991	SCCCS(=O)(=O)[OH]	OBDVFOBWBHMJDG-UHFFFAOYSA-N	InChI=1S/C3H8O3S2/c4-8(5,6)3-1-2-7/h7H,1-3H2,(H,4,5,6)	87206	17636-10-1	Fluorochem	0.87
TBG	o-tolylbiguanide	C9H13N5	191.117	CC1=CC=CC=C1N=C(N)N=C(N)N	SQZCAOHYQSOZCE-UHFFFAOYSA-N	InChI=1S/C9H13N5/c1-6-4-2-3-5-7(6)13-9(12)14-8(10)11/h2-5H,1H3,(H6,10,11,12,13,14)	7155	93-69-6	J&K	0.98
BGM	benzoguanamine	C9H9N5	187.086	NC1=NC(=NC(N)=N1)C1=CC=CC=C1	GZVHEAJQGPRDLQ-UHFFFAOYSA-N	InChI=1S/C9H9N5/c10-8-12-7(13-9(11)14-8)6-4-2-1-3-5-6/h1-5H,(H4,10,11,12,13,14)	7064	91-76-9	J&K	0.99
TMP	Trimethylphosphate	C3H9O4P	140.024	COP(=O)(OC)OC	WVLBCYQITXONBZ-UHFFFAOYSA-N	InChI=1S/C3H9O4P/c1-5-8(4,6-2)7-3/h1-3H3	10541	512-56-1	HPC Standards	0.997
BMPI	1-butyl-1-methylpyrrolidin-1-ium chloride	C9H20ClN	177.128	CCCC[N+]1(C)CCCC1	BOOXKGZZTBKJFE-UHFFFAOYSA-M	InChI=1S/C9H20N.ClH/c1-3-4-7-10(2)8-5-6-9-10;/h3-9H2,1-2H3;1H/q+1;/p-1	11769095	479500-35-1	BLD Pharm	0.8
DTDM	4,4'-Dithiodimorpholine	C8H16N2O2S2	236.065	S(SN1CCOCC1)N1CCOCC1	HLBZWYXLQJQBKU-UHFFFAOYSA-N	InChI=1S/C8H16N2O2S2/c1-5-11-6-2-9(1)13-14-10-3-7-12-8-4-10/h1-8H2	7648	103-34-4	HPC Standards	0.995
INT	Indigotindisulfonic Acid	C16H9N22O8S2	421.988	C1=CC2=C(C=C1S(=O)(=O)O)C(=C(N2)C3=NC4=C(C3=O)C=C(C=C4)S(=O)(=O)O)O	JMEVHYCNAPFOAB-UHFFFAOYSA-N	InChI=1S/C16H10N2O8S2/c19-15-9-5-7(27(21,22)23)1-3-11(9)17-13(15)14-16(20)10-6-8(28(24,25)26)2-4-12(10)18-14/h1-6,17,19H,(H,21,22,23)(H,24,25,26)	3705	860-22-0	Dr. Ehrenstorfer GmbH	analytical standards for identification
AZL	azelaic acid	C9H16O4	188.105	OC(=O)CCCCCCCC(O)=O	BDJRBEYXGGNYIS-UHFFFAOYSA-N	InChI=1S/C9H16O4/c10-8(11)6-4-2-1-3-5-7-9(12)13/h1-7H2,(H,10,11)(H,12,13)	2266	123-99-9	Dr. Ehrenstorfer GmbH	analytical standard
SEBA	Bis(2,2,6,6-tetramethyl-4-piperidinyl) sebacate	C28H52N2O4	480.393	CC1(C)CNCC(C)(C)C1OC(=O)CCCCCCCCC(=O)OC1C(C)(C)CNCC1(C)C	XITRBUPOXXBIJN-UHFFFAOYSA-N	InChI=1S/C28H52N2O4/c1-25(2)17-21(18-26(3,4)29-25)33-23(31)15-13-11-9-10-12-14-16-24(32)34-22-19-27(5,6)30-28(7,8)20-22/h21-22,29-30H,9-20H2,1-8H3	164282	52829-07-9	abcr GmbH	0.98
NFOSAA	N-Ethylperfluorooctane sulfonamidoacetic acid	C12H8F17NO4S	584.99	CCN(CC(=O)O)S(=O)(=O)C(C(C(C(C(C(C(C(F)(F)F)(F)F)(F)F)(F)F)(F)F)(F)F)(F)F)(F)F	CKRXVVGETMYFIO-UHFFFAOYSA-N	InChI=1S/C12H8F17NO4S/c1-2-30(3-4(31)32)35(33,34)12(28,29)10(23,24)8(19,20)6(15,16)5(13,14)7(17,18)9(21,22)11(25,26)27/h2-3H2,1H3,(H,31,32)	18134	2991-50-6	Wellington	0.98
PFOS	Perfluorooctane sulfonic acid	C8HF17O3S	499.937	[OH]S(=O)(=O)C(F)(F)C(F)(F)C(F)(F)C(F)(F)C(F)(F)C(F)(F)C(F)(F)C(F)(F)F	YFSUTJLHUFNCNZ-UHFFFAOYSA-N	InChI=1S/C8HF17O3S/c9-1(10,3(13,14)5(17,18)7(21,22)23)2(11,12)4(15,16)6(19,20)8(24,25)29(26,27)28/h(H,26,27,28)	74483	1763-23-1	Wellington	0.98
PFBS	Nonafluorobutane-1-sulfonic acid	C4HF9O3S	299.95	[OH]S(=O)(=O)C(F)(F)C(F)(F)C(F)(F)C(F)(F)F	JGTNAGYHADQMCM-UHFFFAOYSA-N	InChI=1S/C4HF9O3S/c5-1(6,3(9,10)11)2(7,8)4(12,13)17(14,15)16/h(H,14,15,16)	67815	375-73-5	Wellington	0.98
OTTT	2H-1,2,3-triazole	C2H3N3	69.0327	N1N=CC=N1	QWENRTYMTSOGBR-UHFFFAOYSA-N	InChI=1S/C2H3N3/c1-2-4-5-3-1/h1-2H,(H,3,4,5)	67516	288-36-8	Fluorochem	0.98
TBTA	4-tolyltriazole	C7H7N3	133.064	CC1=CC=CC2=NNN=C12	CMGDVUCDZOBDNL-UHFFFAOYSA-N	InChI=1S/C7H7N3/c1-5-3-2-4-6-7(5)9-10-8-6/h2-4H,1H3,(H,8,9,10)	122499	29878-31-7	HPC Standards	0.977
SCDX	salicylaldoxime	C7H7NO2	137.048	Oc1ccccc1/C=N\O	ORIHZIZPTZTNCU-VMPITWQZSA-N	InChI=1S/C7H7NO2/c9-7-4-2-1-3-6(7)5-8-10/h1-5,9-10H/b8-5+	135408751	94-67-7	Fluorochem	0.98
BPI	N-butylpyridinium	C9H14N+	136.113	CCCC[N+]1=CC=CC=C1	REACWASHYHDPSQ-UHFFFAOYSA-N	InChI=1S/C9H14N/c1-2-3-7-10-8-5-4-6-9-10/h4-6,8-9H,2-3,7H2,1H3/q+1	193832	1124-64-7	Fluorochem	0.98
EMPR	1-Ethyl-1-methylpyrrolidinium	C7H16N	114.128	CC[N+]1(CCCC1)C	NIHOUJYFWMURBG-UHFFFAOYSA-N	InChI=1S/C7H16N/c1-3-8(2)6-4-5-7-8/h3-7H2,1-2H3/q+1	112265	69227-51-6	MERCK	0.99
TBAC	tetrabutylammonium	C16H36N+	242.284	CCCC[N+](CCCC)(CCCC)CCCC	DZLFLBLQUQXARW-UHFFFAOYSA-N	InChI=1S/C16H36N/c1-5-9-13-17(14-10-6-2,15-11-7-3)16-12-8-4/h5-16H2,1-4H3/q+1	16028	37451-68-6	Sigma Aldrich	0.99
TAMT	2-amino-5-methylthiazole	C4H6N2S	114.025	CC1=CN=C(N)S1	GUABFMPMKJGSBQ-UHFFFAOYSA-N	InChI=1S/C4H6N2S/c1-3-2-6-4(5)7-3/h2H,1H3,(H2,5,6)	351770	7305-71-7	Sigma Aldrich	0.98
SMPSA	2,4-Dimethylbenzenesulfonic acid	C8H10O3S	186.035	CC1=CC=C(C(C)=C1)S(O)(=O)=O	CHZLVSBMXZSPNN-UHFFFAOYSA-N	InChI=1S/C8H10O3S/c1-6-3-4-8(7(2)5-6)12(9,10)11/h3-5H,1-2H3,(H,9,10,11)	6938	26447-10-9	abcr GmbH	0.98
NEP	N–ethyl–2–pyrrolidone	C6H11NO	113.084	CCN1CCCC1=O	ZFPGARUNNKGOBB-UHFFFAOYSA-N	InChI=1S/C6H11NO/c1-2-7-5-3-4-6(7)8/h2-5H2,1H3	17595	2687-91-4	J&K	0.98
THGY	triglyme	C8H18O4	178.121	COCCOCCOCCOC	YFNKIDBQEZZDLK-UHFFFAOYSA-N	InChI=1S/C8H18O4/c1-9-3-5-11-7-8-12-6-4-10-2/h3-8H2,1-2H3	8189	112-49-2	HPC Standards	0.9996
TMA	tetramethylammonium	C4H12N+	74.0964	C[N+](C)(C)C	QEMXHQIAXOOASZ-UHFFFAOYSA-N	InChI=1S/C4H12N/c1-5(2,3)4/h1-4H3/q+1	6380	75-57-0	Roth	0.98
ASP	aspartame	C14H18N2O5	294.122	COC(=O)C(CC1=CC=CC=C1)NC(=O)C(N)CC(O)=O	IAOZJIPTCAWIRG-QWRGUYRKSA-N	InChI=1S/C14H18N2O5/c1-21-14(20)11(7-9-5-3-2-4-6-9)16-13(19)10(15)8-12(17)18/h2-6,10-11H,7-8,15H2,1H3,(H,16,19)(H,17,18)/t10-,11-/m0/s1	134601	22839-47-0	J&K	0.995
DABA	3,4-Diaminobenzoic acid	C7H8N2O2	152.059	NC1=CC=C(C=C1N)C(O)=O	HEMGYNNCNNODNX-UHFFFAOYSA-M	InChI=1S/C7H8N2O2/c8-5-2-1-4(7(10)11)3-6(5)9/h1-3H,8-9H2,(H,10,11)/p-1	69263	619-05-6	Sigma Aldrich	0.97
BTEAC13	Benzyl-diethyl-(2-methylpropyl)azanium	C13H22N+	220.207	CC[N+](CC)(CC)CC1=CC=CC=C1	BQRLTPXGQJPFNU-UHFFFAOYSA-N	InChI=1S/C15H26N/c1-5-16(6-2,12-14(3)4)13-15-10-8-7-9-11-15/h7-11,14H,5-6,12-13H2,1-4H3/q+1	129860720	56-37-1	Sigma Aldrich	0.99
NBP	1-butylpyrrolidin-2-one	C8H15NO	141.115	CCCCN1CCCC1=O	BNXZHVUCNYMNOS-UHFFFAOYSA-N	InChI=1S/C8H15NO/c1-2-3-6-9-7-4-5-8(9)10/h2-7H2,1H3	18984	3470-98-2	Roth	0.995
PFHxS	Perfluorohexanesulfonic Acid	C6HF13O3S	399.944	C(C(C(C(F)(F)S(=O)(=O)O)(F)F)(F)F)(C(C(F)(F)F)(F)F)(F)F	QZHDEAJFRJCDMF-UHFFFAOYSA-N	InChI=1S/C6HF13O3S/c7-1(8,3(11,12)5(15,16)17)2(9,10)4(13,14)6(18,19)23(20,21)22/h(H,20,21,22)	67734	355-46-4	Wellington	0.98
FOSAA	Perfluorooctane sulfonamidoacetic acid	C10H4F17NO4S	556.959	C(C(=O)O)NS(=O)(=O)C(C(C(C(C(C(C(C(F)(F)F)(F)F)(F)F)(F)F)(F)F)(F)F)(F)F)(F)F	AYLOUUCBACYHAB-UHFFFAOYSA-N	InChI=1S/C10H4F17NO4S/c11-3(12,5(15,16)7(19,20)9(23,24)25)4(13,14)6(17,18)8(21,22)10(26,27)33(31,32)28-1-2(29)30/h28H,1H2,(H,29,30)	10507011	2806-24-8	Wellington	0.98

## Sheet: C3_SI2nd_Chem-Standards_Applica
Application at test monitoring: Smart-screen selected targets comparison
Accronym	Compound	Molecular formula	Monoisotopic mass [g/mol]	SMILES	InChIKey	InChI	PubChem CID	CAS-No	Manufacturer	Purity
MAPMA	N-(3-(Dimethylamino)propyl)methacrylamide	C9H18N2O	170.142	CN(CCCNC(=O)C(=C)C)C	GDFCSMCGLZFNFY-UHFFFAOYSA-N	InChI=1S/C9H18N2O/c1-8(2)9(12)10-6-5-7-11(3)4/h1,5-7H2,2-4H3,(H,10,12)	78882	5205-93-6	Fluorochem	0.97
BETMAC	Benzyltrimethylammonium	C10H16N	150.128	C[N+](Cc1ccccc1)(C)C	YOUGRGFIHBUKRS-UHFFFAOYSA-N	InChI=1S/C10H16N/c1-11(2,3)9-10-7-5-4-6-8-10/h4-8H,9H2,1-3H3/q+1	5964	56-93-9	Sigma Aldrich	0.97
DIOTOG	1,3-Di-o-tolylguanidine	C15H17N3	239.142	NC(=Nc1ccccc1C)Nc1ccccc1C	OPNUROKCUBTKLF-UHFFFAOYSA-N	InChI=1S/C15H17N3/c1-11-7-3-5-9-13(11)17-15(16)18-14-10-6-4-8-12(14)2/h3-10H,1-2H3,(H3,16,17,18)	7333	97-39-2	Sigma Aldrich	0.99
IPHODIA	Isophorone diamine	C10H22N2	170.178	NCC1(C)CC(N)CC(C1)(C)C	RNLHGQLZWXBQNY-UHFFFAOYSA-N	InChI=1S/C10H22N2/c1-9(2)4-8(12)5-10(3,6-9)7-11/h8H,4-7,11-12H2,1-3H3	17857	2855-13-2	abcr GmbH	0.99
BDMA	N,N-Dimethylbenzylamine	C9H13N	135.105	CN(Cc1ccccc1)C	XXBDWLFCJWSEKW-UHFFFAOYSA-N	InChI=1S/C9H13N/c1-10(2)8-9-6-4-3-5-7-9/h3-7H,8H2,1-2H3	7681	103-83-3	Sigma Aldrich	0.97
HHTMP	1-(2-Hydroxyethyl)-2,2,6,6-tetramethyl-4-hydroxypiperidine	C11H23NO2	201.173	OCCN1C(C)(C)CC(CC1(C)C)O	STEYNUVPFMIUOY-UHFFFAOYSA-N	InChI=1S/C11H23NO2/c1-10(2)7-9(14)8-11(3,4)12(10)5-6-13/h9,13-14H,5-8H2,1-4H3	104301	52722-86-8	abcr GmbH	0.98
TFMSA	Trifluoromethanesulfonic acid	CHF3O3S	149.96	FC(S(=O)(=O)O)(F)F	ITMCEJHCFYSIIV-UHFFFAOYSA-N	InChI=1S/CHF3O3S/c2-1(3,4)8(5,6)7/h(H,5,6,7)	62406	1493-13-6	Sigma Aldrich	0.99
AAMPS	2-Acrylamido-2-methyl-1-propanesulfonic acid	C7H13NO4S	206.049	C=CC(=O)NC(CS(=O)(=O)O)(C)C	XHZPRMZZQOIPDS-UHFFFAOYSA-N	InChI=1S/C7H13NO4S/c1-4-6(9)8-7(2,3)5-13(10,11)12/h4H,1,5H2,2-3H3,(H,8,9)(H,10,11,12)	65360	5165-97-9	abcr GmbH	0.95
VS	Vinylsulfonic acid	C2H4O3S	129.97	C=CS(=O)(=O)O	NLVXSWCKKBEXTG-UHFFFAOYSA-N	InChI=1S/C2H4O3S/c1-2-6(3,4)5/h2H,1H2,(H,3,4,5)	62474	3039-83-6	abcr GmbH	0.25
DCHSS	Dicyclohexyl sulfosuccinate	C16H26O7S	361.132	O=C(CC(S(=O)(=O)O)C(=O)OC1CCCCC1)OC1CCCCC1	QPSVFNQMURAADJ-UHFFFAOYSA-N	InChI=1S/C16H26O7S/c17-15(22-12-7-3-1-4-8-12)11-14(24(19,20)21)16(18)23-13-9-5-2-6-10-13/h12-14H,1-11H2,(H,19,20,21)	90918	23386-52-9	Sigma Aldrich	0.98
HEPES	4-(2-Hydroxyethyl)-1-piperazine ethanesulfonic acid	C8H18N2O4S	238.099	OCCN1CCN(CC1)CCS(=O)(=O)O	JKMHFZQWWAIEOD-UHFFFAOYSA-N	InChI=1S/C8H18N2O4S/c11-7-5-9-1-3-10(4-2-9)6-8-15(12,13)14/h11H,1-8H2,(H,12,13,14)	23831	7365-45-9	Sigma Aldrich	0.995
AOHPSA	2-Hydroxy-3-[(prop-2-en-1-yl)oxy]propane-1-sulfonic acid	C6H12O5S	195.033	C=CCOCC(CS(=O)(=O)O)O	KOQQKLZTINXBAS-UHFFFAOYSA-N	InChI=1S/C6H12O5S/c1-2-3-11-4-6(7)5-12(8,9)10/h2,6-7H,1,3-5H2,(H,8,9,10)	103658	52556-42-0	Sigma Aldrich	0.4
DMSIP	1,3-Dimethyl 5-sulfoisophthalate	C10H10O7S	273.007	COC(=O)c1cc(cc(c1)S(=O)(=O)O)C(=O)OC	HTXMGVTWXZBZNC-UHFFFAOYSA-N	InChI=1S/C10H10O7S/c1-16-9(11)6-3-7(10(12)17-2)5-8(4-6)18(13,14)15/h3-5H,1-2H3,(H,13,14,15)	67310	3965-55-7	Alfa Aesar	0.98
MPSA	2-Methylprop-2-ene-1-sulfonic acid	C4H8O3S	123.012	CC(=C)CS(=O)(=O)O	XEEYSDHEOQHCDA-UHFFFAOYSA-N	InChI=1S/C4H8O3S/c1-4(2)3-8(5,6)7/h1,3H2,2H3,(H,5,6,7)	73800	1561-92-8	Sigma Aldrich	0.98
DAMT	6-Methyl-1,3,5-triazine-2,4-diamine	C4H7N5	125.07	Cc1nc(N)nc(n1)N	NJYZCEFQAIUHSD-UHFFFAOYSA-N	InChI=1S/C4H7N5/c1-2-7-3(5)9-4(6)8-2/h1H3,(H4,5,6,7,8,9)	10949	542-02-9	Sigma Aldrich	0.98
DMAEE	2-[2-(Dimethylamino)ethoxy]ethanol	C6H15NO2	133.11	OCCOCCN(C)C	YSAANLSYLSUVHB-UHFFFAOYSA-N	InChI=1S/C6H15NO2/c1-7(2)3-5-9-6-4-8/h8H,3-6H2,1-2H3	74348	1704-62-7	Sigma Aldrich	0.98
ASA	3-Aminobenzenesulfonic acid	C6H7NO3S	173.015	Nc1cccc(c1)S(=O)(=O)O	ZAJAQTYSTDTMCU-UHFFFAOYSA-N	InChI=1S/C6H7NO3S/c7-5-2-1-3-6(4-5)11(8,9)10/h1-4H,7H2,(H,8,9,10)	8474	121-47-1	Dr. Ehrenstorfer GmbH	0.99
APDABSA	4-((4-Aminophenyl)diazenyl)benzenesulfonic acid	C12H11N3O3S	277.052	Nc1ccc(cc1)N=Nc1ccc(cc1)S(=O)(=O)O	PPVRMPPLECDING-UHFFFAOYSA-N	InChI=1S/C12H11N3O3S/c13-9-1-3-10(4-2-9)14-15-11-5-7-12(8-6-11)19(16,17)18/h1-8H,13H2,(H,16,17,18)	17224	104-23-4	Fluorochem	0.95
NDSA	1,5-Naphthalenedisulfonic acid	C10H8O6S2	287.976	C1=CC2=C(C=CC=C2S(=O)(=O)O)C(=C1)S(=O)(=O)O	XTEGVFVZDVNBPF-UHFFFAOYSA-N	InChI=1S/C10H8O6S2/c11-17(12,13)9-5-1-3-7-8(9)4-2-6-10(7)18(14,15)16/h1-6H,(H,11,12,13)(H,14,15,16)	6666	81-04-9	abcr GmbH	0.98
DTBSA	3,5-Bis-tert-butylsalicylic acid	C15H22O3	250.157	OC(=O)c1cc(cc(c1O)C(C)(C)C)C(C)(C)C	ZWQBZEFLFSFEOS-UHFFFAOYSA-N	InChI=1S/C15H22O3/c1-14(2,3)9-7-10(13(17)18)12(16)11(8-9)15(4,5)6/h7-8,16H,1-6H3,(H,17,18)	88208	19715-19-6	Sigma Aldrich	0.97
DABCO	Triethylenediamine	C6H12N2	112.1	C1CN2CCN1CC2	IMNIMPAHZVJRPE-UHFFFAOYSA-N	InChI=1S/C6H12N2/c1-2-8-5-3-7(1)4-6-8/h1-6H2	9237	280-57-9	Sigma Aldrich	0.99
DADPM	4,4'-Methylenedianiline	C13H14N2	198.116	Nc1ccc(cc1)Cc1ccc(cc1)N	YBRVSVVVWCFQMG-UHFFFAOYSA-N	InChI=1S/C13H14N2/c14-12-5-1-10(2-6-12)9-11-3-7-13(15)8-4-11/h1-8H,9,14-15H2	7577	101-77-9	Sigma Aldrich	analytical standard
PTSS	p-Toluenesulfonic acid	C7H8O3S	172.019	Cc1ccc(cc1)S(=O)(=O)O	JOXIMZWYDAKGHI-UHFFFAOYSA-N	InChI=1S/C7H8O3S/c1-6-2-4-7(5-3-6)11(8,9)10/h2-5H,1H3,(H,8,9,10)	6101	104-15-4	MP Biomedicals	0.99
CG	Cyanoguanidine	C2H4N4	84.0436	N#CN=C(N)N	QGBSISYHAICWAH-UHFFFAOYSA-N	InChI=1S/C2H4N4/c3-1-6-2(4)5/h(H4,4,5,6)	10005	461-58-5	HPC Standards	0.995
AT	Ametryn	C9H17N5S	227.12	CCNc1nc(NC(C)C)nc(n1)SC	RQVYBGPQFYCBGX-UHFFFAOYSA-N	InChI=1S/C9H17N5S/c1-5-10-7-12-8(11-6(2)3)14-9(13-7)15-4/h6H,5H2,1-4H3,(H2,10,11,12,13,14)	13263	834-12-8	Sigma Aldrich	0.985
ATA	Amantadine	C10H17N	151.136	NC12CC3CC(C2)CC(C1)C3	DKNWSYNQZKUICI-UHFFFAOYSA-N	InChI=1S/C10H17N/c11-10-4-7-1-8(5-10)3-9(2-7)6-10/h7-9H,1-6,11H2	2130	768-94-5	Fluorochem	0.98
DPG	1,3-Diphenylguanidine	C13H13N3	211.111	NC(=Nc1ccccc1)Nc1ccccc1	OWRCNXZUPFZXOS-UHFFFAOYSA-N	InChI=1S/C13H13N3/c14-13(15-11-7-3-1-4-8-11)16-12-9-5-2-6-10-12/h1-10H,(H3,14,15,16)	7594	102-06-7	HPC Standards	0.97
PRIM	Primidone	C12H14N2O2	218.106	CCC1(C(=O)NCNC1=O)C2=CC=CC=C2	DQMZLTXERSFNPB-UHFFFAOYSA-N	InChI=1S/C12H14N2O2/c1-2-12(9-6-4-3-5-7-9)10(15)13-8-14-11(12)16/h3-7H,2,8H2,1H3,(H,13,15)(H,14,16)	4909	125-33-7	Sigma Aldrich	analytical standard
CBZ	Carbamazepine	C15H12N2O	236.095	NC(=O)N1c2ccccc2C=Cc2c1cccc2	FFGPTBGBLSHEPO-UHFFFAOYSA-N	InChI=1S/C15H12N2O/c16-15(18)17-13-7-3-1-5-11(13)9-10-12-6-2-4-8-14(12)17/h1-10H,(H2,16,18)	2554	298-46-4	HPC Standards	0.999
TFA	Trifluoroacetic acid	C2HF3O2	w	OC(=O)C(F)(F)F	DTQVDTLACAAQTR-UHFFFAOYSA-N	InChI=1S/C2HF3O2/c3-2(4,5)1(6)7/h(H,6,7)	6422	76-05-1	Biosolve BV	0.9995
VIN	2,2,6,6-Tetramethyl-4-piperidone	C9H17NO	155.131	O=C1CC(C)(C)NC(C1)(C)C	JWUXJYZVKZKLTJ-UHFFFAOYSA-N	InChI=1S/C9H17NO/c1-8(2)5-7(11)6-9(3,4)10-8/h10H,5-6H2,1-4H3	13220	826-36-8	J&k	0.99
BTA	1H-Benzotriazole	C6H5N3	119.048	c1ccc2c(c1)n[nH]n2	QRUDEWIWKLJBPS-UHFFFAOYSA-N	InChI=1S/C6H5N3/c1-2-4-6-5(3-1)7-9-8-6/h1-4H,(H,7,8,9)	7220	95-14-7	Dr. Ehrenstorfer GmbH	0.995
ADSA	Amidosulfonic acid	H3NO3S	#NAME?	NS(=O)(=O)O	IIACRCGMVDHOTQ-UHFFFAOYSA-N	InChI=1S/H3NO3S/c1-5(2,3)4/h(H3,1,2,3,4)	5987	5329-14-6	Thermo Scientific	#N/A
CTNM1	2,4-Dicarbamoyl-3,5,6-trichlorobenzenesulfonic acid	C8H5Cl3N2O5S	#NAME?	NC(=O)c1c(Cl)c(C(=O)N)c(c(c1S(=O)(=O)O)Cl)Cl	NLCNUAPJCIAONV-UHFFFAOYSA-N	InChI=1S/C8H5Cl3N2O5S/c9-3-1(7(12)14)4(10)5(11)6(19(16,17)18)2(3)8(13)15/h(H2,12,14)(H2,13,15)(H,16,17,18)	138402810	C1(=C(C(=C(C(=C1Cl)C(=O)N)Cl)Cl)S(=O)(=O)O)C(=O)N	Neochema	analytical standard
APOXYL	2-[2-(3-Aminopropoxy)ethoxy]ethanol	C7H17NO3	163.121	NCCCOCCOCCO	DCZMLYRQHBZWLZ-UHFFFAOYSA-N	InChI=1S/C7H17NO3/c8-2-1-4-10-6-7-11-5-3-9/h9H,1-8H2	66985	112-33-4	BLD Pharm	0.97
NBS	3-Nitrobenzenesulfonic acid	C6H5NO5S	202.989	O[N+](=O)c1cccc(c1)S(=O)(=O)O	ONMOULMPIIOVTQ-UHFFFAOYSA-N	InChI=1S/C6H5NO5S/c8-7(9)5-2-1-3-6(4-5)13(10,11)12/h1-4H,(H,10,11,12)	7387	127-68-4	Sigma Aldrich & HPC Standards	0.965
BMPPI	1-butyl-1-methylpiperidin-1-ium;hexafluorophosphate	C10H22N+	156.175	CCCC[N+]1(C)CCCCC1	UVCPHBWNKAXVPC-UHFFFAOYSA-N	InChI=1S/C10H22N/c1-3-4-8-11(2)9-6-5-7-10-11/h3-10H2,1-2H3/q+1	4342487	1257647-66-7	Sigma Aldrich	0.99
MES	Methanesulfonic Acid	CH4O3S	95.9881	CS(=O)(=O)O	AFVFQIVMOAPDHO-UHFFFAOYSA-N	InChI=1S/CH4O3S/c1-5(2,3)4/h1H3,(H,2,3,4)	6395	75-75-2	Sigma Aldrich	0.99
PPC3	1-Propylpyridin-1-ium	C8H12N	122.097	CCC[n+]1ccccc1	CRTKBIFIDSNKCN-UHFFFAOYSA-N	InChI=1S/C8H12N/c1-2-6-9-7-4-3-5-8-9/h3-5,7-8H,2,6H2,1H3/q+1	176398	23271-47-8	TRC canada	0.95
AC19	Cetrimonium	C19H42N	284.332	CCCCCCCCCCCCCCCC[N+](C)(C)C	RLGQACBPNDBWTB-UHFFFAOYSA-N	InChI=1S/C19H42N/c1-5-6-7-8-9-10-11-12-13-14-15-16-17-18-19-20(2,3)4/h5-19H2,1-4H3/q+1	2681	57-09-0	HPC Standards	0.97
MXAC5	Diethyl-(2-methoxyethyl)-methylazanium	C8H20NO+	146.154	COCC[N+](CC)(CC)C	BXHHZLMBMOBPEH-UHFFFAOYSA-N	InChI=1S/C8H20NO/c1-5-9(3,6-2)7-8-10-4/h5-8H2,1-4H3/q+1	11487124	1079129-48-8	TRC canada	analytical standard
MEL	Melamine	C3H6N6	126.065	Nc1nc(N)nc(n1)N	JDSHMPZPIAZGSV-UHFFFAOYSA-N	InChI=1S/C3H6N6/c4-1-7-2(5)9-3(6)8-1/h(H6,4,5,6,7,8,9)	7955	108-78-1	Sigma Aldrich	0.99
TCPP	Tris(1-chloro-2-propyl) phosphate	C9H18Cl3O4P	326.001	ClCC(OP(=O)(OC(CCl)C)OC(CCl)C)C	KVMPUXDNESXNOH-UHFFFAOYSA-N	InChI=1S/C9H18Cl3O4P/c1-7(4-10)14-17(13,15-8(2)5-11)16-9(3)6-12/h7-9H,4-6H2,1-3H3	26176	13674-84-5	Sigma Aldrich	analytical standard
SAC	Saccharin	C7H5NO3S	182.999	O=C1NS(=O)(=O)c2c1cccc2	CVHZOJJKTDOEJC-UHFFFAOYSA-N	InChI=1S/C7H5NO3S/c9-7-5-3-1-2-4-6(5)12(10,11)8-7/h1-4H,(H,8,9)	5143	81-07-2	Sigma Aldrich	0.99
BPS	4,4'-Sulfonyldiphenol	C12H10O4S	250.03	Oc1ccc(cc1)S(=O)(=O)c1ccc(cc1)O	VPWNQTHUCYMVMZ-UHFFFAOYSA-N	InChI=1S/C12H10O4S/c13-9-1-5-11(6-2-9)17(15,16)12-7-3-10(14)4-8-12/h1-8,13-14H	6626	80-09-1	Sigma Aldrich	0.98
ECL	Caprolactam	C6H11NO	113.084	O=C1CCCCCN1	JBKVHLHDHHXQEQ-UHFFFAOYSA-N	InChI=1S/C6H11NO/c8-6-4-2-1-3-5-7-6/h1-5H2,(H,7,8)	7768	105-60-2	Sigma Aldrich	analytical standard
CA	Cyanuric acid	C3H3N3O3	129.017	O=c1[nH]c(=O)[nH]c(=O)[nH]1	ZFSLODLOARCGLH-UHFFFAOYSA-N	InChI=1S/C3H3N3O3/c7-1-4-2(8)6-3(9)5-1/h(H3,4,5,6,7,8,9)	7956	108-80-5	Sigma Aldrich	0.98
ACE	Acesulfame	C4H5NO4S	161.986	CC1=CC(=O)N=S(=O)(O1)O	YGCFIWIQZPHFLU-UHFFFAOYSA-N	InChI=1S/C4H5NO4S/c1-3-2-4(6)5-10(7,8)9-3/h2H,1H3,(H,5,6)	36573	55589-62-3	Sigma Aldrich	0.99

## Sheet: D1_SI2nd_Suspect-List-A_Establ
Suspect ID	Trivial name	IUPAC name	Molecular Formula	Monoisotopic mass [g/mol]	SMILES	CAS-No	logD (pH 7.4, JChem)	reference for selection	reference for selection details	2nd reference for selection	2nd reference for selection details	3rd reference for selection	3rd reference for selection details
S-ID-0228	DiSAmPAP	bis[2-(N-ethyl-1,1,2,2,3,3,4,4,5,5,6,6,7,7,8,8,8-heptadecafluorooctanesulfonamido)ethoxy]phosphinic acid	C24H19F34N2O8PS2	1203.98	CCN(CCOP(O)(=O)OCCN(CC)S(=O)(=O)C(F)(F)C(F)(F)C(F)(F)C(F)(F)C(F)(F)C(F)(F)C(F)(F)C(F)(F)F)S(=O)(=O)C(F)(F)C(F)(F)C(F)(F)C(F)(F)C(F)(F)C(F)(F)C(F)(F)C(F)(F)F		8.33493	literature-derived suspect	Rupp, J. et al. Comprehensive target analysis and TOP assay of per- and polyfluoroalkyl substances (PFAS) in wild boar livers indicate contamination hot-spots in the environment. Sci. Total Environ. 871, 162028 (2023).
S-ID-0230	8-2-DiPAP	bis[(3,3,4,4,5,5,6,6,7,7,8,8,9,9,10,10,10-heptadecafluorodecyl)oxy]phosphinic acid	C20H9F34O4P	989.97	OP(=O)(OCCC(F)(F)C(F)(F)C(F)(F)C(F)(F)C(F)(F)C(F)(F)C(F)(F)C(F)(F)F)OCCC(F)(F)C(F)(F)C(F)(F)C(F)(F)C(F)(F)C(F)(F)C(F)(F)C(F)(F)F		9.61957	literature-derived suspect	Rupp, J. et al. Comprehensive target analysis and TOP assay of per- and polyfluoroalkyl substances (PFAS) in wild boar livers indicate contamination hot-spots in the environment. Sci. Total Environ. 871, 162028 (2023).
S-ID-0229	PFODA	pentatriacontafluorooctadecanoic acid	C18HF35O2	913.942	OC(=O)C(F)(F)C(F)(F)C(F)(F)C(F)(F)C(F)(F)C(F)(F)C(F)(F)C(F)(F)C(F)(F)C(F)(F)C(F)(F)C(F)(F)C(F)(F)C(F)(F)C(F)(F)C(F)(F)C(F)(F)F		8.5898	literature-derived suspect	Rupp, J. et al. Comprehensive target analysis and TOP assay of per- and polyfluoroalkyl substances (PFAS) in wild boar livers indicate contamination hot-spots in the environment. Sci. Total Environ. 871, 162028 (2023).
S-ID-0227	10-2-DiPAP	sodium 3,3,4,4,5,5,6,6,7,7,8,8,9,9,10,10,10-heptadecafluorodecyl 3,3,4,4,5,5,6,6,7,7,8,8,8-tridecafluorooctyl phosphate	C22H9F42O4P	911.958	C(COP(=O)([O-])OCCC(C(C(C(C(C(F)(F)F)(F)F)(F)F)(F)F)(F)F)(F)F)C(C(C(C(C(C(C(C(F)(F)F)(F)F)(F)F)(F)F)(F)F)(F)F)(F)F)(F)F.[Na+]		8.21828	literature-derived suspect	Rupp, J. et al. Comprehensive target analysis and TOP assay of per- and polyfluoroalkyl substances (PFAS) in wild boar livers indicate contamination hot-spots in the environment. Sci. Total Environ. 871, 162028 (2023).
S-ID-0226	6-2-8-2-DiPAP	[(3,3,4,4,5,5,6,6,7,7,8,8,9,9,10,10,10-heptadecafluorodecyl)oxy][(3,3,4,4,5,5,6,6,7,7,8,8,8-tridecafluorooctyl)oxy]phosphinic acid	C18H9F30O4P	889.976	OP(=O)(OCCC(F)(F)C(F)(F)C(F)(F)C(F)(F)C(F)(F)C(F)(F)F)OCCC(F)(F)C(F)(F)C(F)(F)C(F)(F)C(F)(F)C(F)(F)C(F)(F)C(F)(F)F		8.21828	literature-derived suspect	Rupp, J. et al. Comprehensive target analysis and TOP assay of per- and polyfluoroalkyl substances (PFAS) in wild boar livers indicate contamination hot-spots in the environment. Sci. Total Environ. 871, 162028 (2023).
S-ID-0225	PFHxDa	hentriacontafluorohexadecanoic acid	C16HF31O2	813.948	OC(=O)C(F)(F)C(F)(F)C(F)(F)C(F)(F)C(F)(F)C(F)(F)C(F)(F)C(F)(F)C(F)(F)C(F)(F)C(F)(F)C(F)(F)C(F)(F)C(F)(F)C(F)(F)F		7.18851	literature-derived suspect	Rupp, J. et al. Comprehensive target analysis and TOP assay of per- and polyfluoroalkyl substances (PFAS) in wild boar livers indicate contamination hot-spots in the environment. Sci. Total Environ. 871, 162028 (2023).
S-ID-0223	6-2-DiPAP	bis[(3,3,4,4,5,5,6,6,7,7,8,8,8-tridecafluorooctyl)oxy]phosphinic acid	C16H9F26O4P	789.982	OP(=O)(OCCC(F)(F)C(F)(F)C(F)(F)C(F)(F)C(F)(F)C(F)(F)F)OCCC(F)(F)C(F)(F)C(F)(F)C(F)(F)C(F)(F)C(F)(F)F		6.817	literature-derived suspect	Rupp, J. et al. Comprehensive target analysis and TOP assay of per- and polyfluoroalkyl substances (PFAS) in wild boar livers indicate contamination hot-spots in the environment. Sci. Total Environ. 871, 162028 (2023).
S-ID-0222	PFTeDA	heptacosafluorotetradecanoic acid	C14HF27O2	713.955	OC(=O)C(F)(F)C(F)(F)C(F)(F)C(F)(F)C(F)(F)C(F)(F)C(F)(F)C(F)(F)C(F)(F)C(F)(F)C(F)(F)C(F)(F)C(F)(F)F		5.78723	literature-derived suspect	Rupp, J. et al. Comprehensive target analysis and TOP assay of per- and polyfluoroalkyl substances (PFAS) in wild boar livers indicate contamination hot-spots in the environment. Sci. Total Environ. 871, 162028 (2023).
S-ID-0220	PFTrDA	pentacosafluorotridecanoic acid	C13HF25O2	663.958	OC(=O)C(F)(F)C(F)(F)C(F)(F)C(F)(F)C(F)(F)C(F)(F)C(F)(F)C(F)(F)C(F)(F)C(F)(F)C(F)(F)C(F)(F)F		5.08659	literature-derived suspect	Rupp, J. et al. Comprehensive target analysis and TOP assay of per- and polyfluoroalkyl substances (PFAS) in wild boar livers indicate contamination hot-spots in the environment. Sci. Total Environ. 871, 162028 (2023).
S-ID-0218	11Cl-PF3OUdS	potassium 2-[(8-chloro-1,1,2,2,3,3,4,4,5,5,6,6,7,7,8,8-hexadecafluorooctyl)oxy]-1,1,2,2-tetrafluoroethane-1-sulfonate	C10HClF20O4S	631.896	[OH]S(=O)(=O)C(F)(F)C(F)(F)OC(F)(F)C(F)(F)C(F)(F)C(F)(F)C(F)(F)C(F)(F)C(F)(F)C(F)(F)Cl		4.90942	literature-derived suspect	Rupp, J. et al. Comprehensive target analysis and TOP assay of per- and polyfluoroalkyl substances (PFAS) in wild boar livers indicate contamination hot-spots in the environment. Sci. Total Environ. 871, 162028 (2023).
S-ID-0214	PFDoDA	tricosafluorododecanoic acid	C12HF23O2	613.961	OC(=O)C(F)(F)C(F)(F)C(F)(F)C(F)(F)C(F)(F)C(F)(F)C(F)(F)C(F)(F)C(F)(F)C(F)(F)C(F)(F)F		4.38594	literature-derived suspect	Rupp, J. et al. Comprehensive target analysis and TOP assay of per- and polyfluoroalkyl substances (PFAS) in wild boar livers indicate contamination hot-spots in the environment. Sci. Total Environ. 871, 162028 (2023).
S-ID-0215	PFDS	sodium henicosafluorodecane-1-sulfonate	C10HF21O3S	599.931	[OH]S(=O)(=O)C(F)(F)C(F)(F)C(F)(F)C(F)(F)C(F)(F)C(F)(F)C(F)(F)C(F)(F)C(F)(F)C(F)(F)F		4.45471	literature-derived suspect	Rupp, J. et al. Comprehensive target analysis and TOP assay of per- and polyfluoroalkyl substances (PFAS) in wild boar livers indicate contamination hot-spots in the environment. Sci. Total Environ. 871, 162028 (2023).
S-ID-0197	N-Et-FOSAA	2-(N-ethyl-1,1,2,2,3,3,4,4,5,5,6,6,7,7,8,8,8-heptadecafluorooctanesulfonamido)acetic acid	C12H8F17NO4S	584.99	CCN(CC(=O)O)S(=O)(=O)C(C(C(C(C(C(C(C(F)(F)F)(F)F)(F)F)(F)F)(F)F)(F)F)(F)F)(F)F		1.60857	literature-derived suspect	Rupp, J. et al. Comprehensive target analysis and TOP assay of per- and polyfluoroalkyl substances (PFAS) in wild boar livers indicate contamination hot-spots in the environment. Sci. Total Environ. 871, 162028 (2023).
S-ID-0209	FDEA	3,3,4,4,5,5,6,6,7,7,8,8,9,9,10,10,11,11,12,12,12-henicosafluorododecanoic acid	C12H3F21O2	577.98	C(C(=O)O)C(C(C(C(C(C(C(C(C(C(F)(F)F)(F)F)(F)F)(F)F)(F)F)(F)F)(F)F)(F)F)(F)F)(F)F		3.61793	literature-derived suspect	Rupp, J. et al. Comprehensive target analysis and TOP assay of per- and polyfluoroalkyl substances (PFAS) in wild boar livers indicate contamination hot-spots in the environment. Sci. Total Environ. 871, 162028 (2023).
S-ID-0219	N-Et-FOSE x ac	N-ethyl-1,1,2,2,3,3,4,4,5,5,6,6,7,7,8,8,8-heptadecafluoro-N-(2-hydroxyethyl)octane-1-sulfonamide	C12H10F17NO3S	571.011	CCN(CCO)S(=O)(=O)C(C(C(C(C(C(C(C(F)(F)F)(F)F)(F)F)(F)F)(F)F)(F)F)(F)F)(F)F		4.96901	literature-derived suspect	Rupp, J. et al. Comprehensive target analysis and TOP assay of per- and polyfluoroalkyl substances (PFAS) in wild boar livers indicate contamination hot-spots in the environment. Sci. Total Environ. 871, 162028 (2023).
S-ID-0193	N-Me-FOSAA	2-(N-methyl-1,1,2,2,3,3,4,4,5,5,6,6,7,7,8,8,8-heptadecafluorooctanesulfonamido)acetic acid	C11H6F17NO4S	570.975	CN(CC(=O)O)S(=O)(=O)C(C(C(C(C(C(C(C(F)(F)F)(F)F)(F)F)(F)F)(F)F)(F)F)(F)F)(F)F		1.25155	literature-derived suspect	Rupp, J. et al. Comprehensive target analysis and TOP assay of per- and polyfluoroalkyl substances (PFAS) in wild boar livers indicate contamination hot-spots in the environment. Sci. Total Environ. 871, 162028 (2023).
S-ID-0224	FDET	3,3,4,4,5,5,6,6,7,7,8,8,9,9,10,10,11,11,12,12,12-henicosafluorododecan-1-ol	C12H5F21O	564.001	OCCC(F)(F)C(F)(F)C(F)(F)C(F)(F)C(F)(F)C(F)(F)C(F)(F)C(F)(F)C(F)(F)C(F)(F)F		7.01261	literature-derived suspect	Rupp, J. et al. Comprehensive target analysis and TOP assay of per- and polyfluoroalkyl substances (PFAS) in wild boar livers indicate contamination hot-spots in the environment. Sci. Total Environ. 871, 162028 (2023).
S-ID-0210	PFUDA	henicosafluoroundecanoic acid	C11HF21O2	563.964	OC(=O)C(F)(F)C(F)(F)C(F)(F)C(F)(F)C(F)(F)C(F)(F)C(F)(F)C(F)(F)C(F)(F)C(F)(F)F		3.6853	literature-derived suspect	Rupp, J. et al. Comprehensive target analysis and TOP assay of per- and polyfluoroalkyl substances (PFAS) in wild boar livers indicate contamination hot-spots in the environment. Sci. Total Environ. 871, 162028 (2023).
S-ID-0207	FDUEA	3,4,4,5,5,6,6,7,7,8,8,9,9,10,10,11,11,12,12,12-icosafluorododec-2-enoic acid	C12H2F20O2	557.974	OC(=O)C=C(F)C(F)(F)C(F)(F)C(F)(F)C(F)(F)C(F)(F)C(F)(F)C(F)(F)C(F)(F)C(F)(F)F		3.13511	literature-derived suspect	Rupp, J. et al. Comprehensive target analysis and TOP assay of per- and polyfluoroalkyl substances (PFAS) in wild boar livers indicate contamination hot-spots in the environment. Sci. Total Environ. 871, 162028 (2023).
S-ID-0217	N-Me-FOSE x ac	1,1,2,2,3,3,4,4,5,5,6,6,7,7,8,8,8-heptadecafluoro-N-(2-hydroxyethyl)-N-methyloctane-1-sulfonamide	C11H8F17NO3S	556.995	CN(CCO)S(=O)(=O)C(C(C(C(C(C(C(C(F)(F)F)(F)F)(F)F)(F)F)(F)F)(F)F)(F)F)(F)F		4.6122	literature-derived suspect	Rupp, J. et al. Comprehensive target analysis and TOP assay of per- and polyfluoroalkyl substances (PFAS) in wild boar livers indicate contamination hot-spots in the environment. Sci. Total Environ. 871, 162028 (2023).
S-ID-0184	FOSAA	2-(1,1,2,2,3,3,4,4,5,5,6,6,7,7,8,8,8-heptadecafluorooctanesulfonamido)acetic acid	C10H4F17NO4S	556.959	C(C(=O)O)NS(=O)(=O)C(C(C(C(C(C(C(C(F)(F)F)(F)F)(F)F)(F)F)(F)F)(F)F)(F)F)(F)F		0.0887728	literature-derived suspect	Rupp, J. et al. Comprehensive target analysis and TOP assay of per- and polyfluoroalkyl substances (PFAS) in wild boar livers indicate contamination hot-spots in the environment. Sci. Total Environ. 871, 162028 (2023).
S-ID-0201	8-2-PAP	3,3,4,4,5,5,6,6,7,7,8,8,9,9,10,10,10-heptadecafluorodecyl phosphate	C10H6F17O4P	543.973	OP(O)(=O)OCCC(F)(F)C(F)(F)C(F)(F)C(F)(F)C(F)(F)C(F)(F)C(F)(F)C(F)(F)F		2.26387	literature-derived suspect	Rupp, J. et al. Comprehensive target analysis and TOP assay of per- and polyfluoroalkyl substances (PFAS) in wild boar livers indicate contamination hot-spots in the environment. Sci. Total Environ. 871, 162028 (2023).
S-ID-0208	9Cl-PF3ONS	potassium 2-[(6-chloro-1,1,2,2,3,3,4,4,5,5,6,6-dodecafluorohexyl)oxy]-1,1,2,2-tetrafluoroethane-1-sulfonate	C8HClF16O4S	531.903	[OH]S(=O)(=O)C(F)(F)C(F)(F)OC(F)(F)C(F)(F)C(F)(F)C(F)(F)C(F)(F)C(F)(F)Cl		3.50813	literature-derived suspect	Rupp, J. et al. Comprehensive target analysis and TOP assay of per- and polyfluoroalkyl substances (PFAS) in wild boar livers indicate contamination hot-spots in the environment. Sci. Total Environ. 871, 162028 (2023).
S-ID-0216	N-Et-FOSA	N-ethyl-1,1,2,2,3,3,4,4,5,5,6,6,7,7,8,8,8-heptadecafluorooctane-1-sulfonamide	C10H6F17NO2S	526.985	CCNS(=O)(=O)C(C(C(C(C(C(C(C(F)(F)F)(F)F)(F)F)(F)F)(F)F)(F)F)(F)F)(F)F		4.49308	literature-derived suspect	Rupp, J. et al. Comprehensive target analysis and TOP assay of per- and polyfluoroalkyl substances (PFAS) in wild boar livers indicate contamination hot-spots in the environment. Sci. Total Environ. 871, 162028 (2023).
S-ID-0205	PFDA	nonadecafluorodecanoic acid	C10HF19O2	513.967	OC(=O)C(F)(F)C(F)(F)C(F)(F)C(F)(F)C(F)(F)C(F)(F)C(F)(F)C(F)(F)C(F)(F)F		2.98466	literature-derived suspect	Rupp, J. et al. Comprehensive target analysis and TOP assay of per- and polyfluoroalkyl substances (PFAS) in wild boar livers indicate contamination hot-spots in the environment. Sci. Total Environ. 871, 162028 (2023).
S-ID-0206	PFOS	sodium heptadecafluorooctane-1-sulfonate	C₈HF₁₇O₃S	499.937	[OH]S(=O)(=O)C(F)(F)C(F)(F)C(F)(F)C(F)(F)C(F)(F)C(F)(F)C(F)(F)C(F)(F)F		3.05343	literature-derived suspect	Rupp, J. et al. Comprehensive target analysis and TOP assay of per- and polyfluoroalkyl substances (PFAS) in wild boar livers indicate contamination hot-spots in the environment. Sci. Total Environ. 871, 162028 (2023).
S-ID-0212	N-Me-FOSA	1,1,2,2,3,3,4,4,5,5,6,6,7,7,8,8,8-heptadecafluoro-N-methyloctane-1-sulfonamide	C9H4F17NO2S	498.953	C(C(C(C(C(F)(F)S(=O)(=O)N)(F)F)(F)F)(F)F)(C(C(C(F)(F)F)(F)F)(F)F)(F)F		4.13608	literature-derived suspect	Rupp, J. et al. Comprehensive target analysis and TOP assay of per- and polyfluoroalkyl substances (PFAS) in wild boar livers indicate contamination hot-spots in the environment. Sci. Total Environ. 871, 162028 (2023).
S-ID-0211	FODS	heptadecafluorooctane-1-sulfonamide	C8H2F17NO2S	498.953	C(C(C(C(C(F)(F)S(=O)(=O)N)(F)F)(F)F)(F)F)(C(C(C(F)(F)F)(F)F)(F)F)(F)F		3.91232	literature-derived suspect	Rupp, J. et al. Comprehensive target analysis and TOP assay of per- and polyfluoroalkyl substances (PFAS) in wild boar livers indicate contamination hot-spots in the environment. Sci. Total Environ. 871, 162028 (2023).
S-ID-0200	FOEA	3,3,4,4,5,5,6,6,7,7,8,8,9,9,10,10,10-heptadecafluorodecanoic acid	C10H3F17O2	477.986	C(C(=O)O)C(C(C(C(C(C(C(C(F)(F)F)(F)F)(F)F)(F)F)(F)F)(F)F)(F)F)(F)F		2.21665	literature-derived suspect	Rupp, J. et al. Comprehensive target analysis and TOP assay of per- and polyfluoroalkyl substances (PFAS) in wild boar livers indicate contamination hot-spots in the environment. Sci. Total Environ. 871, 162028 (2023).
S-ID-0221	FOET	3,3,4,4,5,5,6,6,7,7,8,8,9,9,10,10,10-heptadecafluorodecan-1-ol	C10H5F17O	464.007	OCCC(F)(F)C(F)(F)C(F)(F)C(F)(F)C(F)(F)C(F)(F)C(F)(F)C(F)(F)F		5.61132	literature-derived suspect	Rupp, J. et al. Comprehensive target analysis and TOP assay of per- and polyfluoroalkyl substances (PFAS) in wild boar livers indicate contamination hot-spots in the environment. Sci. Total Environ. 871, 162028 (2023).
S-ID-0202	PFNA	heptadecafluorononanoic acid	C9HF17O2	463.971	OC(=O)C(F)(F)C(F)(F)C(F)(F)C(F)(F)C(F)(F)C(F)(F)C(F)(F)C(F)(F)F		2.28401	literature-derived suspect	Rupp, J. et al. Comprehensive target analysis and TOP assay of per- and polyfluoroalkyl substances (PFAS) in wild boar livers indicate contamination hot-spots in the environment. Sci. Total Environ. 871, 162028 (2023).
S-ID-0203	PFECHS	1,2,2,3,3,4,5,5,6,6-decafluoro-4-(1,1,2,2,2-pentafluoroethyl)cyclohexane-1-sulfonate	C8HF15O3S	460.933	[OH]S(=O)(=O)C1(F)C(F)(F)C(F)(F)C(F)(C(F)(F)C(F)(F)F)C(F)(F)C1(F)F		2.35228	literature-derived suspect	Rupp, J. et al. Comprehensive target analysis and TOP assay of per- and polyfluoroalkyl substances (PFAS) in wild boar livers indicate contamination hot-spots in the environment. Sci. Total Environ. 871, 162028 (2023).
S-ID-0199	FOUEA	3,4,4,5,5,6,6,7,7,8,8,9,9,10,10,10-hexadecafluorodec-2-enoic acid	C10H2F16O2	457.98	C(=C(/C(C(C(C(C(C(C(F)(F)F)(F)F)(F)F)(F)F)(F)F)(F)F)(F)F)\F)\C(=O)O		1.73382	literature-derived suspect	Rupp, J. et al. Comprehensive target analysis and TOP assay of per- and polyfluoroalkyl substances (PFAS) in wild boar livers indicate contamination hot-spots in the environment. Sci. Total Environ. 871, 162028 (2023).
S-ID-0191	6-2-PAP	[(3,3,4,4,5,5,6,6,7,7,8,8,8-tridecafluorooctyl)oxy]phosphonic acid	C8H6F13O4P	443.98	OP(O)(=O)OCCC(F)(F)C(F)(F)C(F)(F)C(F)(F)C(F)(F)C(F)(F)F		0.862583	literature-derived suspect	Rupp, J. et al. Comprehensive target analysis and TOP assay of per- and polyfluoroalkyl substances (PFAS) in wild boar livers indicate contamination hot-spots in the environment. Sci. Total Environ. 871, 162028 (2023).
S-ID-0195	FHpPA	4,4,5,5,6,6,7,7,8,8,9,9,10,10,10-pentadecafluorodecanoic acid	C10H5F15O2	442.005	C(CC(C(C(C(C(C(C(F)(F)F)(F)F)(F)F)(F)F)(F)F)(F)F)(F)F)C(=O)O		1.57604	literature-derived suspect	Rupp, J. et al. Comprehensive target analysis and TOP assay of per- and polyfluoroalkyl substances (PFAS) in wild boar livers indicate contamination hot-spots in the environment. Sci. Total Environ. 871, 162028 (2023).
S-ID-0048	{[4-(2-chlorophenyl)-3-(ethoxycarbonyl)-5-(methoxycarbonyl)-6-methylpyridin-2-yl]methoxy}acetic acid	2-{[4-(2-chlorophenyl)-3-(ethoxycarbonyl)-5-(methoxycarbonyl)-6-methylpyridin-2-yl]methoxy}acetic acid	C20H20ClNO7	421.093	CCOC(=O)C1=C(C2=CC=CC=C2Cl)C(C(=O)OC)=C(C)N=C1COCC(O)=O		-0.514208	literature-derived suspect	Kiefer, K., Du, L., Singer, H. & Hollender, J. Identification of LC-HRMS Nontarget Signals in Groundwater After Source Related Prioritization. Water Res. 196, 45 (2021). -> SI
S-ID-0196	PFOA	pentadecafluorooctanoic acid	C8HF15O2	413.974	OC(=O)C(F)(F)C(F)(F)C(F)(F)C(F)(F)C(F)(F)C(F)(F)C(F)(F)F		1.58337	literature-derived suspect	Rupp, J. et al. Comprehensive target analysis and TOP assay of per- and polyfluoroalkyl substances (PFAS) in wild boar livers indicate contamination hot-spots in the environment. Sci. Total Environ. 871, 162028 (2023).
S-ID-0173	oxiran-2-ylmethyl 7,7-dimethyloctanoate; para-toluene sulfonate	(oxiran-2-yl)methyl 7,7-dimethyloctanoate; 4-methylbenzene-1-sulfonic acid	C20H32O6S	400.192	CC1=CC=C(C=C1)S(O)(=O)=O.CC(C)(C)CCCCCC(=O)OCC1CO1	98362-33-5	3.27426	Database/regulatory-derived suspects	Arp, H. P. H. & Hale, S. E. UBA 126/2019 REACH: Improvement of guidance and methods for the identification and assessment of PMT/vPvM substances. Texte (2019). --> CAT 1
S-ID-0198	PFHxS	sodium tridecafluorohexane-1-sulfonate	C6HF13O3S	399.944	[OH]S(=O)(=O)C(F)(F)C(F)(F)C(F)(F)C(F)(F)C(F)(F)C(F)(F)F		1.65214	literature-derived suspect	Rupp, J. et al. Comprehensive target analysis and TOP assay of per- and polyfluoroalkyl substances (PFAS) in wild boar livers indicate contamination hot-spots in the environment. Sci. Total Environ. 871, 162028 (2023).
S-ID-0178	tris(2-butoxyethyl) phosphate	tris(2-butoxyethyl) phosphate	C18H39O7P	398.243	CCCCOCCOP(=O)(OCCOCCCC)OCCOCCCC	78-51-3	3.94455	literature-derived suspect	Fries, E. & Püttmann, W. Occurrence of organophosphate esters in surface water and ground water in Germany. J. Environ. Monit. 3, 621–626 (2001).	Database/regulatory-derived suspects	LAWA – Bund/Länder-Arbeitsgemeinschaft Wasser. RaKon-Liste – Teil B IV.1: Stoffliste zur Ableitung von Orientierungswerten für den Schutz des Grundwassers. https://www.lawa.de/documents/anlage1_lawa-rakon_teil-b_iv_1_1642412182.pdf (2021). --> selected PMs, characteristics see methods part	Database/regulatory-derived suspects	Arp, H. P. H. & Hale, S. E. UBA 126/2019 REACH: Improvement of guidance and methods for the identification and assessment of PMT/vPvM substances. Texte (2019). --> CAT 1
S-ID-0050	sucralose	(2R,3R,4R,5R,6R)-2-{[(2R,3S,4S,5S)-2,5-bis(chloromethyl)-3,4-dihydroxyoxolan-2-yl]oxy}-5-chloro-6-(hydroxymethyl)oxane-3,4-diol	C12H19Cl3O8	396.015	OC[C@H]1O[C@H](O[C@]2(CCl)O[C@H](CCl)[C@@H](O)[C@@H]2O)[C@H](O)[C@@H](O)[C@H]1Cl	56038-13-2	-0.465073	Database/regulatory-derived suspects	LAWA – Bund/Länder-Arbeitsgemeinschaft Wasser. RaKon-Liste – Teil B IV.1: Stoffliste zur Ableitung von Orientierungswerten für den Schutz des Grundwassers. https://www.lawa.de/documents/anlage1_lawa-rakon_teil-b_iv_1_1642412182.pdf (2021). --> selected PMs, characteristics see methods part
S-ID-0148	hexakis(methoxymethyl)melamine	N2,N2,N4,N4,N6,N6-hexakis(methoxymethyl)-1,3,5-triazine-2,4,6-triamine	C15H30N6O6	390.223	COCN(COC)C1=NC(=NC(=N1)N(COC)COC)N(COC)COC	3089-11-0	2.44774	literature-derived suspect	Alhelou, R., Seiwert, B. & Reemtsma, T. Hexamethoxymethylmelamine – A precursor of persistent and mobile contaminants in municipal wastewater and the water cycle. Water Res. 165, 1–9 (2019).	literature-derived suspect	Seiwert, B. et al. Ozonation products from trace organic chemicals in municipal wastewater and from metformin: peering through the keyhole with supercritical fluid chromatography-mass spectrometry. Water Res. 196, (2021).
S-ID-0015	chlorendic acid	1,4,5,6,7,7-hexachlorobicyclo[2.2.1]hept-5-ene-2,3-dicarboxylic acid	C9H4Cl6O4	385.824	OC(=O)C1C(C(O)=O)C2(Cl)C(Cl)=C(Cl)C1(Cl)C2(Cl)Cl		-3.17683	literature-derived suspect	Kiefer, K., Du, L., Singer, H. & Hollender, J. Identification of LC-HRMS Nontarget Signals in Groundwater After Source Related Prioritization. Water Res. 196, 45 (2021). -> SI
S-ID-0190	FHEA	3,3,4,4,5,5,6,6,7,7,8,8,8-tridecafluorooctanoic acid	C8H3F13O2	377.993	C(C(=O)O)C(C(C(C(C(C(F)(F)F)(F)F)(F)F)(F)F)(F)F)(F)F		0.815369	literature-derived suspect	Rupp, J. et al. Comprehensive target analysis and TOP assay of per- and polyfluoroalkyl substances (PFAS) in wild boar livers indicate contamination hot-spots in the environment. Sci. Total Environ. 871, 162028 (2023).
S-ID-0194	NaDONA	Sodium dodecafluoro-3H-4,8-dioxanonanoate	C7H2F12O4	377.976	[OH]C(=O)C(F)(F)C(F)OC(F)(F)C(F)(F)C(F)(F)OC(F)(F)F		1.41292	literature-derived suspect	Rupp, J. et al. Comprehensive target analysis and TOP assay of per- and polyfluoroalkyl substances (PFAS) in wild boar livers indicate contamination hot-spots in the environment. Sci. Total Environ. 871, 162028 (2023).
S-ID-0004	naphthalene-1,3,5-trisulfonic acid	naphthalene-1,3,5-trisulfonic acid	C10H8O9S3	367.933	OS(=O)(=O)C1=CC2=C(C=CC=C2C(=C1)S(O)(=O)=O)S(O)(=O)=O	6654-64-4	-6.62375	literature-derived suspect	Hamann, E., Stuyfzand, P. J., Greskowiak, J., Timmer, H. & Massmann, G. The fate of organic micropollutants during long-term/long-distance river bank filtration. Sci. Total Environ. 545–546, 629–640 (2016).
S-ID-0166	chlorendic anhydride	1,7,8,9,10,10-hexachloro-4-oxatricyclo[5.2.1.0²,⁶]dec-8-ene-3,5-dione	C9H2Cl6O3	367.814	ClC1=C(Cl)C2(Cl)C3C(C(=O)OC3=O)C1(Cl)C2(Cl)Cl	115-27-5	3.16156	Database/regulatory-derived suspects	Arp, H. P. H. & Hale, S. E. UBA 126/2019 REACH: Improvement of guidance and methods for the identification and assessment of PMT/vPvM substances. Texte (2019). --> CAT 1
S-ID-0213	FHET	3,3,4,4,5,5,6,6,7,7,8,8,8-tridecafluorooctan-1-ol	C8H5F13O	364.013	OCCC(F)(F)C(F)(F)C(F)(F)C(F)(F)C(F)(F)C(F)(F)F		4.21004	literature-derived suspect	Rupp, J. et al. Comprehensive target analysis and TOP assay of per- and polyfluoroalkyl substances (PFAS) in wild boar livers indicate contamination hot-spots in the environment. Sci. Total Environ. 871, 162028 (2023).
S-ID-0192	PFHpA	tridecafluoroheptanoic acid	C7HF13O2	363.977	OC(=O)C(F)(F)C(F)(F)C(F)(F)C(F)(F)C(F)(F)C(F)(F)F		0.882729	literature-derived suspect	Rupp, J. et al. Comprehensive target analysis and TOP assay of per- and polyfluoroalkyl substances (PFAS) in wild boar livers indicate contamination hot-spots in the environment. Sci. Total Environ. 871, 162028 (2023).
S-ID-0069	4-[4-(hydrazinesulfonyl)phenoxy]benzenesulfonohydrazide	4-[4-(hydrazinesulfonyl)phenoxy]benzene-1-sulfonohydrazide	C12H14N4O5S2	358.041	NNS(=O)(=O)C1=CC=C(OC2=CC=C(C=C2)S(=O)(=O)NN)C=C1	80-51-3	0.092074	Database/regulatory-derived suspects	Arp, H. P. H. & Hale, S. E. UBA 126/2019 REACH: Improvement of guidance and methods for the identification and assessment of PMT/vPvM substances. Texte (2019). --> CAT 1
S-ID-0027	3-methyl-5-(3-methyl-5-sulfophenoxy)benzenesulfonic acid	3-methyl-5-(3-methyl-5-sulfophenoxy)benzene-1-sulfonic acid	C14H14O7S2	358.018	CC1=CC(=CC(=C1)S(=O)(=O)O)OC2=CC(=CC(=C2)C)S(=O)(=O)O	73037-34-0	-1.89061	Database/regulatory-derived suspects	Arp, H. P. H. & Hale, S. E. UBA 126/2019 REACH: Improvement of guidance and methods for the identification and assessment of PMT/vPvM substances. Texte (2019). --> CAT 1
S-ID-0188	FHUEA	(2Z)-3,4,4,5,5,6,6,7,7,8,8,8-dodecafluorooct-2-enoic acid	C8H2F12O2	357.986	OC(=O)\C=C(/F)C(F)(F)C(F)(F)C(F)(F)C(F)(F)C(F)(F)F		0.332546	literature-derived suspect	Rupp, J. et al. Comprehensive target analysis and TOP assay of per- and polyfluoroalkyl substances (PFAS) in wild boar livers indicate contamination hot-spots in the environment. Sci. Total Environ. 871, 162028 (2023).
S-ID-0185	FPePA	4,4,5,5,6,6,7,7,8,8,8-undecafluorooctanoic acid	C8H5F11O2	342.011	C(CC(C(C(C(C(F)(F)F)(F)F)(F)F)(F)F)(F)F)C(=O)O		0.17499	literature-derived suspect	Rupp, J. et al. Comprehensive target analysis and TOP assay of per- and polyfluoroalkyl substances (PFAS) in wild boar livers indicate contamination hot-spots in the environment. Sci. Total Environ. 871, 162028 (2023).
S-ID-0189	HFPO-DA	2,3,3,3-tetrafluoro-2-(1,1,2,2,3,3,3-heptafluoropropoxy)propanoic acid	C6HF11O3	329.975	OC(=O)C(F)(OC(F)(F)C(F)(F)C(F)(F)F)C(F)(F)F		0.466841	literature-derived suspect	Rupp, J. et al. Comprehensive target analysis and TOP assay of per- and polyfluoroalkyl substances (PFAS) in wild boar livers indicate contamination hot-spots in the environment. Sci. Total Environ. 871, 162028 (2023).
S-ID-0081	2,3,3,3-tetrafluoro-2-(1,1,2,2,3,3,3-heptafluoropropoxy)propanoic acid	2,3,3,3-tetrafluoro-2-(1,1,2,2,3,3,3-heptafluoropropoxy)propanoic acid	C6HF11O3	329.975	OC(=O)C(F)(OC(F)(F)C(F)(F)C(F)(F)F)C(F)(F)F	13252-13-6	0.466841	Database/regulatory-derived suspects	Neumann, M. & Schliebner, I. UBA 127/2019 Protecting the sources of our drinking water: The criteria for identifying persistent, mobile and toxic (PMT) substances and very persistent and very mobile (vPvM) substances under EU Regulation REACH (EC) No 1907/2006. (2019). --> Detected table	Database/regulatory-derived suspects	Arp, H. P. H. & Hale, S. E. UBA 126/2019 REACH: Improvement of guidance and methods for the identification and assessment of PMT/vPvM substances. Texte (2019). --> CAT 2
S-ID-0186	PFHxA	undecafluorohexanoic acid	C6HF11O2	313.98	OC(=O)C(F)(F)C(F)(F)C(F)(F)C(F)(F)C(F)(F)F		0.182096	literature-derived suspect	Rupp, J. et al. Comprehensive target analysis and TOP assay of per- and polyfluoroalkyl substances (PFAS) in wild boar livers indicate contamination hot-spots in the environment. Sci. Total Environ. 871, 162028 (2023).
S-ID-0073	perfluorohexanoic acid	undecafluorohexanoic acid	C6HF11O2	313.98	OC(=O)C(F)(F)C(F)(F)C(F)(F)C(F)(F)C(F)(F)F	307-24-4	0.182096	Database/regulatory-derived suspects	LAWA – Bund/Länder-Arbeitsgemeinschaft Wasser. RaKon-Liste – Teil B IV.1: Stoffliste zur Ableitung von Orientierungswerten für den Schutz des Grundwassers. https://www.lawa.de/documents/anlage1_lawa-rakon_teil-b_iv_1_1642412182.pdf (2021). --> selected PMs, characteristics see methods part
S-ID-0052	benzophenone-4	5-benzoyl-4-hydroxy-2-methoxybenzene-1-sulfonic acid	C14H12O6S	308.035	COc1cc(O)c(cc1S(O)(=O)=O)C(=O)c1ccccc1	4065-45-6	-0.439155	literature-derived suspect	Jurado, A. et al. Urban groundwater contamination by residues of UV filters. J. Hazard. Mater. 271, 141–149 (2014). & Kiefer, K., Du, L., Singer, H. & Hollender, J. Identification of LC-HRMS Nontarget Signals in Groundwater After Source Related Prioritization. Water Res. 196, 45 (2021).
S-ID-0005	2-aminonaphthalene-1,5-disulfonic acid	2-aminonaphthalene-1,5-disulfonic acid	C10H9NO6S2	302.987	NC1=C(C2=CC=CC(=C2C=C1)S(O)(=O)=O)S(O)(=O)=O	117-62-4	-4.25695	literature-derived suspect	Hamann, E., Stuyfzand, P. J., Greskowiak, J., Timmer, H. & Massmann, G. The fate of organic micropollutants during long-term/long-distance river bank filtration. Sci. Total Environ. 545–546, 629–640 (2016).
S-ID-0007	dicyanodiamidine sulfate	bis((diaminomethylidene)urea); sulfuric acid	C4H14N8O6S	302.076	OS(O)(=O)=O.NC(N)=NC(N)=O.NC(N)=NC(N)=O	141-83-3	-3.84621	literature-derived suspect	Minkus, S., Grosse, S., Bieber, S., Veloutsou, S. & Letzel, T. Optimized hidden target screening for very polar molecules in surface waters including a compound database inquiry. Anal. Bioanal. Chem. 412, 4953–4966 (2020).
S-ID-0187	PFBS	1,1,2,2,3,3,4,4,4-nonafluorobutane-1-sulfonic acid	C4HF9O3S	299.95	[OH]S(=O)(=O)C(F)(F)C(F)(F)C(F)(F)C(F)(F)F		0.250858	literature-derived suspect	Rupp, J. et al. Comprehensive target analysis and TOP assay of per- and polyfluoroalkyl substances (PFAS) in wild boar livers indicate contamination hot-spots in the environment. Sci. Total Environ. 871, 162028 (2023).
S-ID-0077	perfluorobutanesulfonic acid	nonafluorobutane-1-sulfonic acid	C4HF9O3S	299.95	OS(=O)(=O)C(F)(F)C(F)(F)C(F)(F)C(F)(F)F	375-73-5	0.250858	Database/regulatory-derived suspects	Neumann, M. & Schliebner, I. UBA 127/2019 Protecting the sources of our drinking water: The criteria for identifying persistent, mobile and toxic (PMT) substances and very persistent and very mobile (vPvM) substances under EU Regulation REACH (EC) No 1907/2006. (2019). --> Detected table
S-ID-0237	2,2,3,3,4,4,4-heptafluoro-N-methyl-N-(trimethylsilyl)butanamide	2,2,3,3,4,4,4-heptafluoro-N-methyl-N-(trimethylsilyl)butanamide	C8H12F7NOSi	299.058	CN(C(=O)C(C(C(F)(F)F)(F)F)(F)F)[Si](C)(C)C		3.6984	expert hint
S-ID-0093	nonafluorobutane-1-sulfonamide	nonafluorobutane-1-sulfonamide	C4H2F9NO2S	298.966	NS(=O)(=O)C(F)(F)C(F)(F)C(F)(F)C(F)(F)F	30334-69-1	1.10973	literature-derived suspect	Kiefer, K., Du, L., Singer, H. & Hollender, J. Identification of LC-HRMS Nontarget Signals in Groundwater After Source Related Prioritization. Water Res. 196, 45 (2021).
S-ID-0001	edetic acid	2-({2-[bis(carboxymethyl)amino]ethyl}(carboxymethyl)amino)acetic acid	C10H16N2O8	292.091	OC(=O)CN(CCN(CC(O)=O)CC(O)=O)CC(O)=O	60-00-4	-14.743	literature-derived suspect	Kiefer, K., Du, L., Singer, H. & Hollender, J. Identification of LC-HRMS Nontarget Signals in Groundwater After Source Related Prioritization. Water Res. 196, 45 (2021). -> SI	Database/regulatory-derived suspects	Arp, H. P. H. & Hale, S. E. UBA 126/2019 REACH: Improvement of guidance and methods for the identification and assessment of PMT/vPvM substances. Texte (2019). --> Arp, H. P. H. & Hale, S. E. UBA 126/2019 REACH: Improvement of guidance and methods for the identification and assessment of PMT/vPvM substances. Texte (2019). --> Arp, H. P. H. & Hale, S. E. UBA 126/2019 REACH: Improvement of guidance…
S-ID-0013	naphthalene-1,2-disulfonic acid	naphthalene-1,2-disulfonic acid	C10H8O6S2	287.976	OS(=O)(=O)C1=C(C2=CC=CC=C2C=C1)S(O)(=O)=O	25167-78-6	-3.42826	literature-derived suspect	Kiefer, K., Du, L., Singer, H. & Hollender, J. Identification of LC-HRMS Nontarget Signals in Groundwater After Source Related Prioritization. Water Res. 196, 45 (2021).	Díaz-Cruz, M. S. & Barceló, D. Trace organic chemicals contamination in ground water recharge. Chemosphere 72, 333–342 (2008). & Hamann, E., Stuyfzand, P. J., Greskowiak, J., Timmer, H. & Massmann, G. The fate of organic micropollutants during long-term/long-distance river bank filtration. Sci. Total Environ. 545–546, 629–640 (2016). -> 1,5er
S-ID-0011	2,7-naphthalenedisulfonic acid	naphthalene-2,7-disulfonic acid	C10H8O6S2	287.976	OS(=O)(=O)C1=CC2=CC(=CC=C2C=C1)S(O)(=O)=O	92-41-1	-3.42826	literature-derived suspect	Díaz-Cruz, M. S. & Barceló, D. Trace organic chemicals contamination in ground water recharge. Chemosphere 72, 333–342 (2008).
S-ID-0012	naphthalene-1,7-disulfonic acid	naphthalene-1,7-disulfonic acid	C10H8O6S2	287.976	OS(=O)(=O)C1=CC2=C(C=CC=C2S(O)(=O)=O)C=C1	5724-16-3	-3.42826	literature-derived suspect	Díaz-Cruz, M. S. & Barceló, D. Trace organic chemicals contamination in ground water recharge. Chemosphere 72, 333–342 (2008).
S-ID-0159	methylthiophenyl morpholino isobutanone	2-methyl-1-[4-(methylsulfanyl)phenyl]-2-(morpholin-4-yl)propan-1-one	C15H21NO2S	279.129	CSC1=CC=C(C=C1)C(=O)C(C)(C)N1CCOCC1	71868-10-5	2.83042	Database/regulatory-derived suspects	Arp, H. P. H. & Hale, S. E. UBA 126/2019 REACH: Improvement of guidance and methods for the identification and assessment of PMT/vPvM substances. Texte (2019). --> CAT 1
S-ID-0106	3-(oxiran-2-ylmethoxy)-N,N-bis(oxiran-2-ylmethyl)aniline	3-[(oxiran-2-yl)methoxy]-N,N-bis[(oxiran-2-yl)methyl]aniline	C15H19NO4	277.131	C(OC1=CC(=CC=C1)N(CC1CO1)CC1CO1)C1CO1	71604-74-5	1.44742	Database/regulatory-derived suspects	Arp, H. P. H. & Hale, S. E. UBA 126/2019 REACH: Improvement of guidance and methods for the identification and assessment of PMT/vPvM substances. Texte (2019). --> CAT 1
S-ID-0105	4-(oxiran-2-ylmethoxy)-N,N-bis(oxiran-2-ylmethyl)aniline	4-[(oxiran-2-yl)methoxy]-N,N-bis[(oxiran-2-yl)methyl]aniline	C15H19NO4	277.131	C(OC1=CC=C(C=C1)N(CC1CO1)CC1CO1)C1CO1	5026-74-4	1.44742	Database/regulatory-derived suspects	Arp, H. P. H. & Hale, S. E. UBA 126/2019 REACH: Improvement of guidance and methods for the identification and assessment of PMT/vPvM substances. Texte (2019). --> CAT 1
S-ID-0074	triethyl citrate	1,2,3-triethyl 2-hydroxypropane-1,2,3-tricarboxylate	C12H20O7	276.121	CCOC(=O)CC(O)(CC(=O)OCC)C(=O)OCC	77-93-0	0.185402	Database/regulatory-derived suspects	Neumann, M. & Schliebner, I. UBA 127/2019 Protecting the sources of our drinking water: The criteria for identifying persistent, mobile and toxic (PMT) substances and very persistent and very mobile (vPvM) substances under EU Regulation REACH (EC) No 1907/2006. (2019). --> Detected table	Database/regulatory-derived suspects	Arp, H. P. H. & Hale, S. E. UBA 126/2019 REACH: Improvement of guidance and methods for the identification and assessment of PMT/vPvM substances. Texte (2019). --> CAT 6
S-ID-0002	phosphonobutanetricarboxylic acid	2-phosphonobutane-1,2,4-tricarboxylic acid	C7H11O9P	270.014	OC(=O)CCC(CC(O)=O)(C(O)=O)P(O)(O)=O	37971-36-1	-12.6604	Database/regulatory-derived suspects	Arp, H. P. H. & Hale, S. E. UBA 126/2019 REACH: Improvement of guidance and methods for the identification and assessment of PMT/vPvM substances. Texte (2019). --> CAT 1
S-ID-0181	centralite	1,3-diethyl-1,3-diphenylurea	C17H20N2O	268.158	CCN(C(=O)N(CC)C1=CC=CC=C1)C1=CC=CC=C1	85-98-3	3.5604	literature-derived suspect	ter Laak, T. L. et al. Broad target chemical screening approach used as tool for rapid assessment of groundwater quality. Sci. Total Environ. 427–428, 308–313 (2012).
S-ID-0179	tributyl phosphate	tributyl phosphate	C12H27O4P	266.165	CCCCOP(=O)(OCCCC)OCCCC	126-73-8	4.08548	literature-derived suspect	Albergamo, V. et al. Nontarget screening reveals time trends of polar micropollutants in a riverbank filtration system. Environ. Sci. Technol. 53, 7584–7594 (2019).
S-ID-0204	FBET	3,3,4,4,5,5,6,6,6-nonafluorohexan-1-ol	C6H5F9O	264.02	OCCC(F)(F)C(F)(F)C(F)(F)C(F)(F)F		2.80875	literature-derived suspect	Rupp, J. et al. Comprehensive target analysis and TOP assay of per- and polyfluoroalkyl substances (PFAS) in wild boar livers indicate contamination hot-spots in the environment. Sci. Total Environ. 871, 162028 (2023).
S-ID-0183	PFPA	nonafluoropentanoic acid	C5HF9O2	263.983	OC(=O)C(F)(F)C(F)(F)C(F)(F)C(F)(F)F		-0.518428	literature-derived suspect	Rupp, J. et al. Comprehensive target analysis and TOP assay of per- and polyfluoroalkyl substances (PFAS) in wild boar livers indicate contamination hot-spots in the environment. Sci. Total Environ. 871, 162028 (2023).
S-ID-0046	perfluoropentanoic acid	nonafluoropentanoic acid	C5HF9O2	263.983	OC(=O)C(F)(F)C(F)(F)C(F)(F)C(F)(F)F	2706-90-3	-0.518428	Database/regulatory-derived suspects	LAWA – Bund/Länder-Arbeitsgemeinschaft Wasser. RaKon-Liste – Teil B IV.1: Stoffliste zur Ableitung von Orientierungswerten für den Schutz des Grundwassers. https://www.lawa.de/documents/anlage1_lawa-rakon_teil-b_iv_1_1642412182.pdf (2021). --> selected PMs, characteristics see methods part
S-ID-0156	indigo blue	(Z)-1H,1'H,3H,3'H-[2,2'-biindolylidene]-3,3'-dione	C16H10N2O2	262.074	O=C1\C(NC2=CC=CC=C12)=C1\NC2=CC=CC=C2C1=O	482-89-3	2.61948	Database/regulatory-derived suspects	Arp, H. P. H. & Hale, S. E. UBA 126/2019 REACH: Improvement of guidance and methods for the identification and assessment of PMT/vPvM substances. Texte (2019). --> CAT 1
S-ID-0232	dibromomethanesulfonic acid	dibromomethanesulfonic acid	CH2Br2SO3	251.809	C(S(=O)(=O)O)(Br)Br		-1.34769	literature-derived suspect	Zahn, D., Frömel, T. & Knepper, T. P. Halogenated methanesulfonic acids: A new class of organic micropollutants in the water cycle. Water Res. 101, 292–299 (2016).
S-ID-0051	heptafluoropropane-1-sulfonic acid	heptafluoropropane-1-sulfonic acid	C3HF7O3S	249.953	OS(=O)(=O)C(F)(F)C(F)(F)C(F)(F)F	423-41-6	-0.449784	literature-derived suspect	Kiefer, K., Du, L., Singer, H. & Hollender, J. Identification of LC-HRMS Nontarget Signals in Groundwater After Source Related Prioritization. Water Res. 196, 45 (2021).
S-ID-0075	sulfapyridine	4-amino-N-(pyridin-2-yl)benzene-1-sulfonamide	C11H11N3O2S	249.057	NC1=CC=C(C=C1)S(=O)(=O)NC1=CC=CC=N1	144-83-2	0.242027	literature-derived suspect	Lamastra, L., Balderacchi, M. & Trevisan, M. Inclusion of emerging organic contaminants in groundwater monitoring plans. MethodsX 3, 459–476 (2016).	Database/regulatory-derived suspects	Arp, H. P. H. & Hale, S. E. UBA 126/2019 REACH: Improvement of guidance and methods for the identification and assessment of PMT/vPvM substances. Texte (2019). --> CAT 4
S-ID-0101	3,3'-sulphonyldianiline	3-(3-aminobenzenesulfonyl)aniline	C12H12N2O2S	248.062	NC1=CC=CC(=C1)S(=O)(=O)C1=CC(N)=CC=C1	599-61-1	1.27022	Database/regulatory-derived suspects	Arp, H. P. H. & Hale, S. E. UBA 126/2019 REACH: Improvement of guidance and methods for the identification and assessment of PMT/vPvM substances. Texte (2019). --> CAT 1
S-ID-0162	dimethyl 2,6-naphthalate	2,6-dimethyl naphthalene-2,6-dicarboxylate	C14H12O4	244.074	COC(=O)C1=CC2=CC=C(C=C2C=C1)C(=O)OC	840-65-3	2.96968	Database/regulatory-derived suspects	Arp, H. P. H. & Hale, S. E. UBA 126/2019 REACH: Improvement of guidance and methods for the identification and assessment of PMT/vPvM substances. Texte (2019). --> CAT 2
S-ID-0041	2-amino-4,5-dichlorobenzenesulfonic acid	2-amino-4,5-dichlorobenzene-1-sulfonic acid	C6H5Cl2NO3S	240.937	NC1=CC(Cl)=C(Cl)C=C1S(O)(=O)=O	6331-96-0	-0.843058	Database/regulatory-derived suspects	Arp, H. P. H. & Hale, S. E. UBA 126/2019 REACH: Improvement of guidance and methods for the identification and assessment of PMT/vPvM substances. Texte (2019). --> CAT 1
S-ID-0040	4-amino-2,5-dichlorobenzenesulfonic acid	4-amino-2,5-dichlorobenzene-1-sulfonic acid	C6H5Cl2NO3S	240.937	NC1=CC(Cl)=C(C=C1Cl)S(O)(=O)=O	88-50-6	-0.843061	literature-derived suspect	Albergamo, V. et al. Nontarget screening reveals time trends of polar micropollutants in a riverbank filtration system. Environ. Sci. Technol. 53, 7584–7594 (2019).
S-ID-0103	caldon	2-(butan-2-yl)-4,6-dinitrophenol	C10H12N2O5	240.075	CCC(C)C1=CC(=CC(=C1O)[N+]([O-])=O)[N+]([O-])=O	88-85-7	1.42122	Database/regulatory-derived suspects	Arp, H. P. H. & Hale, S. E. UBA 126/2019 REACH: Improvement of guidance and methods for the identification and assessment of PMT/vPvM substances. Texte (2019). --> CAT 2	Database/regulatory-derived suspects	SVHC: European Chemicals Agency (ECHA). Candidate List of substances of very high concern for authorisation. https://www.echa.europa.eu/candidate-list-table (2020).
S-ID-0076	dbnpa	2,2-dibromo-2-cyanoacetamide	C3H2Br2N2O	239.853	NC(=O)C(Br)(Br)C#N	10222-01-2	0.242866	expert hint
S-ID-0033	7-amino-4-hydroxynaphthalene-2-sulfonic acid	7-amino-4-hydroxynaphthalene-2-sulfonic acid	C10H9NO4S	239.025	NC1=CC2=CC(=CC(O)=C2C=C1)S(O)(=O)=O	87-02-5	-1.36686	literature-derived suspect	Kozel, R. Zustand und Entwicklung Grundwasser Schweiz. Ergebnisse der Nationalen Grundwasserbeobachtung NAQUA, Stand 2016. Umwelt-Zustand Nr. 1901 www.bafu.admin.ch/uz-1901-d%0AEine (2019).
S-ID-0019	4-[(4-amino-3-methylcyclohexyl)methyl]-2-methylcyclohexan-1-amine	4-[(4-amino-3-methylcyclohexyl)methyl]-2-methylcyclohexan-1-amine	C15H30N2	238.241	CC1CC(CC2CCC(N)C(C)C2)CCC1N	6864-37-5	-2.7862	Database/regulatory-derived suspects	Arp, H. P. H. & Hale, S. E. UBA 126/2019 REACH: Improvement of guidance and methods for the identification and assessment of PMT/vPvM substances. Texte (2019). --> CAT 1
S-ID-0140	fluometuron	3,3-dimethyl-1-[3-(trifluoromethyl)phenyl]urea	C10H11F3N2O	232.082	CN(C)C(=O)Nc1cccc(c1)C(F)(F)F		2.20261	literature-derived suspect	Kiefer, K., Du, L., Singer, H. & Hollender, J. Identification of LC-HRMS Nontarget Signals in Groundwater After Source Related Prioritization. Water Res. 196, 45 (2021). -> SI
S-ID-0032	[(1R)-7,7-dimethyl-2-oxobicyclo[2.2.1]heptan-1-yl]methanesulfonic acid	[(1R)-7,7-dimethyl-2-oxobicyclo[2.2.1]heptan-1-yl]methanesulfonic acid	C10H16O4S	232.077	CC1(C)C2CC[C@]1(CS(O)(=O)=O)C(=O)C2	35963-20-3	-1.39379	literature-derived suspect	Albergamo, V. et al. Nontarget screening reveals time trends of polar micropollutants in a riverbank filtration system. Environ. Sci. Technol. 53, 7584–7594 (2019).
S-ID-0018	(N-methylbenzenesulfonamido)acetic acid	2-(N-methylbenzenesulfonamido)acetic acid	C9H11NO4S	229.041	CN(CC(O)=O)S(=O)(=O)C1=CC=CC=C1	46376-16-3	-2.96788	literature-derived suspect	Díaz-Cruz, M. S. & Barceló, D. Trace organic chemicals contamination in ground water recharge. Chemosphere 72, 333–342 (2008).
S-ID-0165	oxybenzone	2-benzoyl-5-methoxyphenol	C14H12O3	228.079	COC1=CC=C(C(=O)C2=CC=CC=C2)C(O)=C1	131-57-7	3.13405	literature-derived suspect	Corada-Fernández, C. et al. Effects of extreme rainfall events on the distribution of selected emerging contaminants in surface and groundwater: The Guadalete River basin (SW, Spain). Sci. Total Environ. 605–606, 770–783 (2017).	Database/regulatory-derived suspects	Arp, H. P. H. & Hale, S. E. UBA 126/2019 REACH: Improvement of guidance and methods for the identification and assessment of PMT/vPvM substances. Texte (2019). --> CAT 6
S-ID-0064	2,5-dichlorobenzenesulfonic acid	2,5-dichlorobenzene-1-sulfonic acid	C6H4Cl2O3S	225.926	OS(=O)(=O)C1=CC(Cl)=CC=C1Cl	88-42-6	-0.0141569	literature-derived suspect	Kiefer, K., Du, L., Singer, H. & Hollender, J. Identification of LC-HRMS Nontarget Signals in Groundwater After Source Related Prioritization. Water Res. 196, 45 (2021).
S-ID-0171	drometrizole	2-(2H-1,2,3-benzotriazol-2-yl)-4-methylphenol	C13H11N3O	225.09	CC1=CC=C(O)C(=C1)N1N=C2C=CC=CC2=N1	2440-22-4	3.18218	Database/regulatory-derived suspects	Arp, H. P. H. & Hale, S. E. UBA 126/2019 REACH: Improvement of guidance and methods for the identification and assessment of PMT/vPvM substances. Texte (2019). --> CAT 1
S-ID-0037	naphthionic acid	4-aminonaphthalene-1-sulfonic acid	C10H9NO3S	223.03	NC1=CC=C(C2=CC=CC=C12)S(O)(=O)=O	84-86-6	-1.06051	literature-derived suspect	Albergamo, V. et al. Nontarget screening reveals time trends of polar micropollutants in a riverbank filtration system. Environ. Sci. Technol. 53, 7584–7594 (2019).
S-ID-0062	tetraglyme	2,5,8,11,14-pentaoxapentadecane	C10H22O5	222.147	COCCOCCOCCOCCOC	143-24-8	-0.0633526	Database/regulatory-derived suspects	Neumann, M. & Schliebner, I. UBA 127/2019 Protecting the sources of our drinking water: The criteria for identifying persistent, mobile and toxic (PMT) substances and very persistent and very mobile (vPvM) substances under EU Regulation REACH (EC) No 1907/2006. (2019). --> Detected table
S-ID-0157	diethyl phthalate	1,2-diethyl benzene-1,2-dicarboxylate	C12H14O4	222.089	CCOC(=O)C1=CC=CC=C1C(=O)OCC	84-66-2	2.69382	Database/regulatory-derived suspects	Arp, H. P. H. & Hale, S. E. UBA 126/2019 REACH: Improvement of guidance and methods for the identification and assessment of PMT/vPvM substances. Texte (2019). --> CAT 6
S-ID-0035	cyclotrimethylenetrinitramine	1,3,5-trinitro-1,3,5-triazinane	C3H6N6O6	222.035	[O-][N+](=O)N1CN(CN(C1)[N+]([O-])=O)[N+]([O-])=O	121-82-4	-1.16091	Database/regulatory-derived suspects	Neumann, M. & Schliebner, I. UBA 127/2019 Protecting the sources of our drinking water: The criteria for identifying persistent, mobile and toxic (PMT) substances and very persistent and very mobile (vPvM) substances under EU Regulation REACH (EC) No 1907/2006. (2019). --> Detected table	Database/regulatory-derived suspects	Arp, H. P. H. & Hale, S. E. UBA 126/2019 REACH: Improvement of guidance and methods for the identification and assessment of PMT/vPvM substances. Texte (2019). --> CAT 1
S-ID-0039	2-amino-5-chloro-4-methylbenzenesulfonic acid	2-amino-5-chloro-4-methylbenzene-1-sulfonic acid	C7H8ClNO3S	220.991	CC1=CC(N)=C(C=C1Cl)S(O)(=O)=O	88-53-9	-0.933547	literature-derived suspect	Albergamo, V. et al. Nontarget screening reveals time trends of polar micropollutants in a riverbank filtration system. Environ. Sci. Technol. 53, 7584–7594 (2019).
S-ID-0047	triacetin	1,3-bis(acetyloxy)propan-2-yl acetate	C9H14O6	218.079	CC(=O)OCC(COC(C)=O)OC(C)=O	102-76-1	-0.515638	Database/regulatory-derived suspects	Neumann, M. & Schliebner, I. UBA 127/2019 Protecting the sources of our drinking water: The criteria for identifying persistent, mobile and toxic (PMT) substances and very persistent and very mobile (vPvM) substances under EU Regulation REACH (EC) No 1907/2006. (2019). --> Detected table	Database/regulatory-derived suspects	Arp, H. P. H. & Hale, S. E. UBA 126/2019 REACH: Improvement of guidance and methods for the identification and assessment of PMT/vPvM substances. Texte (2019). --> CAT 6
S-ID-0177	4,4'-difluorobenzophenone	bis(4-fluorophenyl)methanone	C13H8F2O	218.054	FC1=CC=C(C=C1)C(=O)C1=CC=C(F)C=C1	345-92-6	3.718	Database/regulatory-derived suspects	Arp, H. P. H. & Hale, S. E. UBA 126/2019 REACH: Improvement of guidance and methods for the identification and assessment of PMT/vPvM substances. Texte (2019). --> CAT 1
S-ID-0079	diphenylphosphinic acid	diphenylphosphinic acid	C12H11O2P	218.05	OP(=O)(C1=CC=CC=C1)C1=CC=CC=C1	1707-03-5	0.354431	literature-derived suspect	Albergamo, V. et al. Nontarget screening reveals time trends of polar micropollutants in a riverbank filtration system. Environ. Sci. Technol. 53, 7584–7594 (2019).
S-ID-0042	5-nitro-O-toluenesulfonic acid	2-methyl-5-nitrobenzene-1-sulfonic acid	C7H7NO5S	217.004	CC1=CC=C(C=C1S(O)(=O)=O)[N+]([O-])=O	121-03-9	-0.768841	literature-derived suspect	Kiefer, K., Du, L., Singer, H. & Hollender, J. Identification of LC-HRMS Nontarget Signals in Groundwater After Source Related Prioritization. Water Res. 196, 45 (2021).	Database/regulatory-derived suspects	Arp, H. P. H. & Hale, S. E. UBA 126/2019 REACH: Improvement of guidance and methods for the identification and assessment of PMT/vPvM substances. Texte (2019). --> CAT 1
S-ID-0167	[methyl(phenyl)phosphoroso]benzene	[methyl(phenyl)phosphoroso]benzene	C13H13OP	216.07	CP(=O)(C1=CC=CC=C1)C1=CC=CC=C1	2129-89-7	3.1791	literature-derived suspect	Kiefer, K., Du, L., Singer, H. & Hollender, J. Identification of LC-HRMS Nontarget Signals in Groundwater After Source Related Prioritization. Water Res. 196, 45 (2021).
S-ID-0139	atrazine	6-chloro-N2-ethyl-N4-(propan-2-yl)-1,3,5-triazine-2,4-diamine	C8H14ClN5	215.094	CCNC1=NC(Cl)=NC(NC(C)C)=N1	1912-24-9	2.19733	Database/regulatory-derived suspects	Arp, H. P. H. & Hale, S. E. UBA 126/2019 REACH: Improvement of guidance and methods for the identification and assessment of PMT/vPvM substances. Texte (2019). --> CAT 2
S-ID-0100	4-mesyl-2-nitrotoluene	4-methanesulfonyl-1-methyl-2-nitrobenzene	C8H9NO4S	215.025	CC1=C(C=C(C=C1)S(C)(=O)=O)[N+]([O-])=O	1671-49-4	1.26696	Database/regulatory-derived suspects	Arp, H. P. H. & Hale, S. E. UBA 126/2019 REACH: Improvement of guidance and methods for the identification and assessment of PMT/vPvM substances. Texte (2019). --> CAT 1
S-ID-0054	1,3-benzothiazole-2-sulfonic acid	1,3-benzothiazole-2-sulfonic acid	C7H5NO3S2	214.971	OS(=O)(=O)C1=NC2=CC=CC=C2S1	941-57-1	-0.39777	expert hint
S-ID-0182	PFBA	heptafluorobutanoic acid	C4HF7O2	213.986	OC(=O)C(F)(F)C(F)(F)C(F)(F)F		-1.21852	literature-derived suspect	Rupp, J. et al. Comprehensive target analysis and TOP assay of per- and polyfluoroalkyl substances (PFAS) in wild boar livers indicate contamination hot-spots in the environment. Sci. Total Environ. 871, 162028 (2023).
S-ID-0034	heptafluorobutyric acid	heptafluorobutanoic acid	C4HF7O2	213.986	OC(=O)C(F)(F)C(F)(F)C(F)(F)F	375-22-4	-1.21852	Database/regulatory-derived suspects	LAWA – Bund/Länder-Arbeitsgemeinschaft Wasser. RaKon-Liste – Teil B IV.1: Stoffliste zur Ableitung von Orientierungswerten für den Schutz des Grundwassers. https://www.lawa.de/documents/anlage1_lawa-rakon_teil-b_iv_1_1642412182.pdf (2021). --> selected PMs, characteristics see methods part
S-ID-0136	N-butyl-benzenesulfonamide	N-butylbenzenesulfonamide	C10H15NO2S	213.082	CCCCNS(=O)(=O)C1=CC=CC=C1	3622-84-2	2.12622	literature-derived suspect	Lapworth, D. J., Baran, N., Stuart, M. E., Manamsa, K. & Talbot, J. Persistent and emerging micro-organic contaminants in Chalk groundwater of England and France. Environ. Pollut. 203, 214–225 (2015).	Database/regulatory-derived suspects	Arp, H. P. H. & Hale, S. E. UBA 126/2019 REACH: Improvement of guidance and methods for the identification and assessment of PMT/vPvM substances. Texte (2019). --> CAT 1
S-ID-0010	bis(4-aminocyclohexyl)methane	4-[(4-aminocyclohexyl)methyl]cyclohexan-1-amine	C13H26N2	210.21	NC1CCC(CC2CCC(N)CC2)CC1	1761-71-3	-3.47243	Database/regulatory-derived suspects	Arp, H. P. H. & Hale, S. E. UBA 126/2019 REACH: Improvement of guidance and methods for the identification and assessment of PMT/vPvM substances. Texte (2019). --> CAT 1
S-ID-0065	di-N-butyl phosphate	dibutoxyphosphinic acid	C8H19O4P	210.102	CCCCOP(O)(=O)OCCCC	107-66-4	0.0075743	Database/regulatory-derived suspects	Arp, H. P. H. & Hale, S. E. UBA 126/2019 REACH: Improvement of guidance and methods for the identification and assessment of PMT/vPvM substances. Texte (2019). --> CAT 1
S-ID-0160	anthraquinone	9,10-dihydroanthracene-9,10-dione	C14H8O2	208.052	O=C1C2=CC=CC=C2C(=O)C2=CC=CC=C12	84-65-1	2.91871	Database/regulatory-derived suspects	Arp, H. P. H. & Hale, S. E. UBA 126/2019 REACH: Improvement of guidance and methods for the identification and assessment of PMT/vPvM substances. Texte (2019). --> CAT 6
S-ID-0058	2-naphthalenesulfonic acid	naphthalene-2-sulfonic acid	C10H8O3S	208.019	OS(=O)(=O)C1=CC=C2C=CC=CC2=C1	120-18-3	-0.232769	Database/regulatory-derived suspects	Neumann, M. & Schliebner, I. UBA 127/2019 Protecting the sources of our drinking water: The criteria for identifying persistent, mobile and toxic (PMT) substances and very persistent and very mobile (vPvM) substances under EU Regulation REACH (EC) No 1907/2006. (2019). --> Detected table	Database/regulatory-derived suspects	Arp, H. P. H. & Hale, S. E. UBA 126/2019 REACH: Improvement of guidance and methods for the identification and assessment of PMT/vPvM substances. Texte (2019). --> CAT 6
S-ID-0137	monex	N,N-dimethyl[(dimethylcarbamothioyl)sulfanyl]carbothioamide	C6H12N2S3	208.016	CN(C)C(=S)SC(=S)N(C)C	97-74-5	2.13813	Database/regulatory-derived suspects	Arp, H. P. H. & Hale, S. E. UBA 126/2019 REACH: Improvement of guidance and methods for the identification and assessment of PMT/vPvM substances. Texte (2019). --> CAT 1
S-ID-0233	bromo(chloro)methanesulfonic acid	bromo(chloro)methanesulfonic acid	CH2BrClSO3	207.86	C(S(=O)(=O)O)(Cl)Br		-1.26079	literature-derived suspect	Zahn, D., Frömel, T. & Knepper, T. P. Halogenated methanesulfonic acids: A new class of organic micropollutants in the water cycle. Water Res. 101, 292–299 (2016).
S-ID-0087	2-pyrrolidinone, 1-butyl-	1-butylpyrrolidin-2-one	C7H13NO4S	207.057	CC(C)(CS(=O)(=O)O)NC(=O)C=C	3470-98-2	-2.70928	expert hint
S-ID-0122	4,4-oxydianiline	4-(4-aminophenoxy)aniline	C12H12N2O	200.095	NC1=CC=C(OC2=CC=C(N)C=C2)C=C1	101-80-4	1.81493	Database/regulatory-derived suspects	Arp, H. P. H. & Hale, S. E. UBA 126/2019 REACH: Improvement of guidance and methods for the identification and assessment of PMT/vPvM substances. Texte (2019). --> CAT 2
S-ID-0126	3,7,10-trimethyl-2,8,9-trioxa-5-aza-1-borabicyclo[3.3.3]undecane	3,7,10-trimethyl-2,8,9-trioxa-5-aza-1-borabicyclo[3.3.3]undecane	C9H18BNO3	199.138	CC1CN2CC(C)OB(O1)OC(C)C2	101-00-8	1.87548	literature-derived suspect	Kiefer, K., Du, L., Singer, H. & Hollender, J. Identification of LC-HRMS Nontarget Signals in Groundwater After Source Related Prioritization. Water Res. 196, 45 (2021).
S-ID-0059	bronopol	2-bromo-2-nitropropane-1,3-diol	C3H6BrNO4	198.948	OCC(Br)(CO)[N+]([O-])=O	52-51-7	-0.185744	expert hint
S-ID-0131	cycluron	1-cyclooctyl-3,3-dimethylurea	C11H22N2O	198.173	CN(C)C(=O)NC1CCCCCCC1	2163-69-1	1.9956	literature-derived suspect	ter Laak, T. L. et al. Broad target chemical screening approach used as tool for rapid assessment of groundwater quality. Sci. Total Environ. 427–428, 308–313 (2012).
S-ID-0017	2-hydroxy-3-(prop-2-en-1-yloxy)propane-1-sulfonic acid	2-hydroxy-3-(prop-2-en-1-yloxy)propane-1-sulfonic acid	C6H12O5S	196.041	C=CCOCC(CS(=O)(=O)O)O		-3.13064	Database/regulatory-derived suspects	Arp, H. P. H. & Hale, S. E. UBA 126/2019 REACH: Improvement of guidance and methods for the identification and assessment of PMT/vPvM substances. Texte (2019). --> CAT 1
S-ID-0130	dimethyl phthalate	1,2-dimethyl benzene-1,2-dicarboxylate	C10H10O4	194.058	COC(=O)C1=CC=CC=C1C(=O)OC	131-11-3	1.9802	Database/regulatory-derived suspects	Arp, H. P. H. & Hale, S. E. UBA 126/2019 REACH: Improvement of guidance and methods for the identification and assessment of PMT/vPvM substances. Texte (2019). --> CAT 6
S-ID-0143	2-[2-(1-cyano-1-methylpropyl)diazen-1-yl]-2-methylbutanenitrile	2-[2-(1-cyano-1-methylpropyl)diazen-1-yl]-2-methylbutanenitrile	C10H16N4	192.137	CCC(C)(N=NC(C)(CC)C#N)C#N	13472-08-7	2.31541	Database/regulatory-derived suspects	Arp, H. P. H. & Hale, S. E. UBA 126/2019 REACH: Improvement of guidance and methods for the identification and assessment of PMT/vPvM substances. Texte (2019). --> CAT 1
S-ID-0003	nitrilotriacetic acid	2-[bis(carboxymethyl)amino]acetic acid	C6H9NO6	191.043	OC(=O)CN(CC(O)=O)CC(O)=O	139-13-9	-11.0924	literature-derived suspect	Lopez, B., Ollivier, P., Togola, A., Baran, N. & Ghestem, J. P. Screening of French groundwater for regulated and emerging contaminants. Sci. Total Environ. 518–519, 562–573 (2015).	Database/regulatory-derived suspects	Arp, H. P. H. & Hale, S. E. UBA 126/2019 REACH: Improvement of guidance and methods for the identification and assessment of PMT/vPvM substances. Texte (2019). --> CAT 6
S-ID-0014	2-({2-[2-(dimethylamino)ethoxy]ethyl}(methyl)amino)ethanol	2-({2-[2-(dimethylamino)ethoxy]ethyl}(methyl)amino)ethan-1-ol	C9H22N2O2	190.168	CN(C)CCOCCN(C)CCO	83016-70-0	-3.22039	Database/regulatory-derived suspects	Arp, H. P. H. & Hale, S. E. UBA 126/2019 REACH: Improvement of guidance and methods for the identification and assessment of PMT/vPvM substances. Texte (2019). --> CAT 1
S-ID-0134	2,6-dichlorobenzamide	2,6-dichlorobenzamide	C7H5Cl2NO	188.975	NC(=O)C1=C(Cl)C=CC=C1Cl	2008-58-4	2.03198	literature-derived suspect	Albergamo, V. et al. Nontarget screening reveals time trends of polar micropollutants in a riverbank filtration system. Environ. Sci. Technol. 53, 7584–7594 (2019).
S-ID-0117	benzoguanamine	6-phenyl-1,3,5-triazine-2,4-diamine	C9H9N5	187.086	NC1=NC(=NC(N)=N1)C1=CC=CC=C1	91-76-9	1.69331	literature-derived suspect	Albergamo, V. et al. Nontarget screening reveals time trends of polar micropollutants in a riverbank filtration system. Environ. Sci. Technol. 53, 7584–7594 (2019).	Database/regulatory-derived suspects	Arp, H. P. H. & Hale, S. E. UBA 126/2019 REACH: Improvement of guidance and methods for the identification and assessment of PMT/vPvM substances. Texte (2019). --> CAT 1
S-ID-0125	dibromoethane	1,2-dibromoethane	C2H4Br2	185.868	BrCCBr	106-93-4	1.8715	Database/regulatory-derived suspects	Neumann, M. & Schliebner, I. UBA 127/2019 Protecting the sources of our drinking water: The criteria for identifying persistent, mobile and toxic (PMT) substances and very persistent and very mobile (vPvM) substances under EU Regulation REACH (EC) No 1907/2006. (2019). --> Detected table	Database/regulatory-derived suspects	Arp, H. P. H. & Hale, S. E. UBA 126/2019 REACH: Improvement of guidance and methods for the identification and assessment of PMT/vPvM substances. Texte (2019). --> CAT 1
S-ID-0055	2,4-dinitrophenol	2,4-dinitrophenol	C6H4N2O5	184.012	OC1=CC=C(C=C1[N+]([O-])=O)[N+]([O-])=O	51-28-5	-0.360523	Database/regulatory-derived suspects	Neumann, M. & Schliebner, I. UBA 127/2019 Protecting the sources of our drinking water: The criteria for identifying persistent, mobile and toxic (PMT) substances and very persistent and very mobile (vPvM) substances under EU Regulation REACH (EC) No 1907/2006. (2019). --> Detected table	Database/regulatory-derived suspects	Arp, H. P. H. & Hale, S. E. UBA 126/2019 REACH: Improvement of guidance and methods for the identification and assessment of PMT/vPvM substances. Texte (2019). --> CAT 1	Database/regulatory-derived suspects	Neumann, M. & Schliebner, I. UBA 127/2019 Protecting the sources of our drinking water: The criteria for identifying persistent, mobile and toxic (PMT) under EU Regulation REACH (EC) No 1907/2006. (2019). --> Detected table
S-ID-0175	benzophenone	diphenylmethanone	C13H10O	182.073	O=C(C1=CC=CC=C1)C1=CC=CC=C1	119-61-9	3.4326	Database/regulatory-derived suspects	Arp, H. P. H. & Hale, S. E. UBA 126/2019 REACH: Improvement of guidance and methods for the identification and assessment of PMT/vPvM substances. Texte (2019). --> CAT 1
S-ID-0097	triethyl phosphate	triethyl phosphate	C6H15O4P	182.071	CCOP(=O)(OCC)OCC	78-40-0	1.1842	literature-derived suspect	Ruff, M., Mueller, M. S., Loos, M. & Singer, H. P. Quantitative target and systematic non-target analysis of polar organic micro-pollutants along the river Rhine using high-resolution mass-spectrometry - Identification of unknown sources and compounds. Water Res. 87, 145–154 (2015).	Database/regulatory-derived suspects	LAWA – Bund/Länder-Arbeitsgemeinschaft Wasser. RaKon-Liste – Teil B IV.1: Stoffliste zur Ableitung von Orientierungswerten für den Schutz des Grundwassers. https://www.lawa.de/documents/anlage1_lawa-rakon_teil-b_iv_1_1642412182.pdf (2021). --> selected PMs, characteristics see methods part	Database/regulatory-derived suspects	Arp, H. P. H. & Hale, S. E. UBA 126/2019 REACH: Improvement of guidance and methods for the identification and assessment of PMT/vPvM substances. Texte (2019). --> CAT 1
S-ID-0009	guanidine carbonate	carbonic acid; bis(guanidine)	C3H12N6O3	180.097	NC(N)=N.NC(N)=N.OC(O)=O	593-85-1	-3.6515	Database/regulatory-derived suspects	Arp, H. P. H. & Hale, S. E. UBA 126/2019 REACH: Improvement of guidance and methods for the identification and assessment of PMT/vPvM substances. Texte (2019). --> CAT 1
S-ID-0024	aspirin	2-(acetyloxy)benzoic acid	C9H8O4	180.042	CC(=O)OC1=CC=CC=C1C(O)=O	50-78-2	-2.16104	Database/regulatory-derived suspects	Arp, H. P. H. & Hale, S. E. UBA 126/2019 REACH: Improvement of guidance and methods for the identification and assessment of PMT/vPvM substances. Texte (2019). --> CAT 6
S-ID-0063	triglyme	2,5,8,11-tetraoxadodecane	C8H18O4	178.121	COCCOCCOCCOC	112-49-2	-0.0163771	Database/regulatory-derived suspects	LAWA – Bund/Länder-Arbeitsgemeinschaft Wasser. RaKon-Liste – Teil B IV.1: Stoffliste zur Ableitung von Orientierungswerten für den Schutz des Grundwassers. https://www.lawa.de/documents/anlage1_lawa-rakon_teil-b_iv_1_1642412182.pdf (2021). --> selected PMs, characteristics see methods part	Database/regulatory-derived suspects	SVHC: European Chemicals Agency (ECHA). Candidate List of substances of very high concern for authorisation. https://www.echa.europa.eu/candidate-list-table (2020).
S-ID-0129	bis(carbonylazanide); norbornene	bicyclo[2.2.1]hept-2-ene; bis(carbonylazanide)	C9H10N2O2	178.075	[N-]=C=O.[N-]=C=O.[H]C12CCC([H])(C1)C=C2	74091-64-8	1.97123	Database/regulatory-derived suspects	Arp, H. P. H. & Hale, S. E. UBA 126/2019 REACH: Improvement of guidance and methods for the identification and assessment of PMT/vPvM substances. Texte (2019). --> CAT 1
S-ID-0095	metaldehyde	2,4,6,8-tetramethyl-1,3,5,7-tetraoxocane	C8H16O4	176.105	CC1OC(C)OC(C)OC(C)O1	108-62-3	1.17063	Database/regulatory-derived suspects	LAWA – Bund/Länder-Arbeitsgemeinschaft Wasser. RaKon-Liste – Teil B IV.1: Stoffliste zur Ableitung von Orientierungswerten für den Schutz des Grundwassers. https://www.lawa.de/documents/anlage1_lawa-rakon_teil-b_iv_1_1642412182.pdf (2021). --> selected PMs, characteristics see methods part
S-ID-0142	toluene diisocyanate	2,4-diisocyanato-1-methylbenzene	C9H6N2O2	174.043	CC1=CC=C(C=C1N=C=O)N=C=O	584-84-9	2.30578	Database/regulatory-derived suspects	Arp, H. P. H. & Hale, S. E. UBA 126/2019 REACH: Improvement of guidance and methods for the identification and assessment of PMT/vPvM substances. Texte (2019). --> CAT 1
S-ID-0231	bromomethanesulfonic acid	bromomethanesulfonic acid	CH3BrSO3	173.899	C(S(=O)(=O)O)Br		-2.37791	literature-derived suspect	Zahn, D., Frömel, T. & Knepper, T. P. Halogenated methanesulfonic acids: A new class of organic micropollutants in the water cycle. Water Res. 101, 292–299 (2016).
S-ID-0057	sulfanilamide	4-aminobenzene-1-sulfonamide	C6H8N2O2S	172.031	NC1=CC=C(C=C1)S(N)(=O)=O	63-74-1	-0.249751	literature-derived suspect	Lapworth, D. J. et al. Micro-organic contaminants in groundwater in England: (2018).
S-ID-0092	dibromomethane	dibromomethane	CH2Br2	171.852	BrCBr	74-95-3	1.03939	Database/regulatory-derived suspects	Neumann, M. & Schliebner, I. UBA 127/2019 Protecting the sources of our drinking water: The criteria for identifying persistent, mobile and toxic (PMT) substances and very persistent and very mobile (vPvM) substances under EU Regulation REACH (EC) No 1907/2006. (2019). --> Detected table	Database/regulatory-derived suspects	Arp, H. P. H. & Hale, S. E. UBA 126/2019 REACH: Improvement of guidance and methods for the identification and assessment of PMT/vPvM substances. Texte (2019). --> CAT 6
S-ID-0238	methoxymethylmelamine	N2-(methoxymethyl)-1,3,5-triazine-2,4,6-triamine	C5H10N6O	170.092	COCNC1=NC(=NC(=N1)N)N		-1.84176	literature-derived suspect	Seiwert, B. et al. Ozonation products from trace organic chemicals in municipal wastewater and from metformin: peering through the keyhole with supercritical fluid chromatography-mass spectrometry. Water Res. 196, (2021).
S-ID-0056	diethylthio phosphate	diethyl sulfanylphosphonate	C4H11O3PS	170.017	CCOP(S)(=O)OCC	2465-65-8	-0.347962	literature-derived suspect	Albergamo, V. et al. Nontarget screening reveals time trends of polar micropollutants in a riverbank filtration system. Environ. Sci. Technol. 53, 7584–7594 (2019).
S-ID-0112	methylhexahydrophthalic anhydride	5-methyl-octahydro-2-benzofuran-1,3-dione	C9H12O3	168.079	CC1CCC2C(C1)C(=O)OC2=O	25550-51-0	1.53409	Database/regulatory-derived suspects	Arp, H. P. H. & Hale, S. E. UBA 126/2019 REACH: Improvement of guidance and methods for the identification and assessment of PMT/vPvM substances. Texte (2019). --> CAT 2
S-ID-0132	ethylparaben	ethyl 4-hydroxybenzoate	C9H10O3	166.063	CCOC(=O)C1=CC=C(O)C=C1	120-47-8	1.99702	literature-derived suspect	Lapworth, D. J., Baran, N., Stuart, M. E., Manamsa, K. & Talbot, J. Persistent and emerging micro-organic contaminants in Chalk groundwater of England and France. Environ. Pollut. 203, 214–225 (2015).	literature-derived suspect	Bunting, S. Y. et al. Emerging organic compounds in European groundwater. Environ. Pollut. 269, (2021).
S-ID-0006	phthalic acid	benzene-1,2-dicarboxylic acid	C8H6O4	166.027	OC(=O)C1=CC=CC=C1C(O)=O	88-99-3	-4.10074	literature-derived suspect	Pal, A., He, Y., Jekel, M., Reinhard, M. & Gin, K. Y. H. Emerging contaminants of public health significance as water quality indicator compounds in the urban water cycle. Environ. Int. 71, 46–62 (2014).	SVHC: European Chemicals Agency (ECHA). Candidate List of substances of very high concern for authorisation. https://www.echa.europa.eu/candidate-list-table (2020).	Protect list
S-ID-0153	2-fluoro-6-(trifluoromethyl)pyridine	2-fluoro-6-(trifluoromethyl)pyridine	C6H3F4N	165.02	FC1=NC(=CC=C1)C(F)(F)F	94239-04-0	2.5559	Database/regulatory-derived suspects	Arp, H. P. H. & Hale, S. E. UBA 126/2019 REACH: Improvement of guidance and methods for the identification and assessment of PMT/vPvM substances. Texte (2019). --> CAT 1
S-ID-0102	azobisisobutyronitrile	2-[2-(1-cyano-1-methylethyl)diazen-1-yl]-2-methylpropanenitrile	C8H12N4	164.106	CC(C)(N=NC(C)(C)C#N)C#N	78-67-1	1.27037	Database/regulatory-derived suspects	Arp, H. P. H. & Hale, S. E. UBA 126/2019 REACH: Improvement of guidance and methods for the identification and assessment of PMT/vPvM substances. Texte (2019). --> CAT 1
S-ID-0151	4-methyl-1,3-dihydro-1,3-benzodiazole-2-thione	4-methyl-2,3-dihydro-1H-1,3-benzodiazole-2-thione	C8H8N2S	164.041	CC1=CC=CC2=C1NC(=S)N2	53988-10-6	2.54675	Database/regulatory-derived suspects	Arp, H. P. H. & Hale, S. E. UBA 126/2019 REACH: Improvement of guidance and methods for the identification and assessment of PMT/vPvM substances. Texte (2019). --> CAT 1
S-ID-0235	dichloromethanesulfonic acid	dichloromethanesulfonic acid	CH2Cl2SO3	163.91	C(S(=O)(=O)O)(Cl)Cl		-0.871357	literature-derived suspect	Zahn, D., Frömel, T. & Knepper, T. P. Halogenated methanesulfonic acids: A new class of organic micropollutants in the water cycle. Water Res. 101, 292–299 (2016).
S-ID-0155	perchloroethylene	tetrachloroethene	C2Cl4	163.875	ClC(Cl)=C(Cl)Cl	127-18-4	2.61547	Database/regulatory-derived suspects	Arp, H. P. H. & Hale, S. E. UBA 126/2019 REACH: Improvement of guidance and methods for the identification and assessment of PMT/vPvM substances. Texte (2019). --> CAT 2
S-ID-0084	butoxydiglycol	2-(2-butoxyethoxy)ethan-1-ol	C8H18O3	162.126	CCCCOCCOCCO	112-34-5	0.711371	literature-derived suspect	ter Laak, T. L. et al. Broad target chemical screening approach used as tool for rapid assessment of groundwater quality. Sci. Total Environ. 427–428, 308–313 (2012).
S-ID-0164	hexamethyldisiloxane	trimethyl[(trimethylsilyl)oxy]silane	C6H18OSi2	162.09	C[Si](C)(C)O[Si](C)(C)C	107-46-0	3.0278	Database/regulatory-derived suspects	Arp, H. P. H. & Hale, S. E. UBA 126/2019 REACH: Improvement of guidance and methods for the identification and assessment of PMT/vPvM substances. Texte (2019). --> CAT 1
S-ID-0023	phenylphosphonic acid	phenylphosphonic acid	C6H7O3P	158.013	OP(O)(=O)C1=CC=CC=C1	1571-33-1	-2.16977	literature-derived suspect	Kiefer, K., Du, L., Singer, H. & Hollender, J. Identification of LC-HRMS Nontarget Signals in Groundwater After Source Related Prioritization. Water Res. 196, 45 (2021).
S-ID-0082	benzenesulfonamide	benzenesulfonamide	C6H7NO2S	157.02	NS(=O)(=O)C1=CC=CC=C1	98-10-2	0.578718	literature-derived suspect	Richter, D., Dünnbier, U., Massmann, G. & Pekdeger, A. Quantitative determination of three sulfonamides in environmental water samples using liquid chromatography coupled to electrospray tandem mass spectrometry. J. Chromatogr. A 1157, 115–121 (2007).
S-ID-0150	o-chloronitrobenzene	1-chloro-2-nitrobenzene	C6H4ClNO2	156.993	[O-][N+](=O)C1=CC=CC=C1Cl	88-73-3	2.51727	Database/regulatory-derived suspects	Arp, H. P. H. & Hale, S. E. UBA 126/2019 REACH: Improvement of guidance and methods for the identification and assessment of PMT/vPvM substances. Texte (2019). --> CAT 1
S-ID-0099	hexahydrophthalic anhydride	octahydro-2-benzofuran-1,3-dione	C8H10O3	154.063	O=C1OC(=O)C2CCCCC12	85-42-7	1.24707	Database/regulatory-derived suspects	Arp, H. P. H. & Hale, S. E. UBA 126/2019 REACH: Improvement of guidance and methods for the identification and assessment of PMT/vPvM substances. Texte (2019). --> CAT 2	Database/regulatory-derived suspects	SVHC: European Chemicals Agency (ECHA). Candidate List of substances of very high concern for authorisation. https://www.echa.europa.eu/candidate-list-table (2020).
S-ID-0236	1-chloro-2-isocyanatobenzene	1-chloro-2-isocyanatobenzene	C7H4ClNO	152.998	C1=CC=C(C(=C1)N=C=O)Cl		2.48685	literature-derived suspect	Stuart, M. E., Lapworth, D. J., Thomas, J. & Edwards, L. Fingerprinting groundwater pollution in catchments with contrasting contaminant sources using microorganic compounds. Sci. Total Environ. 468–469, 564–577 (2014).	literature-derived suspect	Butning 21 Emerging
S-ID-0028	2H,3H,4H,6H,7H,8H,9H,10H-pyrimido[1,2-a]azepine	2H,3H,4H,6H,7H,8H,9H,10H-pyrimido[1,2-a]azepine	C9H16N2	152.131	C1CN=C2CCCCCN2C1	6674-22-2	-1.59414	Database/regulatory-derived suspects	Arp, H. P. H. & Hale, S. E. UBA 126/2019 REACH: Improvement of guidance and methods for the identification and assessment of PMT/vPvM substances. Texte (2019). --> CAT 1
S-ID-0152	D-camphor	(1R,4R)-1,7,7-trimethylbicyclo[2.2.1]heptan-2-one	C10H16O	152.12	CC1(C)[C@@H]2CC[C@@]1(C)C(=O)C2	76-22-2	2.55299	Database/regulatory-derived suspects	Arp, H. P. H. & Hale, S. E. UBA 126/2019 REACH: Improvement of guidance and methods for the identification and assessment of PMT/vPvM substances. Texte (2019). --> CAT 6
S-ID-0083	2-isopropyl-6-methyl-1H-pyrimidin-4-one	6-methyl-2-(propan-2-yl)-1,4-dihydropyrimidin-4-one	C8H12N2O	152.095	CC(C)C1=NC(=O)C=C(C)N1		0.593228	literature-derived suspect	Kiefer, K., Du, L., Singer, H. & Hollender, J. Identification of LC-HRMS Nontarget Signals in Groundwater After Source Related Prioritization. Water Res. 196, 45 (2021). -> SI
S-ID-0144	cumene hydroperoxide	2-phenylpropane-2-peroxol	C9H12O2	152.084	CC(C)(OO)C1=CC=CC=C1	80-15-9	2.35236	Database/regulatory-derived suspects	Arp, H. P. H. & Hale, S. E. UBA 126/2019 REACH: Improvement of guidance and methods for the identification and assessment of PMT/vPvM substances. Texte (2019). --> CAT 1
S-ID-0036	(dimethylsulfamoyl)dimethylamine	(dimethylsulfamoyl)dimethylamine	C4H12N2O2S	152.062	CN(C)S(=O)(=O)N(C)C	3768-63-6	-1.0966	literature-derived suspect	Albergamo, V. et al. Nontarget screening reveals time trends of polar micropollutants in a riverbank filtration system. Environ. Sci. Technol. 53, 7584–7594 (2019).
S-ID-0114	paraben	methyl 4-hydroxybenzoate	C8H8O3	152.047	COC(=O)C1=CC=C(O)C=C1	99-76-3	1.64042	literature-derived suspect	Lapworth, D. J., Baran, N., Stuart, M. E., Manamsa, K. & Talbot, J. Persistent and emerging micro-organic contaminants in Chalk groundwater of England and France. Environ. Pollut. 203, 214–225 (2015).	literature-derived suspect	Bunting, S. Y. et al. Emerging organic compounds in European groundwater. Environ. Pollut. 269, (2021).
S-ID-0025	phenoxyacetic acid	2-phenoxyacetic acid	C8H8O3	152.047	OC(=O)COC1=CC=CC=C1	122-59-8	-2.01303	literature-derived suspect	Lapworth, D. J. et al. Micro-organic contaminants in groundwater in England: (2018).
S-ID-0163	carbon tetrachloride	tetrachloromethane	CCl4	151.875	ClC(Cl)(Cl)Cl	56-23-5	2.9966	Database/regulatory-derived suspects	Arp, H. P. H. & Hale, S. E. UBA 126/2019 REACH: Improvement of guidance and methods for the identification and assessment of PMT/vPvM substances. Texte (2019). --> CAT 1
S-ID-0168	o-dichlorobenzene	1,2-dichlorobenzene	C6H4Cl2	145.969	ClC1=CC=CC=C1Cl	95-50-1	3.18134	Database/regulatory-derived suspects	Arp, H. P. H. & Hale, S. E. UBA 126/2019 REACH: Improvement of guidance and methods for the identification and assessment of PMT/vPvM substances. Texte (2019). --> CAT 1
S-ID-0169	3-dichlorobenzene	1,3-dichlorobenzene	C6H4Cl2	145.969	ClC1=CC(Cl)=CC=C1	541-73-1	3.18134	Database/regulatory-derived suspects	Arp, H. P. H. & Hale, S. E. UBA 126/2019 REACH: Improvement of guidance and methods for the identification and assessment of PMT/vPvM substances. Texte (2019). --> CAT 1
S-ID-0170	paradi	1,4-dichlorobenzene	C6H4Cl2	145.969	ClC1=CC=C(Cl)C=C1	106-46-7	3.18134	Database/regulatory-derived suspects	Arp, H. P. H. & Hale, S. E. UBA 126/2019 REACH: Improvement of guidance and methods for the identification and assessment of PMT/vPvM substances. Texte (2019). --> CAT 6
S-ID-0141	1,2,3-trichloropropane	1,2,3-trichloropropane	C3H5Cl3	145.946	ClCC(Cl)CCl	96-18-4	2.22476	Database/regulatory-derived suspects	Arp, H. P. H. & Hale, S. E. UBA 126/2019 REACH: Improvement of guidance and methods for the identification and assessment of PMT/vPvM substances. Texte (2019). --> CAT 2
S-ID-0107	BCEE	1-chloro-2-(2-chloroethoxy)ethane	C4H8Cl2O	141.995	ClCCOCCCl	111-44-4	1.45353	Database/regulatory-derived suspects	LAWA – Bund/Länder-Arbeitsgemeinschaft Wasser. RaKon-Liste – Teil B IV.1: Stoffliste zur Ableitung von Orientierungswerten für den Schutz des Grundwassers. https://www.lawa.de/documents/anlage1_lawa-rakon_teil-b_iv_1_1642412182.pdf (2021). --> selected PMs, characteristics see methods part
S-ID-0090	acetamide, N-cyclohexyl-	N-cyclohexylacetamide	C8H15NO	141.115	CC(=O)NC1CCCCC1	1124-53-4	0.992658	literature-derived suspect	ter Laak, T. L. et al. Broad target chemical screening approach used as tool for rapid assessment of groundwater quality. Sci. Total Environ. 427–428, 308–313 (2012).
S-ID-0239	2-pyrrolidinone, 1-butyl-	1-butylpyrrolidin-2-one	C8H15NO	141.115	CCCCN1CCCC1=O		0.967966	expert hint
S-ID-0080	formin	1,3,5,7-tetraazatricyclo[3.3.1.1³,⁷]decane	C6H12N4	140.106	C1N2CN3CN1CN(C2)C3	100-97-0	0.3793	literature-derived suspect	Kiefer, K., Du, L., Singer, H. & Hollender, J. Identification of LC-HRMS Nontarget Signals in Groundwater After Source Related Prioritization. Water Res. 196, 45 (2021).	Database/regulatory-derived suspects	Arp, H. P. H. & Hale, S. E. UBA 126/2019 REACH: Improvement of guidance and methods for the identification and assessment of PMT/vPvM substances. Texte (2019). --> CAT 1
S-ID-0094	P-nitrophenol	4-nitrophenol	C6H5NO3	139.027	OC1=CC=C(C=C1)[N+]([O-])=O	100-02-7	1.12304	Database/regulatory-derived suspects	Neumann, M. & Schliebner, I. UBA 127/2019 Protecting the sources of our drinking water: The criteria for identifying persistent, mobile and toxic (PMT) substances and very persistent and very mobile (vPvM) substances under EU Regulation REACH (EC) No 1907/2006. (2019). --> Detected table
S-ID-0029	salicyclic acid	2-hydroxybenzoic acid	C7H6O3	138.032	OC(=O)C1=CC=CC=C1O	69-72-7	-1.51758	Database/regulatory-derived suspects	Arp, H. P. H. & Hale, S. E. UBA 126/2019 REACH: Improvement of guidance and methods for the identification and assessment of PMT/vPvM substances. Texte (2019). --> CAT 6
S-ID-0109	para-cresidine	2-methoxy-5-methylaniline	C8H11NO	137.084	COC1=CC=C(C)C=C1N	120-71-8	1.49933	Database/regulatory-derived suspects	Arp, H. P. H. & Hale, S. E. UBA 126/2019 REACH: Improvement of guidance and methods for the identification and assessment of PMT/vPvM substances. Texte (2019). --> CAT 2	Database/regulatory-derived suspects	SVHC: European Chemicals Agency (ECHA). Candidate List of substances of very high concern for authorisation. https://www.echa.europa.eu/candidate-list-table (2020).
S-ID-0146	2-nitrotoluene	1-methyl-2-nitrobenzene	C7H7NO2	137.048	CC1=CC=CC=C1[N+]([O-])=O	88-72-2	2.42665	Database/regulatory-derived suspects	Arp, H. P. H. & Hale, S. E. UBA 126/2019 REACH: Improvement of guidance and methods for the identification and assessment of PMT/vPvM substances. Texte (2019). --> CAT 1
S-ID-0147	4-nitrotoluene	1-methyl-4-nitrobenzene	C7H7NO2	137.048	CC1=CC=C(C=C1)[N+]([O-])=O	99-99-0	2.42665	Database/regulatory-derived suspects	Arp, H. P. H. & Hale, S. E. UBA 126/2019 REACH: Improvement of guidance and methods for the identification and assessment of PMT/vPvM substances. Texte (2019). --> CAT 1
S-ID-0135	benzothiazole	1,3-benzothiazole	C7H5NS	135.014	S1C=NC2=CC=CC=C12	95-16-9	2.11347	Database/regulatory-derived suspects	Arp, H. P. H. & Hale, S. E. UBA 126/2019 REACH: Improvement of guidance and methods for the identification and assessment of PMT/vPvM substances. Texte (2019). --> CAT 6
S-ID-0067	diglyme	1-methoxy-2-(2-methoxyethoxy)ethane	C6H14O3	134.094	COCCOCCOC	111-96-6	0.0305984	Database/regulatory-derived suspects	Neumann, M. & Schliebner, I. UBA 127/2019 Protecting the sources of our drinking water: The criteria for identifying persistent, mobile and toxic (PMT) substances and very persistent and very mobile (vPvM) substances under EU Regulation REACH (EC) No 1907/2006. (2019). --> Detected table	Database/regulatory-derived suspects	LAWA – Bund/Länder-Arbeitsgemeinschaft Wasser. RaKon-Liste – Teil B IV.1: Stoffliste zur Ableitung von Orientierungswerten für den Schutz des Grundwassers. https://www.lawa.de/documents/anlage1_lawa-rakon_teil-b_iv_1_1642412182.pdf (2021). --> selected PMs, characteristics see methods part	Database/regulatory-derived suspects	SVHC: European Chemicals Agency (ECHA). Candidate List of substances of very high concern for authorisation. https://www.echa.europa.eu/candidate-list-table (2020).
S-ID-0121	4-tolyltriazole	4-methyl-2H-1,2,3-benzotriazole	C7H7N3	133.064	CC1=CC=CC2=NNN=C12	29878-31-7	1.77087	Database/regulatory-derived suspects	LAWA – Bund/Länder-Arbeitsgemeinschaft Wasser. RaKon-Liste – Teil B IV.1: Stoffliste zur Ableitung von Orientierungswerten für den Schutz des Grundwassers. https://www.lawa.de/documents/anlage1_lawa-rakon_teil-b_iv_1_1642412182.pdf (2021). --> selected PMs, characteristics see methods part
S-ID-0174	tetralin	1,2,3,4-tetrahydronaphthalene	C10H12	132.094	C1CCC2=CC=CC=C2C1	119-64-2	3.4255	Database/regulatory-derived suspects	Arp, H. P. H. & Hale, S. E. UBA 126/2019 REACH: Improvement of guidance and methods for the identification and assessment of PMT/vPvM substances. Texte (2019). --> CAT 1
S-ID-0138	dicyclopentadiene	tricyclo[5.2.1.0²,⁶]deca-3,8-diene	C10H12	132.094	C1C=CC2C3CC(C=C3)C12	77-73-6	2.16419	Database/regulatory-derived suspects	Arp, H. P. H. & Hale, S. E. UBA 126/2019 REACH: Improvement of guidance and methods for the identification and assessment of PMT/vPvM substances. Texte (2019). --> CAT 1
S-ID-0234	chloromethanesulfonic acid	chloromethanesulfonic acid	CH3ClSO3	129.949	C(S(=O)(=O)O)Cl		-2.5634	literature-derived suspect	Zahn, D., Frömel, T. & Knepper, T. P. Halogenated methanesulfonic acids: A new class of organic micropollutants in the water cycle. Water Res. 101, 292–299 (2016).
S-ID-0045	DMPU	1,3-dimethyl-1,3-diazinan-2-one	C6H12N2O	128.095	CN1CCCN(C)C1=O	7226-23-5	-0.580695	Database/regulatory-derived suspects	Arp, H. P. H. & Hale, S. E. UBA 126/2019 REACH: Improvement of guidance and methods for the identification and assessment of PMT/vPvM substances. Texte (2019). --> CAT 1
S-ID-0021	dichloroacetic acid	2,2-dichloroacetic acid	C2H2Cl2O2	127.943	OC(=O)C(Cl)Cl	79-43-6	-2.45985	literature-derived suspect	Kolkman, A. et al. Assessment of Highly Polar Chemicals in Dutch and Flemish Drinking Water and Its Sources: Presence and Potential Risks. ACS ES&T Water (2021) doi:10.1021/acsestwater.0c00237.
S-ID-0120	3-chloroaniline	3-chloroaniline	C6H6ClN	127.019	NC1=CC=CC(Cl)=C1	108-42-9	1.74831	Database/regulatory-derived suspects	Arp, H. P. H. & Hale, S. E. UBA 126/2019 REACH: Improvement of guidance and methods for the identification and assessment of PMT/vPvM substances. Texte (2019). --> CAT 1
S-ID-0066	4-dimethylaminopyridine	4-(dimethylamino)pyridin-1-ium	C7H11N2	123.092	CN(C)C1=CC=[NH+]C=C1	1122-58-3	0.0088137	Database/regulatory-derived suspects	LAWA – Bund/Länder-Arbeitsgemeinschaft Wasser. RaKon-Liste – Teil B IV.1: Stoffliste zur Ableitung von Orientierungswerten für den Schutz des Grundwassers. https://www.lawa.de/documents/anlage1_lawa-rakon_teil-b_iv_1_1642412182.pdf (2021). --> selected PMs, characteristics see methods part
S-ID-0089	O-anisidine	2-methoxyaniline	C7H9NO	123.068	COC1=CC=CC=C1N	90-04-0	0.986193	Database/regulatory-derived suspects	LAWA – Bund/Länder-Arbeitsgemeinschaft Wasser. RaKon-Liste – Teil B IV.1: Stoffliste zur Ableitung von Orientierungswerten für den Schutz des Grundwassers. https://www.lawa.de/documents/anlage1_lawa-rakon_teil-b_iv_1_1642412182.pdf (2021). --> selected PMs, characteristics see methods part
S-ID-0127	nitrobenzene	nitrobenzene	C6H5NO2	123.032	[O-][N+](=O)C1=CC=CC=C1	98-95-3	1.91323	Database/regulatory-derived suspects	Neumann, M. & Schliebner, I. UBA 127/2019 Protecting the sources of our drinking water: The criteria for identifying persistent, mobile and toxic (PMT) substances and very persistent and very mobile (vPvM) substances under EU Regulation REACH (EC) No 1907/2006. (2019). --> Detected table	Database/regulatory-derived suspects	Arp, H. P. H. & Hale, S. E. UBA 126/2019 REACH: Improvement of guidance and methods for the identification and assessment of PMT/vPvM substances. Texte (2019). --> CAT 2	SVHC: European Chemicals Agency (ECHA). Candidate List of substances of very high concern for authorisation. https://www.echa.europa.eu/candidate-list-table (2020).
S-ID-0176	1,2,4-trimethylbenzene	1,2,4-trimethylbenzene	C9H12	120.094	CC1=CC=C(C)C(C)=C1	95-63-6	3.51351	Database/regulatory-derived suspects	Arp, H. P. H. & Hale, S. E. UBA 126/2019 REACH: Improvement of guidance and methods for the identification and assessment of PMT/vPvM substances. Texte (2019). --> CAT 6
S-ID-0172	cumene	(propan-2-yl)benzene	C9H12	120.094	CC(C)C1=CC=CC=C1	98-82-8	3.21826	Database/regulatory-derived suspects	Arp, H. P. H. & Hale, S. E. UBA 126/2019 REACH: Improvement of guidance and methods for the identification and assessment of PMT/vPvM substances. Texte (2019). --> CAT 6
S-ID-0078	dimethoxydimethylsilane	dimethoxydimethylsilane	C4H12O2Si	120.061	CO[Si](C)(C)OC	1112-39-6	0.3038	Database/regulatory-derived suspects	Arp, H. P. H. & Hale, S. E. UBA 126/2019 REACH: Improvement of guidance and methods for the identification and assessment of PMT/vPvM substances. Texte (2019). --> CAT 1
S-ID-0111	acetophenone	1-phenylethan-1-one	C8H8O	120.058	CC(=O)C1=CC=CC=C1	98-86-2	1.53089	Database/regulatory-derived suspects	Arp, H. P. H. & Hale, S. E. UBA 126/2019 REACH: Improvement of guidance and methods for the identification and assessment of PMT/vPvM substances. Texte (2019). --> CAT 6
S-ID-0145	freon 12	dichlorodifluoromethane	CCl2F2	119.935	FC(F)(Cl)Cl	75-71-8	2.42142	Database/regulatory-derived suspects	Arp, H. P. H. & Hale, S. E. UBA 126/2019 REACH: Improvement of guidance and methods for the identification and assessment of PMT/vPvM substances. Texte (2019). --> CAT 1
S-ID-0123	chloroform	trichloromethane	CHCl3	117.914	ClC(Cl)Cl	67-66-3	1.8253	Database/regulatory-derived suspects	Neumann, M. & Schliebner, I. UBA 127/2019 Protecting the sources of our drinking water: The criteria for identifying persistent, mobile and toxic (PMT) substances and very persistent and very mobile (vPvM) substances under EU Regulation REACH (EC) No 1907/2006. (2019). --> Detected table	Database/regulatory-derived suspects	Arp, H. P. H. & Hale, S. E. UBA 126/2019 REACH: Improvement of guidance and methods for the identification and assessment of PMT/vPvM substances. Texte (2019). --> CAT 1
S-ID-0060	N-nitrosomorpholine	4-nitrosomorpholine	C4H8N2O2	116.059	O=NN1CCOCC1	59-89-2	-0.179891	literature-derived suspect	Pitoi, M. M., Patterson, B. M., Furness, A. J., Bastow, T. P. & McKinley, A. J. Fate of N-nitrosomorpholine in an anaerobic aquifer used for managed aquifer recharge: A column study. Water Res. 45, 2550–2560 (2011).
S-ID-0044	dimethyl imidazolidinone	1,3-dimethylimidazolidin-2-one	C5H10N2O	114.079	CN1CCN(C)C1=O	80-73-9	-0.640655	literature-derived suspect	Ruff, M., Mueller, M. S., Loos, M. & Singer, H. P. Quantitative target and systematic non-target analysis of polar organic micro-pollutants along the river Rhine using high-resolution mass-spectrometry - Identification of unknown sources and compounds. Water Res. 87, 145–154 (2015). & Minkus, S., Grosse, S., Bieber, S., Veloutsou, S. & Letzel, T. Optimized hidden target screening for very polar m…
S-ID-0020	trifluoroacetic acid	trifluoroacetic acid	C2HF3O2	113.993	OC(=O)C(F)(F)F	76-05-1	-2.61996	literature-derived suspect	Kiefer, K., Du, L., Singer, H. & Hollender, J. Identification of LC-HRMS Nontarget Signals in Groundwater After Source Related Prioritization. Water Res. 196, 45 (2021).	Database/regulatory-derived suspects	Arp, H. P. H. & Hale, S. E. UBA 126/2019 REACH: Improvement of guidance and methods for the identification and assessment of PMT/vPvM substances. Texte (2019). --> CAT 1
S-ID-0240	ethyl pyrrolidone	1-ethylpyrrolidin-2-one	C6H11NO	113.084	CCN1CCCC1=O		0.0008747	literature-derived suspect	Schmied-Tobies, M. I. H. et al. Alkyl pyrrolidone solvents N–methyl–2–pyrrolidone (NMP) and N–ethyl–2–pyrrolidone (NEP) in urine of children and adolescents in Germany – human biomonitoring results of the German Environmental Survey 2014–2017 (GerES V). Environ. Int. 146, 106221 (2021).
S-ID-0154	chlorobenzene	chlorobenzene	C6H5Cl	112.008	ClC1=CC=CC=C1	108-90-7	2.57729	Database/regulatory-derived suspects	Arp, H. P. H. & Hale, S. E. UBA 126/2019 REACH: Improvement of guidance and methods for the identification and assessment of PMT/vPvM substances. Texte (2019). --> CAT 1
[truncated: 36 more rows]

[truncated: 7 more sheets: D2_SI2nd_Suspect-List-B_Priorit, D3_SI2n_Suspect-List-C_Explorat, E_SI2nd_UNIFI-Suspect-Signals, F_SI2nd_Candidates-Reference, G_SI2nd_Identified-PMs, H_SI2nd_Application-PMs, I_SI2nd_Identified_Summary]
